# Supplementary material for: Network- and systems-based re-engineering of dendritic cells with non-coding RNAs for cancer immunotherapy
Source: Theranostics. 2021 Jan 1;11(3):1412–28. doi: 10.7150/thno.53092 (PMC7738891; doi:10.7150/thno.53092)
Supplement: Supplementary file 2 — Supplementary tables. [file thnov11p1412s2.xlsx]

## Sheet: Table captions
Supplementary Table S1 Read counts of the annotated protein-coding genes. The mapped and annotated read counts of protein-coding genes in DCs. The DC samples were collected from 7 donors (S1-S7) and divided into two groups (caIKK-DC and Ctrl).
Supplementary Table S2 Read counts of the annotated miRNAs. The mapped and annotated read counts of miRNAs in DCs. The DC samples were collected from 7 donors (S1-S7) and divided into two groups (caIKK-DC and Ctrl).
Supplementary Table S3 Results of differential gene expression analysis of protein-coding genes. The table columns are Ensembl gene identifier, gene symbol, base mean of gene expression in all DC samples, log2 fold-change (caIKK-DC vs Ctrl), calculated statistics of Wald test, p-value, and adjusted p-value calculated using the Benjamini Hochberg method. Genes whose adjusted p-values are NA are th…
Supplementary Table S4 Results of differential gene expression analysis of miRNAs. The table columns are miRbase accession identifier, miRNA name, base mean of miRNA expression in all DC samples, log2 fold-change (caIKK-DC vs Ctrl), calculated statistics of Wald test, p-value, and adjusted p-value calculated using the Benjamini Hochberg method. miRNAs whose adjusted p-values are NA are those filt…
Supplementary Table S5 Results of gene set enrichment analysis. The table contains the results of a gene set enrichment analysis using Reactome pathways as gene sets. The table columns are the description of pathways, the Reactome identifiers, the category of a pathway, total number of molecules of a pathway, the number of identified genes from our RNA-seq data in a pathway, calculated enrichment…
Supplementary Table S6 Curated miRNA-gene interactions. The table contains identified miRNA-gene interactions. The green columns are the general information about miRNA and their targeting genes including miRNA-gene interaction identifier, official gene symbol, transcript identifier of target genes, miRbase identifier of miRNAs, miRNA names, and miRNA family. The purple columns contain prediction…
Supplementary Table S7 Ranking of IKBKB in pathways. The table contains the ranking of IKBKB in enriched pathways. The columns are gene names, ranking of genes, Reactome pathway name, Reactome identifier, category of pathways, and the results of gene set enrichment analysis.
Supplementary Table S8 Immune genes related with DC-mediated immune response. The table contains a list of immune genes that are related with immunological function of DCs. The columns are official gene symbols, characteristic immune function, and their expression profiles including base mean, log2 fold-change, p-value, and adjusted p-value. The genes mentioned in the main text are highlighted in…
Supplementary Table S9 Identified miRNA-gene interactions for the pathway category immune system. The table contains a list of identified miRNA-gene interactions for the pathways under the category of immune system. The columns are miRNA names, official gene symbols of target genes, and Pearson correlation coefficients.
Supplementary Table S10 Association between gene and DC phenotypes. The table contains annotated gene-phenotype associations curated according to a literature review. The columns are categories of genes, official gene symbols, regulation of DC phenotypes by genes, DC phenotypes, and corresponding references.

## Sheet: Table S1
EnsembleID	GeneName	S1_Ctrl	S1_caIKK	S2_Ctrl	S2_caIKK	S3_Ctrl	S3_caIKK	S4_Ctrl	S4_caIKK	S5_Ctrl	S5_caIKK	S6_Ctrl	S6_caIKK	S7_Ctrl	S7_caIKK
ENSG00000121410	A1BG	4	0	1	0	0	0	0	0	0	0	0	1	0	0
ENSG00000148584	A1CF	1	1	7	3	2	4	0	1	1	0	0	3	1	0
ENSG00000175899	A2M	9	16	21	29	5	7	30	24	39	42	43	27	17	23
ENSG00000166535	A2ML1	13	4	2	8	8	8	11	3	2	8	7	5	7	8
ENSG00000184389	A3GALT2	0	0	0	0	0	0	0	0	0	0	0	0	0	0
ENSG00000128274	A4GALT	1	1	3	2	1	0	0	0	0	1	0	3	5	2
ENSG00000118017	A4GNT	0	0	0	0	0	0	0	0	0	0	0	0	0	0
ENSG00000094914	AAAS	0	1	4	2	4	3	0	0	2	3	3	3	2	2
ENSG00000081760	AACS	3	1	0	11	8	2	4	2	1	1	5	3	2	2
ENSG00000114771	AADAC	0	0	0	0	0	0	0	0	0	0	0	0	0	0
ENSG00000197953	AADACL2	0	0	0	0	0	0	1	2	0	0	1	1	0	2
ENSG00000188984	AADACL3	0	0	0	0	0	1	2	0	0	0	0	0	0	0
ENSG00000204518	AADACL4	0	0	0	0	0	1	0	0	0	0	0	0	0	0
ENSG00000109576	AADAT	3	0	1	1	0	0	0	2	0	0	0	1	1	0
ENSG00000158122	AAED1	3	0	1	3	4	6	1	3	1	2	0	1	5	3
ENSG00000103591	AAGAB	0	5	3	9	10	3	8	4	5	2	2	2	2	2
ENSG00000115977	AAK1	7	0	8	4	2	6	3	6	16	3	4	5	3	5
ENSG00000087884	AAMDC	0	0	1	0	1	0	0	1	0	0	0	1	0	0
ENSG00000127837	AAMP	7	0	1	2	0	0	2	0	2	4	2	0	2	5
ENSG00000129673	AANAT	4	0	7	6	8	3	10	3	4	4	3	3	6	3
ENSG00000131043	AAR2	0	0	0	0	4	4	0	0	6	1	0	0	0	2
ENSG00000205002	AARD	0	0	0	0	0	1	0	1	0	0	0	0	0	0
ENSG00000090861	AARS	0	1	7	4	5	2	4	2	12	4	1	4	3	3
ENSG00000124608	AARS2	10	10	11	23	5	9	5	7	7	5	4	6	5	4
ENSG00000266967	AARSD1	3	0	1	0	0	1	0	1	2	0	4	0	0	1
ENSG00000157426	AASDH	0	1	1	6	4	2	0	1	7	0	2	2	8	1
ENSG00000149313	AASDHPPT	4	3	1	5	4	4	3	1	5	0	1	2	5	5
ENSG00000008311	AASS	3	0	3	3	0	8	0	1	2	0	0	1	1	1
ENSG00000108270	AATF	2	0	4	9	2	2	1	6	1	0	1	0	1	2
ENSG00000181409	AATK	0	1	3	2	2	1	1	1	1	3	2	0	2	1
ENSG00000183044	ABAT	3	4	4	1	0	1	2	1	0	4	4	1	1	3
ENSG00000165029	ABCA1	9	3	12	9	1	2	4	3	4	6	2	3	4	1
ENSG00000154263	ABCA10	4	1	4	3	1	1	0	4	2	6	2	1	2	7
ENSG00000144452	ABCA12	3	0	3	4	0	0	2	0	11	0	0	2	0	3
ENSG00000179869	ABCA13	18	18	19	15	116	111	9	11	33	30	167	140	489	503
ENSG00000107331	ABCA2	4	10	10	14	11	8	4	3	6	3	2	8	5	14
ENSG00000167972	ABCA3	0	5	3	2	5	2	0	0	4	0	2	1	3	0
ENSG00000198691	ABCA4	7	0	0	0	1	0	1	0	0	2	0	1	1	0
ENSG00000154265	ABCA5	3	7	5	10	7	8	13	11	15	14	18	10	13	11
ENSG00000154262	ABCA6	5	2	6	4	3	4	2	3	2	1	4	3	5	7
ENSG00000064687	ABCA7	44	28	23	33	23	25	19	20	31	19	10	15	27	26
ENSG00000141338	ABCA8	18	5	4	8	14	9	11	5	5	3	2	3	8	10
ENSG00000154258	ABCA9	3	0	5	3	0	1	1	1	1	1	2	1	3	0
ENSG00000085563	ABCB1	0	0	0	1	0	0	1	1	1	2	0	0	0	0
ENSG00000135776	ABCB10	7	3	9	7	6	10	3	4	5	3	6	5	10	10
ENSG00000073734	ABCB11	1	1	6	6	0	3	4	1	0	2	3	0	2	0
ENSG00000005471	ABCB4	7	0	0	3	3	2	1	1	2	0	1	2	0	1
ENSG00000004846	ABCB5	6	3	5	7	6	8	10	3	2	6	2	2	3	7
ENSG00000115657	ABCB6	5	3	2	1	1	0	5	2	0	0	3	3	3	1
ENSG00000131269	ABCB7	0	4	0	5	3	4	3	2	7	0	4	3	4	4
ENSG00000197150	ABCB8	1	1	2	1	3	3	3	0	0	1	0	0	0	1
ENSG00000150967	ABCB9	5	1	7	3	3	1	0	5	5	1	5	0	1	2
ENSG00000103222	ABCC1	41	36	38	41	18	38	33	28	23	22	13	16	31	20
ENSG00000124574	ABCC10	2	2	2	1	6	6	0	7	5	4	5	0	6	9
ENSG00000121270	ABCC11	0	0	1	0	1	0	3	0	0	1	1	4	1	1
ENSG00000140798	ABCC12	1	3	4	2	3	3	5	1	3	1	0	5	2	3
ENSG00000023839	ABCC2	3	0	0	0	3	3	0	0	0	0	0	7	1	0
ENSG00000108846	ABCC3	13	2	15	4	10	9	11	5	4	7	6	3	3	11
ENSG00000125257	ABCC4	3	13	12	25	8	20	5	7	11	14	7	7	4	17
ENSG00000114770	ABCC5	7	1	4	5	5	5	2	0	3	2	1	3	4	2
ENSG00000091262	ABCC6	0	0	0	1	1	0	1	2	0	4	1	0	2	1
ENSG00000006071	ABCC8	1	4	2	0	2	1	1	1	1	1	0	0	0	1
ENSG00000069431	ABCC9	3	1	3	0	0	0	1	3	0	1	0	0	5	0
ENSG00000101986	ABCD1	1	0	2	4	3	0	0	1	8	0	3	1	1	1
ENSG00000173208	ABCD2	0	1	6	3	2	2	2	4	6	2	1	0	0	4
ENSG00000117528	ABCD3	31	8	21	6	21	9	11	2	14	8	10	9	9	8
ENSG00000119688	ABCD4	3	3	4	2	4	3	2	2	6	2	2	0	0	2
ENSG00000164163	ABCE1	6	3	6	11	9	7	5	5	3	5	4	5	7	14
ENSG00000204574	ABCF1	2	0	2	2	4	6	3	0	2	2	7	2	1	7
ENSG00000033050	ABCF2	0	0	3	3	0	1	0	1	1	0	1	1	2	1
ENSG00000161204	ABCF3	0	6	1	2	1	1	2	1	4	2	4	0	1	0
ENSG00000160179	ABCG1	6	5	4	3	2	2	2	2	0	0	4	2	4	7
ENSG00000118777	ABCG2	13	7	19	10	9	23	13	17	6	5	4	5	3	7
ENSG00000172350	ABCG4	1	0	0	0	0	0	1	0	0	2	0	0	0	0
ENSG00000138075	ABCG5	0	3	0	1	0	0	0	0	1	0	1	0	0	0
ENSG00000143921	ABCG8	82	80	105	90	124	96	106	70	69	48	41	63	78	67
ENSG00000143994	ABHD1	2	0	0	3	4	3	1	0	0	2	2	3	3	1
ENSG00000144827	ABHD10	0	4	2	3	2	0	1	1	1	1	2	0	1	3
ENSG00000106077	ABHD11	2	0	0	0	1	0	0	0	0	0	0	0	1	1
ENSG00000100997	ABHD12	1	8	4	4	7	12	2	5	15	6	6	2	3	4
ENSG00000131969	ABHD12B	4	0	3	2	0	0	1	0	2	0	1	2	0	0
ENSG00000139826	ABHD13	2	5	4	11	2	1	2	3	4	3	2	1	0	3
ENSG00000248487	ABHD14A	0	0	0	0	0	0	0	0	0	0	0	1	0	0
ENSG00000114786	ABHD14A-ACY1	0	0	0	0	0	0	1	0	1	1	0	0	0	2
ENSG00000114779	ABHD14B	0	1	3	1	1	3	1	1	4	0	0	1	0	2
ENSG00000168792	ABHD15	5	3	7	7	6	6	7	7	8	3	6	2	3	5
ENSG00000204427	ABHD16A	2	6	3	12	13	7	6	4	14	6	7	5	3	11
ENSG00000183260	ABHD16B	0	1	3	1	0	0	0	1	0	0	0	1	0	0
ENSG00000129968	ABHD17A	8	4	4	8	6	5	4	2	15	4	1	1	0	8
ENSG00000107362	ABHD17B	0	6	1	2	1	2	2	1	3	4	4	2	2	7
ENSG00000136379	ABHD17C	0	2	1	2	3	4	5	4	2	5	1	0	2	2
ENSG00000140526	ABHD2	12	4	16	11	9	13	8	13	17	8	17	7	6	13
ENSG00000158201	ABHD3	1	1	2	3	5	5	1	5	1	5	1	3	1	6
ENSG00000100439	ABHD4	0	1	2	3	1	0	3	3	3	4	5	0	2	0
ENSG00000011198	ABHD5	4	3	8	9	9	7	5	4	10	2	3	2	3	2
ENSG00000163686	ABHD6	6	0	6	2	6	2	6	2	6	0	1	3	6	9
ENSG00000127220	ABHD8	3	1	0	2	2	2	1	6	1	1	3	3	3	1
ENSG00000136754	ABI1	6	10	12	27	24	23	10	14	15	13	14	11	9	19
ENSG00000138443	ABI2	15	3	7	6	5	5	6	4	3	2	7	5	7	4
ENSG00000108798	ABI3	0	0	0	0	0	1	0	0	1	0	0	0	0	2
ENSG00000154175	ABI3BP	0	0	1	2	1	0	3	0	1	1	0	0	0	0
ENSG00000097007	ABL1	1	3	4	2	8	7	3	3	1	1	3	2	6	4
ENSG00000143322	ABL2	22	44	32	33	33	22	29	16	27	54	32	15	22	42
ENSG00000099204	ABLIM1	18	9	12	7	1	7	5	4	4	3	4	5	5	1
ENSG00000163995	ABLIM2	0	0	0	1	2	2	1	1	0	1	0	1	0	2
ENSG00000173210	ABLIM3	3	0	1	2	0	0	1	0	1	2	1	0	1	0
ENSG00000159842	ABR	30	21	33	67	42	38	34	35	24	23	19	19	28	39
ENSG00000174429	ABRA	2	3	1	0	0	0	0	0	0	0	1	1	0	0
ENSG00000146386	ABRACL	0	2	0	0	1	0	0	0	7	3	1	1	0	3
ENSG00000146109	ABT1	0	0	5	3	1	0	0	0	4	2	5	3	3	5
ENSG00000114626	ABTB1	2	5	6	5	3	6	2	3	3	2	3	3	2	8
ENSG00000166016	ABTB2	4	17	6	30	15	29	6	17	16	7	5	15	7	38
ENSG00000264194	AC000003.2	2	3	1	4	8	2	1	1	2	0	0	4	1	0
ENSG00000260869	AC002310.13	0	0	0	0	0	0	0	0	0	0	0	0	0	0
ENSG00000215611	AC002321.1	0	0	0	0	0	0	0	0	0	0	0	0	0	0
ENSG00000215616	AC002321.2	0	0	0	0	0	0	0	0	0	0	0	0	0	0
ENSG00000234469	AC002365.1	0	0	0	0	0	0	0	0	0	0	0	0	0	0
ENSG00000188223	AC002398.9	0	0	0	0	0	0	0	0	0	0	0	0	0	0
ENSG00000269449	AC002451.1	16	10	11	7	12	9	14	8	6	5	6	11	8	6
ENSG00000269103	AC002472.1	0	0	0	0	0	0	0	0	0	0	0	0	0	0
ENSG00000187905	AC002472.13	2	0	0	0	2	1	0	0	0	0	0	1	0	0
ENSG00000227782	AC002553.1	0	0	0	0	0	0	0	1	0	0	0	0	0	0
ENSG00000268193	AC002985.3	0	0	0	0	0	0	0	0	0	0	0	0	0	0
ENSG00000268133	AC003002.4	0	0	0	0	0	0	0	0	0	0	0	0	0	0
ENSG00000269533	AC003002.6	0	0	0	0	0	2	0	0	0	0	0	0	0	0
ENSG00000268107	AC003005.4	0	0	0	0	0	0	0	0	0	0	0	0	0	0
ENSG00000269026	AC003006.7	0	0	0	0	0	0	0	0	0	0	0	0	0	0
ENSG00000268413	AC003043.1	0	0	0	0	0	0	0	0	0	0	0	0	0	0
ENSG00000228768	AC003101.1	0	1	0	0	1	2	0	0	1	0	0	4	0	0
ENSG00000214921	AC003102.1	0	0	0	0	0	0	0	0	0	0	0	0	0	0
ENSG00000268948	AC004017.1	0	0	0	0	0	0	0	0	0	0	0	0	0	0
ENSG00000268533	AC004076.7	0	0	0	0	0	0	0	0	0	0	0	0	0	0
ENSG00000268163	AC004076.9	0	0	0	0	0	0	0	0	0	0	0	0	0	0
ENSG00000005189	AC004381.6	3	0	3	2	0	5	1	1	7	2	5	2	0	0
ENSG00000268069	AC004466.1	1	0	0	1	1	1	1	0	1	0	0	2	0	2
ENSG00000269169	AC004528.1	0	0	0	0	0	0	0	0	0	0	0	0	0	0
ENSG00000267901	AC004817.1	0	0	0	0	0	0	0	0	0	0	0	0	0	0
ENSG00000269468	AC004824.2	0	0	0	0	0	0	0	0	0	0	0	0	0	0
ENSG00000267970	AC004899.1	0	0	0	0	0	0	0	0	0	0	0	0	0	0
ENSG00000213888	AC005003.1	0	1	0	0	2	2	0	1	0	1	1	0	1	0
ENSG00000237896	AC005008.2	0	0	0	0	0	0	0	1	0	1	0	0	0	0
ENSG00000214871	AC005082.1	0	0	0	0	0	1	0	0	0	0	0	0	0	0
ENSG00000273452	AC005358.1	0	0	0	0	0	0	0	0	0	0	0	0	0	0
ENSG00000257040	AC005477.1	1	0	1	1	0	0	0	0	0	0	0	0	2	0
ENSG00000222012	AC005481.5	0	0	0	0	0	0	0	0	0	1	0	0	0	0
ENSG00000267985	AC005488.1	0	0	0	0	0	0	0	0	0	0	0	0	0	0
ENSG00000214841	AC005493.1	0	0	0	0	0	0	0	0	0	0	0	0	0	0
ENSG00000214167	AC005544.1	0	0	0	0	0	0	0	0	0	0	0	0	0	0
ENSG00000268024	AC005549.3	0	0	0	0	0	0	0	0	0	0	0	0	0	0
ENSG00000269205	AC005606.1	0	0	0	0	0	0	0	0	0	0	0	0	0	0
ENSG00000249034	AC005609.1	2	0	0	0	0	1	0	0	0	0	0	1	0	0
ENSG00000267545	AC005779.2	0	0	0	0	0	0	0	0	0	0	0	0	0	0
ENSG00000206044	AC005841.1	0	0	1	0	0	0	0	0	0	0	0	0	1	0
ENSG00000268891	AC006014.1	0	0	0	0	0	0	0	0	0	0	0	0	0	0
ENSG00000267710	AC006116.20	3	0	5	1	0	2	1	0	0	2	2	2	2	0
ENSG00000266958	AC006126.3	0	0	0	0	0	0	0	0	0	0	0	0	0	0
ENSG00000225516	AC006156.1	0	0	0	0	0	0	0	0	0	0	0	0	0	0
ENSG00000236669	AC006372.1	0	0	1	0	1	0	0	0	0	1	0	0	0	0
ENSG00000205821	AC006435.1	0	0	0	0	0	0	0	0	0	0	0	0	0	0
ENSG00000269094	AC006449.1	0	0	0	0	0	0	0	0	0	0	0	0	0	0
ENSG00000230000	AC006455.1	0	0	0	0	0	0	0	0	0	0	0	0	0	0
ENSG00000204957	AC006486.1	4	7	0	3	2	3	3	3	0	1	2	2	2	1
ENSG00000268643	AC006486.9	0	0	0	0	0	0	0	0	0	0	0	0	0	0
ENSG00000267001	AC006538.4	0	0	0	0	0	0	0	0	0	0	0	0	0	0
ENSG00000234409	AC006547.14	0	0	0	2	0	0	0	0	0	0	0	0	0	0
ENSG00000235478	AC006946.15	0	0	0	0	0	0	0	1	1	0	0	3	0	0
ENSG00000269446	AC006967.1	1	0	0	0	0	0	0	1	0	0	0	0	0	0
ENSG00000258881	AC007040.11	7	6	7	9	8	11	10	10	6	4	10	7	8	9
ENSG00000268461	AC007204.1	0	0	0	0	0	0	0	0	0	0	0	0	0	0
ENSG00000269121	AC007216.2	0	0	0	0	0	0	0	0	0	0	0	0	0	0
ENSG00000269883	AC007375.1	3	4	7	5	8	7	5	7	3	1	2	5	6	6
ENSG00000268898	AC007377.1	0	0	0	0	0	0	0	0	0	0	0	0	0	0
ENSG00000268688	AC007382.1	0	0	0	0	0	0	0	0	0	0	0	0	0	0
ENSG00000217075	AC007401.2	0	1	0	0	0	0	0	0	0	0	0	0	0	0
ENSG00000268503	AC007421.1	0	0	0	0	0	0	0	0	0	0	0	0	0	0
ENSG00000267893	AC007461.1	0	0	0	0	0	0	0	0	0	0	0	0	0	0
ENSG00000223874	AC007557.1	2	0	3	0	3	1	2	1	0	2	2	1	1	1
ENSG00000269093	AC007773.3	0	0	0	0	1	0	0	0	0	0	0	1	0	0
ENSG00000269496	AC007919.2	0	0	0	0	0	0	0	0	0	0	0	0	0	0
ENSG00000214844	AC007952.1	0	0	0	0	0	0	0	0	0	0	0	0	0	0
ENSG00000228157	AC007952.5	0	0	0	0	0	0	0	0	0	0	0	0	0	0
ENSG00000197665	AC007952.6	1	0	0	0	0	0	0	0	0	0	0	0	0	0
ENSG00000214670	AC007956.1	0	0	0	0	0	0	0	0	0	0	0	0	0	0
ENSG00000269393	AC007965.1	0	0	0	0	0	0	0	0	0	0	0	0	0	0
ENSG00000218672	AC008060.7	0	0	0	0	0	0	0	0	0	0	0	0	0	0
ENSG00000182824	AC008132.1	0	0	0	0	0	0	1	0	0	0	0	0	0	0
ENSG00000161103	AC008132.13	0	0	0	0	0	0	0	0	0	0	0	0	0	0
ENSG00000267941	AC008267.1	0	1	1	0	0	1	0	0	0	1	1	0	0	1
ENSG00000231031	AC008271.1	0	0	0	0	0	1	0	0	1	0	0	0	0	0
ENSG00000268208	AC008372.1	0	0	0	0	0	0	0	0	0	0	0	0	0	0
ENSG00000268217	AC008387.1	0	0	0	0	0	0	0	0	0	0	0	0	0	0
ENSG00000233828	AC008394.1	0	0	0	0	0	0	0	1	0	0	0	0	1	0
ENSG00000268397	AC008443.1	0	0	0	0	0	0	0	0	0	0	0	0	0	0
ENSG00000269267	AC008498.1	0	0	0	0	0	0	0	0	0	0	0	0	0	0
ENSG00000214109	AC008686.1	0	0	0	0	0	0	0	0	0	0	0	0	0	0
ENSG00000268280	AC008914.1	0	0	0	0	0	0	0	0	0	0	0	0	0	0
ENSG00000268424	AC008948.1	9	0	0	0	0	0	2	0	0	0	0	1	1	0
ENSG00000269215	AC008964.1	0	0	2	1	0	1	0	0	3	0	0	0	0	0
ENSG00000269047	AC009041.2	0	0	0	0	0	0	0	0	0	0	0	0	0	0
ENSG00000269746	AC009060.1	0	0	0	0	0	0	0	0	0	0	0	0	0	0
ENSG00000167970	AC009065.1	8	5	14	8	4	5	6	3	2	4	3	0	5	6
ENSG00000183470	AC009365.3	0	2	1	0	0	0	2	1	0	0	0	0	1	0
ENSG00000216895	AC009403.2	8	0	1	1	3	1	1	4	5	2	1	2	3	2
ENSG00000268706	AC009802.1	0	0	0	1	0	0	0	0	0	0	0	0	0	0
ENSG00000224730	AC009892.10	0	0	0	0	0	0	0	0	0	0	0	0	0	0
ENSG00000269084	AC009977.1	0	0	0	0	0	0	0	0	0	0	0	0	0	0
ENSG00000269808	AC010327.2	0	0	0	0	0	0	0	0	0	0	0	1	0	0
ENSG00000214248	AC010336.1	0	0	0	0	1	3	1	0	0	1	0	0	1	0
ENSG00000269027	AC010368.2	0	0	0	0	0	0	0	0	0	0	0	0	0	0
ENSG00000269636	AC010441.1	0	0	0	0	0	0	0	0	0	0	0	0	0	0
ENSG00000226180	AC010536.1	0	0	0	0	0	0	0	0	0	0	0	1	0	0
ENSG00000261611	AC010547.9	0	0	0	0	0	0	0	0	0	0	0	0	0	0
ENSG00000267216	AC010642.1	0	0	0	1	1	1	0	3	1	0	1	0	0	0
ENSG00000269095	AC010646.3	0	0	0	0	0	0	0	0	0	0	0	0	0	0
ENSG00000269182	AC010760.1	0	0	0	0	0	0	0	0	0	0	0	0	0	0
ENSG00000269291	AC010877.1	0	0	0	0	0	0	0	0	0	0	0	0	0	0
ENSG00000215781	AC011043.1	0	0	0	0	0	0	0	0	1	0	2	0	3	0
ENSG00000224361	AC011239.1	0	0	0	0	0	0	0	0	0	0	0	0	0	0
ENSG00000233539	AC011294.3	3	4	1	7	2	0	0	1	0	1	1	0	1	0
ENSG00000268822	AC011298.1	0	0	0	0	0	0	0	0	0	0	0	0	0	0
ENSG00000268857	AC011308.1	0	0	0	0	0	0	0	0	0	0	0	0	0	0
ENSG00000254106	AC011366.3	0	0	0	0	0	0	0	0	0	0	0	0	0	0
ENSG00000226104	AC011475.1	0	0	0	0	0	0	0	0	0	0	0	0	0	0
ENSG00000204850	AC011484.1	1	0	0	3	1	0	0	0	0	1	0	0	0	0
ENSG00000213922	AC011500.1	0	0	0	0	0	0	0	0	0	0	0	0	0	0
ENSG00000268434	AC011530.4	0	0	0	0	0	0	0	0	0	0	0	0	0	0
ENSG00000268423	AC011551.3	0	0	0	1	1	0	0	0	0	0	0	0	0	0
ENSG00000269686	AC011755.1	2	0	0	0	1	0	0	0	0	0	0	0	1	0
ENSG00000212884	AC011841.1	0	0	0	1	0	1	1	0	3	1	0	0	0	2
ENSG00000265629	AC011897.1	0	0	0	0	0	0	0	0	0	0	0	0	0	0
ENSG00000222017	AC011997.1	2	0	0	0	2	0	1	2	1	0	0	0	1	0
ENSG00000269464	AC012067.1	0	0	0	0	0	0	0	0	0	0	0	0	0	0
ENSG00000228835	AC012123.1	1	0	2	0	0	0	0	1	0	0	1	0	0	2
ENSG00000233863	AC012215.1	0	0	0	0	0	0	0	0	0	0	0	0	0	0
ENSG00000269855	AC012313.1	0	0	1	1	1	0	1	0	1	0	0	0	1	1
ENSG00000268556	AC012360.1	0	0	0	0	0	0	0	0	0	0	0	0	0	0
ENSG00000268809	AC012360.2	0	0	0	0	0	0	0	0	0	0	0	0	0	0
ENSG00000268343	AC012414.1	0	0	2	0	0	0	0	0	0	0	0	0	0	0
ENSG00000268396	AC012485.1	0	0	0	0	0	0	0	0	0	0	0	0	0	0
ENSG00000269383	AC012493.2	0	0	0	0	0	0	0	0	0	0	0	0	0	0
ENSG00000184761	AC013269.5	0	0	0	0	0	0	0	0	0	0	0	0	0	0
ENSG00000268412	AC013449.1	0	0	0	0	0	0	0	0	0	0	0	0	0	0
ENSG00000231145	AC013468.1	0	0	0	0	0	0	0	0	0	0	0	0	0	0
ENSG00000267963	AC013469.1	0	0	0	0	0	0	0	0	0	0	0	0	0	0
ENSG00000269810	AC015660.1	0	0	0	0	0	0	0	0	0	0	0	0	0	1
ENSG00000266728	AC015688.3	0	0	0	0	0	0	0	0	0	0	0	0	0	0
ENSG00000236338	AC015987.2	0	1	1	0	1	1	2	0	0	0	0	1	0	0
ENSG00000215431	AC015989.1	0	0	0	0	0	0	0	0	0	0	0	0	0	0
ENSG00000269630	AC015989.2	0	0	0	0	0	0	0	0	0	0	0	0	0	0
ENSG00000205148	AC016251.1	2	0	0	0	0	0	0	0	0	0	0	0	0	0
ENSG00000268012	AC016559.1	0	0	0	0	0	0	0	0	0	0	0	0	0	0
ENSG00000205147	AC016586.1	0	1	0	0	0	0	0	1	0	0	0	0	0	0
ENSG00000238091	AC016745.1	0	0	0	0	0	0	0	0	0	0	0	0	0	0
ENSG00000267935	AC016752.1	0	0	0	0	0	0	0	0	0	0	0	0	0	0
ENSG00000186235	AC016757.3	0	2	2	3	1	0	2	2	0	1	0	2	0	0
ENSG00000268080	AC016885.1	0	0	0	1	0	0	0	0	0	0	0	0	0	0
ENSG00000213828	AC017028.1	0	0	0	0	0	0	0	0	0	0	0	0	0	0
ENSG00000269633	AC017081.1	0	0	0	0	0	0	0	0	0	0	0	0	0	0
ENSG00000233538	AC017104.2	0	0	0	0	0	0	0	0	0	0	0	0	0	0
ENSG00000269679	AC018445.1	0	0	0	0	0	0	0	0	0	0	0	0	0	0
ENSG00000268241	AC018470.1	0	0	0	0	0	0	0	0	0	0	0	0	0	0
ENSG00000268488	AC018512.1	0	0	0	0	0	0	0	0	0	0	0	0	0	0
ENSG00000268301	AC018630.1	0	0	0	0	0	0	0	0	0	0	0	0	0	0
ENSG00000229510	AC018692.2	0	0	0	0	0	0	0	0	0	0	0	0	0	0
ENSG00000167765	AC018755.1	0	0	4	0	0	0	0	0	0	0	0	0	0	0
ENSG00000235978	AC018816.3	20	3	10	3	9	4	1	2	4	0	1	3	3	6
ENSG00000213953	AC018867.1	0	0	0	0	0	0	0	0	0	0	0	0	0	0
ENSG00000268846	AC018867.2	0	0	0	2	0	0	0	0	0	0	0	0	0	0
ENSG00000269210	AC019171.1	0	0	0	0	0	1	0	0	0	0	0	0	0	0
ENSG00000268328	AC019206.1	0	0	0	0	0	0	1	0	0	0	0	0	0	0
ENSG00000256530	AC019294.1	0	0	1	1	0	0	0	0	0	0	0	0	0	0
ENSG00000269367	AC020629.1	0	0	0	0	0	0	0	0	0	0	0	0	0	0
ENSG00000179066	AC020907.1	4	0	2	1	0	0	0	0	0	0	0	0	0	1
ENSG00000267531	AC020922.1	0	0	0	0	0	0	0	0	0	0	0	0	0	0
ENSG00000268953	AC020952.1	0	0	0	0	0	0	0	1	0	0	0	0	0	0
ENSG00000204876	AC021218.2	10	1	3	2	0	0	1	0	4	2	1	4	0	0
ENSG00000196355	AC021860.1	0	0	0	0	0	0	0	0	0	0	0	0	0	0
ENSG00000269417	AC022210.1	0	0	0	0	0	0	0	0	0	0	0	0	0	0
ENSG00000267964	AC022400.2	0	1	1	0	0	2	0	0	0	0	0	1	2	1
ENSG00000225940	AC022431.2	0	2	0	0	0	0	0	0	0	0	0	0	1	0
ENSG00000213132	AC022498.1	0	2	1	1	2	1	0	0	2	0	0	0	1	1
ENSG00000197604	AC022532.1	0	0	0	0	0	0	0	0	0	0	0	0	0	0
ENSG00000268730	AC022819.2	0	0	0	0	0	0	0	0	0	0	0	0	0	0
ENSG00000222031	AC023469.1	0	0	0	0	0	0	0	0	0	0	0	0	0	0
ENSG00000225885	AC023590.1	0	0	0	0	0	0	0	0	0	0	3	0	0	0
ENSG00000212997	AC023632.1	1	0	0	0	2	0	1	0	0	0	0	0	0	1
ENSG00000269282	AC024257.1	0	0	0	0	0	0	0	0	0	0	0	0	0	0
ENSG00000204533	AC024580.1	0	0	0	0	0	0	0	0	0	0	2	0	0	0
ENSG00000267740	AC024592.12	0	0	0	0	0	0	0	0	0	0	0	0	0	0
ENSG00000177340	AC024940.1	0	6	4	7	7	7	4	5	7	12	4	4	1	12
ENSG00000268028	AC025262.1	0	0	0	0	0	0	0	0	0	1	0	1	0	0
ENSG00000258052	AC025263.3	0	0	0	0	0	0	0	0	0	0	0	0	0	0
ENSG00000204752	AC025278.1	0	0	0	1	0	0	0	0	0	0	0	0	2	0
ENSG00000214325	AC025287.1	2	0	0	0	0	0	0	0	0	0	0	0	0	0
ENSG00000268509	AC026202.1	0	2	1	0	2	2	1	3	1	1	1	2	0	2
ENSG00000268865	AC026310.1	0	1	0	0	4	0	1	1	0	1	1	0	0	0
ENSG00000268640	AC026369.1	0	0	0	0	0	0	0	0	0	0	0	0	0	0
ENSG00000268432	AC026407.1	0	0	0	1	0	0	0	0	0	1	0	0	0	0
ENSG00000268317	AC026461.1	0	0	0	0	0	0	0	0	0	0	0	0	0	0
ENSG00000181495	AC026703.1	0	0	0	0	0	0	0	0	0	0	0	0	0	0
ENSG00000268885	AC026740.1	1	0	0	0	0	0	0	0	0	0	0	0	0	0
ENSG00000268838	AC027228.1	0	0	0	0	0	0	0	0	0	0	0	0	0	0
ENSG00000268798	AC027307.3	0	0	0	0	0	0	0	0	0	0	0	0	0	0
ENSG00000268553	AC027309.1	0	0	0	0	0	0	0	0	0	0	0	0	0	0
ENSG00000215067	AC027763.2	25	20	30	28	35	30	36	23	19	9	15	26	21	17
ENSG00000267880	AC037199.1	0	0	0	0	0	0	0	0	0	0	0	0	0	0
ENSG00000248235	AC037459.4	0	0	0	0	0	0	0	0	0	0	0	0	0	0
ENSG00000237102	AC040160.1	0	0	0	0	0	0	0	0	0	0	0	0	0	0
ENSG00000269871	AC040977.1	7	0	3	2	0	5	3	0	2	0	0	1	2	3
ENSG00000268085	AC051642.1	0	0	0	0	0	0	0	0	0	0	0	0	0	0
ENSG00000268716	AC055736.1	0	0	0	0	0	0	0	0	0	0	0	0	0	0
ENSG00000268206	AC061975.10	0	0	0	0	0	0	0	0	0	0	0	0	0	0
ENSG00000268965	AC061992.1	0	0	1	0	3	0	0	0	0	0	0	0	1	0
ENSG00000222020	AC062017.1	0	0	2	2	1	3	2	1	0	4	0	0	1	3
ENSG00000222007	AC064874.1	0	0	1	0	1	0	0	0	1	0	0	0	0	0
ENSG00000268821	AC068039.1	0	0	0	0	0	0	0	0	0	0	0	0	0	0
ENSG00000249319	AC068533.7	0	0	0	0	0	0	0	0	0	0	0	0	0	0
ENSG00000268171	AC068620.1	0	0	0	0	0	0	0	0	0	0	0	0	0	0
ENSG00000260415	AC068987.1	0	0	0	0	0	0	0	0	0	0	0	0	0	0
ENSG00000249240	AC069368.3	0	0	0	0	0	0	0	0	0	1	0	0	1	0
ENSG00000269165	AC069547.1	1	0	0	0	0	5	0	1	0	1	0	0	1	0
ENSG00000269700	AC069547.2	0	0	0	0	0	0	0	0	0	0	0	0	1	0
ENSG00000214314	AC073063.1	0	0	0	0	0	0	0	0	0	0	0	0	0	0
ENSG00000268181	AC073188.1	0	0	0	0	0	0	0	0	0	0	0	0	0	0
ENSG00000267906	AC073333.1	0	0	0	0	0	0	0	0	0	0	0	0	0	0
ENSG00000268170	AC073342.1	0	0	0	0	0	0	0	0	0	0	0	0	0	0
ENSG00000198580	AC073343.1	0	1	2	0	1	0	0	0	0	0	0	0	0	0
ENSG00000268519	AC073528.1	0	0	0	0	0	0	0	0	0	0	0	0	0	0
ENSG00000269531	AC073569.1	0	0	0	0	0	0	0	0	0	0	0	0	0	0
ENSG00000255863	AC073610.5	0	0	0	0	0	0	0	0	0	0	0	0	0	0
ENSG00000268632	AC073657.1	0	0	0	0	0	0	0	0	0	0	0	0	0	0
ENSG00000205334	AC074091.13	0	0	0	0	0	0	0	0	0	0	0	0	0	1
ENSG00000237452	AC074212.3	0	0	0	0	1	0	0	0	0	0	0	1	0	1
ENSG00000205971	AC074389.6	1	0	1	0	0	0	0	0	0	0	0	0	0	2
ENSG00000268091	AC078925.1	0	0	0	0	0	0	0	0	0	0	0	0	0	0
ENSG00000269657	AC079210.1	58	33	44	41	56	36	40	31	35	24	22	32	30	31
ENSG00000226757	AC079341.1	3	0	0	0	0	0	0	0	1	0	0	0	0	0
ENSG00000182329	AC079354.1	9	6	18	14	9	5	12	3	7	6	2	6	4	6
ENSG00000267889	AC079354.2	0	0	0	0	0	0	0	0	0	0	0	0	0	0
ENSG00000272214	AC079602.1	0	0	1	0	0	0	0	0	0	0	0	0	0	0
ENSG00000196758	AC079612.1	0	1	0	0	0	1	0	1	0	0	0	0	0	0
ENSG00000229974	AC083862.1	0	0	0	0	0	0	0	0	0	0	0	0	0	0
ENSG00000268076	AC087239.1	0	0	0	0	0	0	0	0	0	0	0	0	0	0
ENSG00000268484	AC087477.1	0	0	0	0	0	0	0	0	0	0	0	0	0	0
ENSG00000268310	AC087645.1	0	0	0	0	0	1	1	0	0	1	0	1	1	0
ENSG00000232941	AC090186.1	0	0	0	0	0	0	0	0	0	0	0	0	0	0
ENSG00000268550	AC090427.1	0	0	0	0	0	0	0	0	0	0	0	0	0	0
ENSG00000269197	AC090574.1	0	0	0	0	0	0	0	0	0	0	0	0	0	0
ENSG00000214708	AC090616.2	0	1	0	1	4	4	3	2	7	2	3	0	0	1
ENSG00000267942	AC090673.2	0	0	0	0	0	0	0	0	0	0	0	0	0	0
ENSG00000268960	AC091150.1	0	0	0	0	0	0	0	0	0	0	0	0	0	0
ENSG00000217455	AC091801.1	1	1	0	2	1	4	9	1	2	4	0	5	4	2
ENSG00000268126	AC091948.1	0	0	0	0	0	0	0	0	0	0	0	0	0	0
ENSG00000269049	AC092291.2	0	0	0	0	0	0	0	0	0	0	0	0	0	0
ENSG00000269422	AC092384.1	0	0	0	0	0	0	0	0	0	0	0	0	0	0
ENSG00000222000	AC092675.3	0	0	0	0	0	0	0	0	0	0	0	0	0	0
ENSG00000232056	AC092687.4	0	0	0	0	0	0	0	0	0	0	0	0	0	0
ENSG00000269795	AC092782.1	0	0	0	0	0	0	0	0	0	0	0	0	0	0
ENSG00000203691	AC092811.1	0	1	0	4	0	2	0	0	0	0	0	4	0	4
ENSG00000267819	AC092850.1	0	0	0	1	1	0	0	0	0	0	0	0	0	0
ENSG00000203443	AC092964.1	0	0	0	0	0	0	0	0	0	0	0	0	0	0
ENSG00000267979	AC092964.2	0	0	0	0	0	0	0	0	0	0	0	0	0	0
ENSG00000269175	AC093157.1	1	0	0	0	0	0	0	0	0	0	0	0	0	0
ENSG00000268791	AC093323.1	1	0	0	0	0	0	2	0	0	0	0	2	0	0
ENSG00000269559	AC093677.1	1	3	1	0	1	0	0	0	2	2	0	0	1	1
ENSG00000220256	AC093802.1	0	1	4	3	5	0	1	0	2	0	1	0	0	1
ENSG00000267988	AC096582.1	0	0	0	0	0	0	0	0	0	0	0	0	0	0
ENSG00000224867	AC096644.1	0	0	0	0	0	0	0	0	0	0	0	0	0	0
ENSG00000269690	AC096677.1	0	0	0	0	0	0	0	0	0	0	0	0	0	0
ENSG00000228919	AC097381.1	0	0	0	0	0	0	0	0	0	1	0	0	1	0
ENSG00000269074	AC099344.1	0	0	0	0	0	0	0	0	0	0	0	0	0	0
ENSG00000217825	AC099552.4	0	0	0	0	3	0	0	0	0	0	0	0	0	1
ENSG00000226364	AC102948.2	0	0	0	0	0	0	0	0	0	0	0	0	0	0
ENSG00000229387	AC103801.2	0	0	0	0	0	0	0	0	0	0	0	0	0	0
ENSG00000268626	AC103809.2	0	0	1	1	0	0	0	0	0	0	2	0	0	0
ENSG00000269558	AC104057.1	0	0	0	0	0	0	0	0	1	0	0	0	0	0
ENSG00000214919	AC104472.1	0	1	0	0	0	0	0	0	0	0	0	0	0	0
ENSG00000267314	AC104532.2	0	0	0	0	0	0	0	0	0	0	0	0	0	0
ENSG00000268083	AC104534.3	0	0	0	0	0	0	0	0	0	0	0	0	0	0
ENSG00000234949	AC104667.3	0	0	0	0	0	0	0	0	0	0	0	0	0	0
ENSG00000233502	AC104794.4	2	0	2	5	0	0	0	0	0	0	1	1	6	1
ENSG00000226321	AC104809.3	3	8	17	17	7	8	10	9	4	4	3	3	3	8
ENSG00000268485	AC104841.2	0	1	1	0	2	0	2	0	0	3	1	0	2	0
ENSG00000203392	AC105020.1	4	0	1	6	3	2	3	2	0	1	4	1	4	1
ENSG00000230493	AC106017.1	0	0	0	0	0	0	0	0	0	0	0	0	0	0
ENSG00000228368	AC106873.4	0	0	0	0	0	0	0	0	0	0	0	0	0	0
ENSG00000222001	AC106876.2	0	0	1	0	0	0	0	0	0	0	0	0	0	0
ENSG00000232013	AC107021.1	3	2	0	0	4	2	0	0	1	0	0	0	1	0
ENSG00000269000	AC108868.1	0	0	0	0	0	0	0	0	0	0	0	0	0	0
ENSG00000234295	AC109135.1	0	0	0	0	1	0	0	0	0	0	0	0	2	0
ENSG00000268537	AC109583.1	0	0	0	0	0	0	0	0	0	0	0	0	0	0
ENSG00000233438	AC109829.1	3	0	0	0	1	0	1	1	0	2	0	0	1	1
ENSG00000268656	AC110084.1	0	0	0	0	0	0	0	0	0	0	0	0	0	0
ENSG00000268788	AC110615.1	0	1	0	0	0	0	0	0	0	0	0	0	0	0
ENSG00000218416	AC110619.2	9	11	29	22	19	22	10	10	7	5	3	5	6	9
ENSG00000269302	AC110771.1	0	0	0	0	0	1	0	1	0	0	0	2	0	2
ENSG00000176349	AC110781.3	4	0	2	1	0	0	1	0	1	0	0	1	3	1
ENSG00000269506	AC110792.1	0	0	0	0	0	0	0	0	0	0	0	0	0	0
ENSG00000229615	AC111200.1	0	0	0	0	0	0	0	0	0	0	0	0	0	0
ENSG00000268800	AC112205.1	3	0	0	3	0	0	0	1	0	0	1	1	0	0
ENSG00000269360	AC112693.2	0	0	1	4	1	0	0	0	0	0	0	0	1	2
ENSG00000224132	AC112715.2	0	0	0	0	0	0	0	0	0	0	0	0	0	0
ENSG00000222022	AC112721.1	0	0	0	0	0	0	0	0	0	0	0	1	0	1
ENSG00000268950	AC114494.1	0	0	0	0	0	0	0	0	0	0	0	0	0	0
ENSG00000212768	AC114546.1	1	0	0	2	1	0	0	0	0	0	0	0	0	0
ENSG00000237524	AC114783.1	0	2	0	0	0	0	0	0	0	0	0	0	1	0
ENSG00000204620	AC115618.1	3	1	3	4	1	1	6	2	7	1	3	4	1	4
ENSG00000269402	AC116407.2	0	0	0	0	0	0	0	0	1	0	0	0	0	0
ENSG00000268175	AC117395.1	6	2	4	4	3	0	0	0	1	0	1	1	3	0
ENSG00000212999	AC117834.1	0	0	4	0	0	0	0	0	0	0	0	0	2	0
ENSG00000268313	AC119673.1	0	0	2	0	0	0	0	0	1	0	0	2	0	0
ENSG00000213002	AC120194.1	0	0	1	0	1	1	1	0	0	0	0	1	0	0
ENSG00000267873	AC121757.1	0	0	0	0	0	0	0	0	0	0	0	0	0	0
ENSG00000251695	AC124890.1	0	0	0	0	0	0	0	0	0	0	0	0	0	0
ENSG00000268367	AC126614.1	0	0	2	0	2	0	0	0	0	0	0	0	0	0
ENSG00000175911	AC127496.1	0	3	0	1	1	1	1	0	1	3	0	1	0	0
ENSG00000214999	AC129492.6	0	1	0	0	0	0	0	0	0	0	0	0	0	0
ENSG00000216921	AC131097.4	0	1	0	0	0	0	0	0	0	0	0	0	0	0
ENSG00000268242	AC131935.1	0	0	0	0	0	0	0	0	0	0	0	0	0	0
ENSG00000183562	AC131971.1	0	0	0	0	0	1	0	1	0	0	2	0	0	0
ENSG00000247270	AC132186.1	0	0	0	1	1	0	0	0	0	0	0	0	0	0
ENSG00000268403	AC132192.1	0	0	0	3	0	2	1	0	3	0	1	0	0	2
ENSG00000184566	AC132216.1	0	1	0	0	0	0	0	0	0	0	0	0	0	0
ENSG00000268852	AC132872.2	0	0	0	0	0	0	0	0	0	0	0	0	1	0
ENSG00000268863	AC135048.1	1	0	0	0	1	0	0	0	1	0	0	0	0	0
ENSG00000198150	AC135178.1	0	1	0	0	0	0	0	0	2	1	0	0	0	2
ENSG00000268759	AC135983.2	0	0	0	0	0	0	0	0	0	0	0	0	0	0
ENSG00000267950	AC136297.1	0	0	1	4	0	1	1	0	1	0	0	0	0	0
ENSG00000228259	AC136604.1	0	0	0	0	0	0	0	0	0	0	0	0	0	0
ENSG00000267824	AC137056.1	0	0	0	2	3	1	3	0	0	2	0	0	0	1
ENSG00000268218	AC137932.1	4	4	9	8	3	2	2	0	4	0	0	3	1	6
ENSG00000269358	AC138393.1	0	0	0	0	0	0	0	0	0	0	0	0	0	0
ENSG00000269071	AC138517.1	0	0	0	0	0	0	0	0	0	0	0	0	0	0
ENSG00000226490	AC138647.1	0	0	0	0	0	0	0	0	0	0	1	0	0	0
ENSG00000269563	AC138655.1	3	0	0	0	0	1	1	0	0	1	0	0	0	0
ENSG00000267270	AC139100.2	1	0	0	1	0	1	0	0	0	0	1	0	3	4
ENSG00000233812	AC139426.2	0	0	0	0	0	0	0	0	0	0	0	0	0	0
ENSG00000269339	AC139768.1	0	0	0	0	0	0	0	0	0	0	0	0	0	0
ENSG00000269529	AC140061.12	0	0	0	0	0	0	0	0	0	0	0	0	0	0
ENSG00000183292	AC140481.2	0	0	1	0	2	0	0	1	0	0	0	2	0	0
ENSG00000223931	AC142381.1	0	0	0	0	0	0	0	0	0	0	0	0	0	0
ENSG00000253896	AC144568.2	0	0	0	0	0	0	0	0	0	0	0	0	0	0
ENSG00000215635	AC145205.1	0	0	0	1	0	0	0	0	0	1	0	0	0	0
ENSG00000215750	AC145212.1	0	0	0	0	0	0	0	0	0	0	0	0	0	0
ENSG00000249852	AC145676.2	0	0	0	0	0	0	1	0	0	0	0	0	0	0
ENSG00000215621	AC174470.1	0	0	0	0	0	0	0	0	0	0	0	0	0	0
ENSG00000269396	AC187652.1	0	0	0	0	0	0	0	0	0	0	1	0	0	0
ENSG00000255748	AC226150.4	0	0	0	0	0	0	0	0	0	0	0	0	0	0
ENSG00000060971	ACAA1	3	1	3	4	6	4	3	1	5	7	6	1	2	7
ENSG00000167315	ACAA2	6	3	9	9	13	10	9	8	13	2	8	11	7	8
ENSG00000132142	ACACA	9	4	11	13	18	4	6	10	4	4	4	3	1	10
ENSG00000076555	ACACB	26	5	6	12	10	6	11	3	10	7	6	7	11	10
ENSG00000111271	ACAD10	12	7	21	11	21	18	13	12	8	12	14	7	12	11
ENSG00000240303	ACAD11	0	0	1	2	1	1	1	3	1	1	1	2	0	4
ENSG00000151498	ACAD8	1	1	2	0	3	0	0	0	2	4	1	1	1	2
ENSG00000177646	ACAD9	16	9	20	17	19	5	9	9	9	9	5	7	5	9
ENSG00000115361	ACADL	0	0	0	2	0	3	0	0	2	0	0	0	1	0
ENSG00000117054	ACADM	6	3	7	7	4	5	3	1	7	5	5	4	2	4
ENSG00000122971	ACADS	0	1	2	3	0	1	4	0	0	0	0	0	1	0
ENSG00000196177	ACADSB	1	0	0	0	1	4	4	4	0	1	1	3	1	4
ENSG00000072778	ACADVL	11	23	19	25	26	28	14	17	43	25	17	14	15	28
ENSG00000157766	ACAN	3	0	5	4	3	2	10	4	1	1	2	2	2	2
ENSG00000072818	ACAP1	2	2	2	0	4	4	3	2	3	5	2	4	0	3
ENSG00000114331	ACAP2	5	2	4	7	7	13	9	4	15	7	12	11	4	13
ENSG00000131584	ACAP3	8	5	11	9	3	7	2	7	3	2	1	5	3	6
ENSG00000075239	ACAT1	0	1	1	1	5	3	0	1	3	0	1	0	0	4
ENSG00000120437	ACAT2	2	4	2	5	5	3	3	4	8	13	4	2	1	10
ENSG00000182827	ACBD3	1	4	3	4	13	10	5	5	6	11	4	5	5	10
ENSG00000181513	ACBD4	0	1	0	0	8	3	2	3	3	2	0	0	0	1
ENSG00000107897	ACBD5	7	3	3	5	3	0	0	5	12	0	4	3	7	2
ENSG00000135847	ACBD6	0	0	6	5	3	4	1	1	5	9	1	1	3	0
ENSG00000176244	ACBD7	0	0	0	1	1	0	0	0	0	0	0	0	0	0
ENSG00000110455	ACCS	7	2	2	4	8	5	0	0	5	3	2	2	1	8
ENSG00000205126	ACCSL	0	0	2	0	0	0	0	0	0	0	0	0	0	0
ENSG00000102977	ACD	0	1	5	0	2	0	2	2	1	0	1	1	3	0
ENSG00000159640	ACE	2	2	5	14	4	4	10	5	3	5	3	3	3	3
ENSG00000130234	ACE2	1	10	10	4	4	5	2	4	0	0	1	12	2	5
ENSG00000167769	ACER1	0	0	0	0	0	0	0	0	0	1	0	0	0	0
ENSG00000177076	ACER2	12	0	1	4	2	0	0	0	0	0	1	0	0	0
ENSG00000078124	ACER3	6	3	5	3	2	7	3	3	0	0	1	2	1	6
ENSG00000087085	ACHE	0	1	1	1	4	2	0	2	1	0	0	0	0	2
ENSG00000100813	ACIN1	3	8	5	14	11	9	7	10	8	4	5	2	13	12
ENSG00000144648	ACKR2	16	27	41	33	35	35	28	22	11	5	15	23	16	19
ENSG00000144476	ACKR3	1	1	9	7	2	3	4	9	2	1	0	0	6	3
ENSG00000129048	ACKR4	0	0	0	0	0	0	0	0	0	0	0	0	0	0
ENSG00000131473	ACLY	3	11	14	14	12	10	11	11	11	13	16	7	11	8
ENSG00000153086	ACMSD	1	1	0	1	0	1	2	0	1	3	0	4	2	0
ENSG00000196636	ACN9	0	0	0	0	1	2	0	0	0	1	0	0	1	0
ENSG00000122729	ACO1	6	1	7	6	4	7	5	1	1	2	4	4	9	8
ENSG00000100412	ACO2	2	6	4	5	0	4	1	2	2	7	2	4	1	5
ENSG00000184227	ACOT1	0	0	1	0	0	1	0	0	1	0	0	0	2	1
ENSG00000162390	ACOT11	5	0	4	1	4	2	2	1	1	0	2	2	3	2
ENSG00000172497	ACOT12	0	0	0	0	0	0	0	0	1	0	0	1	2	0
ENSG00000112304	ACOT13	3	3	1	5	10	0	1	2	4	0	5	4	1	1
ENSG00000119673	ACOT2	0	0	4	3	1	1	0	0	3	1	1	0	3	2
ENSG00000177465	ACOT4	0	0	0	0	3	0	0	0	0	3	0	2	0	3
ENSG00000205669	ACOT6	0	0	0	3	0	3	0	0	0	1	0	0	0	1
ENSG00000097021	ACOT7	1	11	5	13	4	3	3	2	5	2	2	5	3	2
ENSG00000101473	ACOT8	1	5	6	1	2	2	4	2	3	0	1	3	2	6
ENSG00000123130	ACOT9	5	2	6	12	12	13	10	5	13	9	16	9	8	16
ENSG00000161533	ACOX1	0	14	14	11	3	11	3	6	11	8	9	5	7	8
ENSG00000168306	ACOX2	1	1	1	0	0	0	1	1	1	3	0	2	1	0
ENSG00000087008	ACOX3	0	0	2	5	4	0	1	2	4	1	4	0	3	6
ENSG00000153093	ACOXL	1	0	0	3	2	2	0	0	2	1	0	1	1	1
ENSG00000143727	ACP1	14	3	6	5	6	6	1	4	9	5	2	0	2	4
ENSG00000134575	ACP2	0	4	3	3	6	6	3	2	4	4	1	5	3	5
ENSG00000102575	ACP5	6	5	4	3	7	3	10	3	9	5	6	2	0	8
ENSG00000162836	ACP6	4	3	8	10	8	1	6	4	2	1	1	4	1	4
ENSG00000155893	ACPL2	1	10	0	7	4	12	3	5	3	3	0	2	1	7
ENSG00000014257	ACPP	0	0	1	2	0	0	0	0	1	1	1	1	1	0
ENSG00000142513	ACPT	0	0	0	1	0	0	0	0	0	0	0	0	0	0
ENSG00000100312	ACR	0	0	1	1	0	2	2	0	2	0	0	0	0	0
ENSG00000111644	ACRBP	3	0	4	1	0	0	2	0	0	0	0	0	5	1
ENSG00000147174	ACRC	0	1	1	5	1	0	2	2	3	3	0	1	3	3
ENSG00000134940	ACRV1	0	0	1	0	0	0	0	0	0	0	0	0	0	0
ENSG00000103740	ACSBG1	1	4	1	0	1	3	0	0	0	0	1	0	1	0
ENSG00000130377	ACSBG2	0	0	0	0	0	0	1	0	1	0	0	0	0	0
ENSG00000167107	ACSF2	1	2	5	8	3	6	11	4	10	1	6	2	4	5
ENSG00000176715	ACSF3	4	2	4	6	6	5	0	2	1	3	3	1	0	5
ENSG00000151726	ACSL1	13	12	9	21	18	21	18	15	21	31	30	12	17	17
ENSG00000123983	ACSL3	1	13	15	22	20	17	12	14	19	20	19	16	8	18
ENSG00000068366	ACSL4	8	11	10	13	11	15	10	19	10	5	14	12	17	14
ENSG00000197142	ACSL5	5	6	0	4	4	5	1	7	7	3	4	2	1	4
ENSG00000164398	ACSL6	12	6	7	10	6	6	7	9	1	3	0	1	7	3
ENSG00000166743	ACSM1	0	0	0	1	0	0	0	1	0	0	0	0	0	0
ENSG00000183747	ACSM2A	1	0	0	1	0	0	0	0	0	0	0	0	0	0
ENSG00000066813	ACSM2B	13	2	3	5	0	0	1	0	0	1	0	2	6	0
ENSG00000005187	ACSM3	1	0	2	4	2	9	4	1	0	1	3	1	1	5
ENSG00000215009	ACSM4	0	0	0	0	0	1	0	0	1	0	0	0	0	0
ENSG00000183549	ACSM5	0	0	0	1	0	0	0	0	0	0	0	0	1	1
ENSG00000154930	ACSS1	15	5	6	1	7	9	4	3	5	6	4	5	9	4
ENSG00000131069	ACSS2	8	4	3	3	0	4	6	4	17	14	5	2	7	2
ENSG00000111058	ACSS3	0	1	1	1	3	2	1	1	0	1	2	0	0	3
ENSG00000143632	ACTA1	0	0	0	0	0	2	0	0	0	0	0	0	2	1
ENSG00000107796	ACTA2	5	4	1	6	3	5	0	1	2	1	0	2	0	2
ENSG00000075624	ACTB	75	216	197	378	335	407	130	184	292	208	219	158	189	379
ENSG00000169067	ACTBL2	4	2	0	4	0	4	2	1	1	0	1	1	0	2
ENSG00000159251	ACTC1	0	1	1	2	0	1	0	0	1	0	0	2	0	0
ENSG00000184009	ACTG1	36	69	97	178	121	126	88	81	124	118	87	57	89	147
ENSG00000163017	ACTG2	0	0	1	4	1	2	0	0	0	1	2	3	0	0
ENSG00000182584	ACTL10	0	0	0	0	0	2	1	2	2	2	1	0	0	3
ENSG00000136518	ACTL6A	0	1	0	2	3	2	3	2	7	0	0	0	0	0
ENSG00000077080	ACTL6B	0	0	1	0	2	1	0	0	0	0	0	0	0	0
ENSG00000187003	ACTL7A	1	0	0	0	2	0	0	0	0	0	0	0	0	0
ENSG00000148156	ACTL7B	0	0	0	0	0	0	0	0	1	0	0	0	0	0
ENSG00000117148	ACTL8	0	0	0	0	0	0	0	0	1	0	0	0	0	0
ENSG00000181786	ACTL9	0	0	0	0	1	2	0	0	1	0	0	0	2	0
ENSG00000072110	ACTN1	2	15	9	25	10	15	3	12	9	12	6	9	5	18
ENSG00000077522	ACTN2	5	2	4	6	2	1	7	10	1	0	2	4	2	0
ENSG00000130402	ACTN4	7	4	9	13	11	22	10	8	18	7	8	5	16	12
ENSG00000131966	ACTR10	14	6	11	9	11	10	4	7	7	10	3	7	3	8
ENSG00000138107	ACTR1A	4	6	1	6	4	9	5	2	8	4	6	4	4	9
ENSG00000115073	ACTR1B	2	6	14	10	12	13	4	5	15	6	5	6	2	9
ENSG00000138071	ACTR2	2	14	16	40	28	31	17	20	36	24	19	13	18	47
ENSG00000115091	ACTR3	11	31	17	34	27	42	9	17	21	23	27	7	33	40
ENSG00000133627	ACTR3B	3	0	1	1	2	1	0	0	0	1	0	0	0	0
ENSG00000106526	ACTR3C	5	2	0	1	7	3	1	1	1	1	3	1	0	0
ENSG00000101442	ACTR5	5	6	3	7	3	7	4	4	4	2	0	6	3	4
ENSG00000075089	ACTR6	2	5	0	5	6	1	2	4	4	2	4	0	1	2
ENSG00000113812	ACTR8	1	1	0	8	2	3	3	5	5	4	0	2	4	4
ENSG00000123165	ACTRT1	0	0	0	0	0	0	2	0	0	0	0	3	0	1
ENSG00000169717	ACTRT2	0	0	0	0	0	1	0	0	0	0	0	0	0	0
ENSG00000184378	ACTRT3	0	0	1	3	1	0	0	1	0	0	0	0	0	0
ENSG00000115170	ACVR1	8	2	7	9	5	10	12	3	7	5	6	10	9	19
ENSG00000135503	ACVR1B	4	4	3	5	5	2	2	4	2	3	2	0	4	1
ENSG00000123612	ACVR1C	2	1	1	9	5	4	4	4	1	1	3	0	1	2
ENSG00000121989	ACVR2A	0	2	4	6	5	11	8	7	4	8	5	9	8	4
ENSG00000114739	ACVR2B	10	4	5	14	6	10	5	5	7	8	3	11	4	8
ENSG00000139567	ACVRL1	0	1	6	3	1	1	5	1	0	1	2	2	2	3
ENSG00000243989	ACY1	3	0	1	0	0	0	0	0	0	1	0	0	3	0
ENSG00000132744	ACY3	1	0	0	1	0	0	1	1	0	0	0	0	0	0
ENSG00000119640	ACYP1	17	3	13	12	8	9	6	7	7	3	4	2	5	5
ENSG00000170634	ACYP2	1	0	1	4	3	2	2	0	4	0	2	0	4	6
ENSG00000267120	AD000671.6	0	0	0	0	0	0	0	0	0	0	0	0	0	0
ENSG00000196839	ADA	4	5	5	9	1	10	5	6	11	13	1	5	0	12
ENSG00000164113	ADAD1	1	0	0	2	1	0	0	0	1	0	0	0	0	2
ENSG00000140955	ADAD2	0	0	2	4	0	0	0	0	1	2	0	0	0	0
ENSG00000168803	ADAL	1	2	2	3	4	1	0	1	1	1	0	0	1	0
ENSG00000137845	ADAM10	8	8	8	6	11	10	2	8	12	9	4	4	7	11
ENSG00000073670	ADAM11	1	0	1	9	5	2	2	1	2	0	1	0	0	5
ENSG00000148848	ADAM12	9	8	6	11	20	20	7	10	5	3	14	11	4	13
ENSG00000143537	ADAM15	8	8	10	4	18	3	12	14	4	1	3	3	3	3
ENSG00000151694	ADAM17	1	8	2	11	5	5	6	9	6	8	7	11	3	8
ENSG00000168619	ADAM18	0	2	1	2	2	1	3	1	0	0	0	0	0	0
ENSG00000135074	ADAM19	25	89	322	203	159	228	110	81	35	33	25	18	37	36
ENSG00000104755	ADAM2	3	2	0	1	0	0	0	0	0	0	0	1	0	0
ENSG00000134007	ADAM20	11	23	15	11	18	16	33	25	20	21	12	6	9	25
ENSG00000139985	ADAM21	3	0	0	0	0	0	0	0	0	0	0	0	0	0
ENSG00000008277	ADAM22	5	5	6	3	3	4	3	0	5	0	2	5	6	3
ENSG00000114948	ADAM23	2	1	4	5	0	6	0	0	0	1	4	0	2	1
ENSG00000042980	ADAM28	4	1	2	2	3	2	2	0	0	0	1	4	4	2
ENSG00000168594	ADAM29	2	1	1	1	2	0	2	1	5	0	2	2	2	1
ENSG00000134249	ADAM30	1	1	3	2	3	1	1	2	0	2	0	0	1	2
ENSG00000197140	ADAM32	1	1	0	2	2	1	0	2	1	1	0	6	4	5
ENSG00000149451	ADAM33	0	3	0	0	1	0	1	0	2	2	3	0	1	0
ENSG00000069206	ADAM7	7	11	2	3	5	4	5	8	4	2	3	3	5	2
ENSG00000151651	ADAM8	3	13	22	8	9	11	13	4	12	4	3	4	3	18
ENSG00000168615	ADAM9	6	5	12	9	11	9	12	16	26	12	13	13	10	11
ENSG00000134028	ADAMDEC1	1	1	0	1	0	0	0	1	0	0	0	0	0	3
ENSG00000154734	ADAMTS1	5	0	3	4	5	1	6	1	2	1	3	1	1	0
ENSG00000142303	ADAMTS10	17	5	4	6	6	6	0	1	6	3	3	1	3	5
ENSG00000151388	ADAMTS12	1	2	2	3	1	5	0	3	1	1	0	6	6	1
ENSG00000160323	ADAMTS13	8	1	3	3	4	1	0	0	0	1	0	1	1	2
ENSG00000138316	ADAMTS14	3	15	9	5	6	5	11	8	9	13	9	5	8	7
ENSG00000166106	ADAMTS15	1	0	0	1	2	3	0	2	2	1	2	2	0	2
ENSG00000145536	ADAMTS16	5	19	6	8	10	13	14	18	11	13	9	19	11	9
ENSG00000140470	ADAMTS17	0	1	3	2	0	1	2	0	0	0	0	0	1	0
ENSG00000140873	ADAMTS18	2	0	6	6	2	5	9	5	4	1	5	7	3	2
ENSG00000145808	ADAMTS19	4	1	1	3	3	1	0	0	1	0	0	0	6	0
ENSG00000087116	ADAMTS2	1	0	2	0	0	2	1	0	2	0	2	0	0	0
ENSG00000173157	ADAMTS20	7	2	4	2	0	2	0	2	1	1	1	0	1	2
ENSG00000156140	ADAMTS3	5	0	1	4	2	1	3	0	2	0	0	2	0	2
ENSG00000158859	ADAMTS4	157	138	246	218	257	223	250	225	143	126	160	157	166	161
ENSG00000154736	ADAMTS5	3	2	2	5	1	4	7	2	2	1	0	2	6	4
ENSG00000049192	ADAMTS6	7	3	5	5	2	7	3	2	1	0	1	0	4	0
ENSG00000136378	ADAMTS7	0	0	4	2	0	0	2	2	0	1	1	0	0	1
ENSG00000134917	ADAMTS8	7	0	1	0	2	1	2	2	1	2	0	4	1	4
ENSG00000163638	ADAMTS9	24	7	8	4	13	9	11	7	11	4	5	10	10	10
ENSG00000178031	ADAMTSL1	2	2	5	5	8	2	3	3	1	0	1	4	5	4
ENSG00000197859	ADAMTSL2	0	1	0	0	1	1	0	0	1	0	1	0	0	0
ENSG00000156218	ADAMTSL3	4	2	0	0	2	0	0	1	0	0	0	0	0	0
ENSG00000143382	ADAMTSL4	6	1	5	4	2	9	4	6	5	6	4	4	1	2
ENSG00000203804	ADAMTSL4-AS1	0	0	2	2	0	1	0	0	0	1	0	0	0	3
ENSG00000185761	ADAMTSL5	0	0	0	0	0	0	0	1	0	0	0	0	0	0
ENSG00000105963	ADAP1	1	1	1	3	9	4	2	0	1	1	1	2	3	3
ENSG00000184060	ADAP2	1	10	11	3	13	12	5	7	17	10	9	3	0	9
ENSG00000160710	ADAR	10	16	20	51	26	56	18	27	22	24	19	15	20	47
ENSG00000197381	ADARB1	6	21	26	26	24	23	27	16	17	15	6	23	13	22
ENSG00000185736	ADARB2	4	0	2	2	3	0	0	0	0	1	0	0	0	1
ENSG00000065457	ADAT1	1	0	1	1	0	0	1	4	1	0	3	0	1	2
ENSG00000189007	ADAT2	15	4	9	9	3	5	1	1	7	2	1	8	4	3
ENSG00000213638	ADAT3	1	0	0	1	0	1	1	0	2	0	0	1	0	0
ENSG00000142920	ADC	3	6	8	21	10	4	8	9	5	3	5	5	4	7
ENSG00000063761	ADCK1	0	0	1	5	3	1	0	0	1	0	1	0	0	0
ENSG00000133597	ADCK2	2	1	0	1	4	2	2	0	5	0	0	1	1	1
ENSG00000163050	ADCK3	0	1	6	4	7	1	3	3	2	2	0	4	0	4
ENSG00000123815	ADCK4	1	1	2	1	3	6	1	0	4	3	0	1	4	1
ENSG00000173137	ADCK5	17	7	11	19	15	14	10	4	11	5	6	3	9	8
ENSG00000164742	ADCY1	5	3	7	1	7	6	3	5	0	4	2	2	0	1
ENSG00000143199	ADCY10	2	0	2	2	2	5	3	0	0	0	0	1	3	1
ENSG00000078295	ADCY2	6	4	3	6	3	0	2	3	0	1	0	1	0	3
ENSG00000138031	ADCY3	1	1	1	4	3	3	2	1	2	0	1	1	1	2
ENSG00000129467	ADCY4	4	4	1	0	1	0	3	3	1	3	4	1	0	3
ENSG00000173175	ADCY5	1	3	4	0	5	3	1	0	2	1	3	0	1	0
ENSG00000174233	ADCY6	0	1	0	0	1	2	0	0	0	0	0	1	2	0
ENSG00000121281	ADCY7	8	14	18	20	21	16	17	7	14	10	12	16	10	28
ENSG00000155897	ADCY8	1	4	0	0	0	1	2	0	0	1	1	2	0	2
ENSG00000162104	ADCY9	4	12	6	14	4	11	8	3	11	11	3	3	8	8
ENSG00000141433	ADCYAP1	2	0	1	0	0	1	0	1	0	0	1	0	2	0
ENSG00000078549	ADCYAP1R1	0	0	1	1	1	0	2	0	0	0	0	2	2	1
ENSG00000087274	ADD1	5	12	6	17	11	12	6	12	14	10	5	6	13	14
ENSG00000075340	ADD2	0	3	1	1	1	0	1	0	1	2	0	1	3	2
ENSG00000148700	ADD3	0	3	0	1	7	7	1	2	10	4	6	3	0	2
ENSG00000118492	ADGB	23	10	5	12	6	3	5	1	0	3	4	5	10	3
ENSG00000187758	ADH1A	1	0	0	0	0	0	1	0	0	0	0	0	0	0
ENSG00000196616	ADH1B	7	0	6	2	0	0	1	0	1	2	1	2	6	2
ENSG00000198099	ADH4	0	0	0	0	3	0	0	0	0	0	0	0	0	4
ENSG00000197894	ADH5	13	10	17	17	30	27	15	10	22	7	14	8	18	19
ENSG00000172955	ADH6	5	4	3	5	12	7	7	7	7	2	4	4	6	2
ENSG00000196344	ADH7	1	0	0	0	0	0	0	0	0	0	0	0	0	0
ENSG00000147576	ADHFE1	0	1	8	1	2	1	1	3	3	0	2	2	2	7
ENSG00000182551	ADI1	0	2	4	1	4	6	3	10	5	7	2	1	3	8
ENSG00000182035	ADIG	0	0	0	0	0	0	0	0	0	0	0	0	0	0
ENSG00000181092	ADIPOQ	2	0	6	1	0	2	1	0	0	1	0	0	1	1
ENSG00000159346	ADIPOR1	7	2	3	3	2	2	3	2	2	0	1	2	1	5
ENSG00000006831	ADIPOR2	3	13	12	14	8	14	7	11	14	11	8	11	5	19
ENSG00000148671	ADIRF	0	1	0	2	0	0	0	0	0	1	0	0	0	0
ENSG00000156110	ADK	2	2	1	9	2	1	2	7	7	1	4	1	2	4
ENSG00000148926	ADM	1	8	2	9	8	9	6	6	13	14	5	10	6	11
ENSG00000128165	ADM2	3	1	1	1	0	0	1	4	0	3	2	1	0	0
ENSG00000224420	ADM5	0	0	0	0	0	0	0	0	0	0	0	0	0	1
ENSG00000101126	ADNP	15	13	16	20	16	17	12	13	14	16	10	6	19	17
ENSG00000101544	ADNP2	3	5	6	9	7	6	2	13	7	8	9	5	2	13
ENSG00000181915	ADO	6	25	16	16	12	23	17	14	20	13	13	11	19	15
ENSG00000163485	ADORA1	0	0	1	1	3	0	0	0	0	1	1	0	1	1
ENSG00000128271	ADORA2A	0	2	0	3	1	1	0	0	0	0	3	0	1	2
ENSG00000170425	ADORA2B	0	3	1	1	0	1	1	0	0	0	3	2	0	0
ENSG00000121933	ADORA3	0	1	1	3	3	2	1	1	0	3	2	1	0	0
ENSG00000159322	ADPGK	12	15	9	28	27	15	10	19	17	15	22	21	29	27
ENSG00000144843	ADPRH	0	7	5	17	8	17	3	14	5	14	6	14	6	34
ENSG00000153531	ADPRHL1	0	0	0	0	0	1	0	0	0	1	0	1	0	1
ENSG00000116863	ADPRHL2	0	2	1	0	3	1	1	1	1	1	2	1	2	2
ENSG00000170222	ADPRM	1	0	1	0	0	2	0	5	2	0	2	4	0	2
ENSG00000120907	ADRA1A	0	1	0	4	6	0	3	0	2	2	1	0	2	1
ENSG00000170214	ADRA1B	0	0	0	3	0	0	0	0	2	1	0	1	0	2
ENSG00000171873	ADRA1D	0	0	0	0	0	0	0	0	0	0	0	0	0	0
ENSG00000150594	ADRA2A	1	0	1	0	0	0	1	1	0	0	0	1	0	0
ENSG00000222040	ADRA2B	1	0	2	0	0	0	0	1	2	0	0	1	0	0
ENSG00000184160	ADRA2C	0	0	0	0	2	3	1	0	0	0	0	0	0	0
ENSG00000043591	ADRB1	1	0	1	1	3	3	1	1	1	0	0	1	0	0
ENSG00000169252	ADRB2	0	1	1	5	1	4	1	1	0	1	2	2	1	1
ENSG00000188778	ADRB3	1	0	0	0	0	0	0	0	1	0	0	0	0	0
ENSG00000173020	ADRBK1	5	10	8	16	19	17	8	15	9	13	6	12	6	18
ENSG00000100077	ADRBK2	16	22	25	32	40	34	18	19	57	35	32	24	23	47
ENSG00000130706	ADRM1	3	3	2	6	5	7	7	1	11	6	7	3	4	13
ENSG00000239900	ADSL	0	1	1	2	2	2	1	2	8	8	0	1	0	6
ENSG00000035687	ADSS	1	3	3	3	4	5	2	2	7	4	2	1	3	4
ENSG00000185100	ADSSL1	6	0	3	4	4	2	4	2	1	1	0	0	3	0
ENSG00000111863	ADTRP	0	1	0	2	1	2	3	4	2	0	0	2	2	2
ENSG00000259003	AE000662.92	0	0	0	1	0	0	0	0	0	0	0	0	0	0
ENSG00000106624	AEBP1	5	0	0	1	1	1	1	1	0	0	1	2	1	2
ENSG00000139154	AEBP2	3	11	8	18	11	12	4	5	6	16	5	9	11	17
ENSG00000181026	AEN	10	5	2	2	5	13	2	7	8	1	8	2	5	13
ENSG00000104964	AES	8	25	13	26	16	22	14	11	17	18	6	11	18	42
ENSG00000215346	AF131215.5	17	30	40	31	24	35	30	28	17	21	19	18	14	25
ENSG00000243440	AF165138.7	1	4	2	1	2	0	2	0	6	4	1	2	2	6
ENSG00000250232	AF196779.12	0	0	0	0	0	0	0	0	0	0	0	0	0	0
ENSG00000196526	AFAP1	1	0	0	0	1	2	1	0	2	0	2	0	2	1
ENSG00000157510	AFAP1L1	2	2	0	1	1	0	1	4	3	1	1	1	1	1
ENSG00000169129	AFAP1L2	4	1	4	0	2	2	1	0	1	0	0	3	0	3
ENSG00000172493	AFF1	5	12	7	28	15	23	16	25	19	17	11	9	12	27
ENSG00000155966	AFF2	13	5	3	5	6	4	4	3	6	3	1	1	4	7
ENSG00000144218	AFF3	109	35	59	57	57	24	29	20	18	24	28	42	47	27
ENSG00000072364	AFF4	71	48	37	68	54	62	69	56	46	51	53	49	100	77
ENSG00000141385	AFG3L2	2	7	2	2	1	12	1	5	4	11	3	4	2	6
ENSG00000079557	AFM	0	0	0	0	0	0	1	1	0	0	0	1	0	0
ENSG00000183077	AFMID	1	2	2	2	0	1	6	2	6	1	1	2	2	2
ENSG00000081051	AFP	0	2	0	0	1	1	0	0	1	0	0	1	1	0
ENSG00000119844	AFTPH	5	5	10	9	13	12	7	9	1	6	10	2	13	15
ENSG00000038002	AGA	0	0	0	0	1	3	1	3	4	1	2	0	1	4
ENSG00000157985	AGAP1	3	2	3	5	2	5	1	3	2	1	6	0	0	3
ENSG00000204172	AGAP10	0	0	0	0	0	0	0	0	0	0	0	0	0	0
ENSG00000135439	AGAP2	1	1	1	2	3	8	0	0	1	1	3	2	1	1
ENSG00000255737	AGAP2-AS1	0	0	0	0	0	0	0	1	1	3	1	0	1	0
ENSG00000133612	AGAP3	7	2	19	14	6	11	7	2	12	4	8	8	11	19
ENSG00000188234	AGAP4	0	0	0	0	0	0	0	0	0	0	0	0	0	0
ENSG00000172650	AGAP5	0	0	0	1	0	0	1	0	1	0	0	1	0	1
ENSG00000204149	AGAP6	1	0	1	1	0	0	1	1	0	0	0	1	0	0
ENSG00000204169	AGAP7	0	0	0	0	0	0	0	0	0	0	0	0	0	0
ENSG00000174194	AGAP8	5	0	0	0	0	0	0	0	0	0	0	0	0	0
ENSG00000198035	AGAP9	0	0	0	0	0	0	0	0	0	0	0	0	0	0
ENSG00000166748	AGBL1	0	0	0	0	0	1	1	0	0	0	0	1	0	0
ENSG00000165923	AGBL2	2	2	4	8	6	7	3	7	4	6	1	8	2	3
ENSG00000146856	AGBL3	16	4	3	2	3	2	1	0	1	1	2	4	10	4
ENSG00000186094	AGBL4	3	0	3	2	0	1	0	0	0	1	1	0	0	0
ENSG00000084693	AGBL5	20	91	49	57	44	49	75	66	93	108	77	55	39	117
ENSG00000204305	AGER	0	0	3	1	2	1	0	0	1	0	0	2	1	1
ENSG00000173744	AGFG1	3	9	7	20	7	12	5	11	11	13	3	9	6	11
ENSG00000106351	AGFG2	0	4	0	6	1	1	2	1	8	1	0	1	6	4
ENSG00000164252	AGGF1	0	4	6	17	4	13	7	3	6	8	9	2	2	12
ENSG00000006530	AGK	4	1	1	8	1	2	0	1	3	0	1	0	8	7
ENSG00000162688	AGL	0	3	1	5	6	3	2	1	5	2	2	3	2	4
ENSG00000116771	AGMAT	0	0	0	0	0	0	0	0	0	0	0	0	0	0
ENSG00000187546	AGMO	6	1	1	1	1	1	2	0	0	1	1	4	0	0
ENSG00000092847	AGO1	3	16	17	12	17	17	11	10	15	14	13	14	9	18
ENSG00000123908	AGO2	6	23	14	31	17	21	12	9	16	25	17	7	8	23
ENSG00000126070	AGO3	19	14	8	15	10	9	4	17	14	9	16	8	4	26
ENSG00000134698	AGO4	18	10	10	13	7	14	9	9	9	6	7	7	14	6
ENSG00000204310	AGPAT1	0	1	4	3	2	2	2	4	1	4	1	0	3	6
ENSG00000169692	AGPAT2	3	0	0	0	1	1	1	2	3	0	0	0	2	3
ENSG00000160216	AGPAT3	13	29	12	46	44	37	16	28	22	26	8	9	16	33
ENSG00000026652	AGPAT4	2	0	4	3	1	1	3	3	9	3	9	2	3	4
ENSG00000155189	AGPAT5	17	10	23	10	13	8	13	15	10	13	6	9	11	10
ENSG00000158669	AGPAT6	6	21	14	15	12	13	16	7	17	15	5	10	7	10
ENSG00000138678	AGPAT9	9	5	5	6	4	12	11	5	0	5	7	4	14	5
ENSG00000018510	AGPS	1	2	7	9	11	13	14	7	14	7	7	8	10	6
ENSG00000106541	AGR2	4	3	2	0	0	1	0	3	2	1	1	2	1	1
ENSG00000173467	AGR3	0	0	0	0	0	0	0	0	0	0	0	0	0	1
ENSG00000188157	AGRN	6	9	16	15	11	10	9	7	5	7	10	4	7	20
ENSG00000159723	AGRP	1	1	3	2	0	1	0	2	0	0	0	0	1	2
ENSG00000135744	AGT	0	0	0	0	1	0	0	0	1	0	0	0	0	0
ENSG00000135049	AGTPBP1	8	9	8	2	7	6	4	7	8	13	6	4	6	9
ENSG00000144891	AGTR1	0	0	0	0	0	1	0	0	0	0	0	0	0	0
ENSG00000180772	AGTR2	0	0	0	0	0	0	0	0	0	0	0	0	3	0
ENSG00000177674	AGTRAP	12	5	5	5	3	3	6	3	1	6	0	3	3	6
ENSG00000172482	AGXT	6	6	34	14	24	23	13	5	4	2	5	8	11	5
ENSG00000113492	AGXT2	0	0	0	0	1	1	0	0	0	1	0	0	1	0
ENSG00000153207	AHCTF1	1	1	0	6	3	4	3	5	11	2	2	3	1	6
ENSG00000101444	AHCY	0	2	2	1	0	1	2	0	2	1	1	0	0	1
ENSG00000168710	AHCYL1	0	7	10	9	4	9	2	2	6	11	5	7	3	3
ENSG00000158467	AHCYL2	2	3	4	3	6	10	11	7	16	3	7	5	4	8
ENSG00000126705	AHDC1	0	1	4	11	3	4	0	5	8	4	2	6	2	5
ENSG00000135541	AHI1	6	3	4	6	3	2	2	2	5	4	4	3	11	4
ENSG00000124942	AHNAK	110	301	341	758	420	702	194	341	343	355	285	236	314	627
ENSG00000185567	AHNAK2	6	5	4	3	8	0	1	2	0	1	7	2	3	7
ENSG00000106546	AHR	36	25	55	17	68	30	60	28	56	20	82	27	55	39
ENSG00000063438	AHRR	16	11	21	15	28	30	3	3	14	12	2	14	15	23
ENSG00000100591	AHSA1	4	4	2	4	3	3	2	3	2	5	0	3	4	2
ENSG00000173209	AHSA2	5	7	4	14	14	14	13	9	19	9	3	6	11	16
ENSG00000145192	AHSG	54	27	67	39	62	66	66	53	9	18	28	42	54	34
ENSG00000169877	AHSP	0	0	0	0	0	0	0	0	0	0	0	0	0	0
ENSG00000111732	AICDA	0	0	1	1	0	0	0	0	0	0	0	0	0	0
ENSG00000186063	AIDA	3	3	2	4	3	2	3	4	2	2	2	1	2	0
ENSG00000204472	AIF1	129	291	325	321	366	370	397	290	194	181	237	266	488	526
ENSG00000126878	AIF1L	27	3	14	17	15	13	14	13	1	4	8	7	11	7
ENSG00000156709	AIFM1	3	0	1	1	0	1	1	2	2	1	4	1	1	1
ENSG00000042286	AIFM2	3	5	12	7	22	11	3	6	23	5	4	3	7	13
ENSG00000183773	AIFM3	11	11	7	13	4	5	7	3	2	6	7	4	6	5
ENSG00000146416	AIG1	2	0	1	0	2	0	1	1	0	0	0	1	0	2
ENSG00000112297	AIM1	12	11	16	31	12	20	17	9	20	12	14	10	14	7
ENSG00000176092	AIM1L	0	0	1	2	1	1	0	0	0	0	0	1	1	0
ENSG00000163568	AIM2	0	0	0	0	0	1	0	0	0	0	0	0	0	0
ENSG00000164022	AIMP1	1	0	2	3	3	7	2	2	0	1	1	0	1	2
ENSG00000106305	AIMP2	0	1	0	3	2	3	1	4	3	2	1	2	2	1
ENSG00000110711	AIP	0	1	2	6	0	4	0	0	6	2	2	3	4	1
ENSG00000129221	AIPL1	8	4	4	8	5	2	2	5	0	1	3	0	2	0
ENSG00000160224	AIRE	0	0	0	0	1	1	0	0	2	0	1	0	0	0
ENSG00000196581	AJAP1	7	1	6	2	2	4	6	1	2	2	2	4	3	3
ENSG00000129474	AJUBA	1	0	0	1	0	0	0	0	0	0	0	0	0	0
ENSG00000106992	AK1	0	0	0	0	0	0	0	0	0	0	0	0	0	1
ENSG00000004455	AK2	4	3	0	1	1	0	4	0	0	1	1	1	0	2
ENSG00000147853	AK3	0	4	5	3	3	3	0	1	5	4	12	3	1	6
ENSG00000162433	AK4	1	0	2	3	0	1	2	1	3	6	3	2	1	1
ENSG00000154027	AK5	6	3	1	4	1	1	0	3	3	1	1	7	1	6
ENSG00000140057	AK7	2	5	3	2	5	2	3	2	4	2	3	2	4	1
ENSG00000165695	AK8	1	2	0	1	0	1	1	0	0	0	0	0	2	0
ENSG00000155085	AK9	38	28	37	27	34	29	31	20	15	26	10	24	24	26
ENSG00000121057	AKAP1	0	2	4	2	1	5	4	2	5	3	7	2	2	4
ENSG00000108599	AKAP10	7	7	14	9	9	8	4	5	7	5	4	2	7	12
ENSG00000023516	AKAP11	4	22	15	10	11	9	8	8	16	11	22	13	14	8
ENSG00000131016	AKAP12	25	34	38	44	43	38	25	26	24	18	25	21	28	34
ENSG00000170776	AKAP13	40	332	348	540	507	547	226	249	609	287	175	120	103	549
ENSG00000186471	AKAP14	2	1	0	0	0	2	0	1	1	0	0	0	0	0
ENSG00000197976	AKAP17A	4	7	3	8	1	13	6	8	2	4	2	3	2	14
ENSG00000241978	AKAP2	4	1	0	4	0	6	1	1	2	0	3	1	1	4
ENSG00000111254	AKAP3	3	0	2	0	1	1	1	0	2	4	1	0	3	1
ENSG00000147081	AKAP4	5	1	2	1	1	0	0	0	0	0	0	3	3	1
ENSG00000179841	AKAP5	0	1	1	2	2	3	2	1	3	1	1	4	1	4
ENSG00000151320	AKAP6	6	2	2	1	0	0	0	0	1	2	0	0	2	0
ENSG00000118507	AKAP7	0	0	2	0	0	1	0	0	0	0	2	0	0	1
ENSG00000105127	AKAP8	12	2	7	5	12	13	7	2	4	3	1	6	16	5
ENSG00000011243	AKAP8L	2	13	0	2	8	0	0	1	2	0	1	1	0	5
ENSG00000127914	AKAP9	9	6	7	17	11	10	6	7	4	7	12	5	11	13
ENSG00000166452	AKIP1	0	0	4	3	0	2	0	1	2	0	0	4	1	1
ENSG00000174574	AKIRIN1	6	23	5	12	10	7	14	14	24	25	19	17	7	20
ENSG00000135334	AKIRIN2	5	8	18	9	7	13	11	10	7	18	6	4	13	9
ENSG00000106948	AKNA	2	1	9	7	15	8	6	4	9	6	16	3	9	12
ENSG00000162641	AKNAD1	15	2	6	8	1	2	1	0	1	2	1	0	11	4
ENSG00000117448	AKR1A1	0	3	2	2	0	1	0	4	4	2	5	4	4	6
ENSG00000085662	AKR1B1	0	0	2	1	0	3	0	3	4	0	0	4	0	1
ENSG00000198074	AKR1B10	0	0	0	0	0	0	0	0	0	0	1	0	0	0
ENSG00000227471	AKR1B15	0	0	0	1	0	0	0	0	0	0	0	0	0	0
ENSG00000187134	AKR1C1	4	0	1	1	2	0	0	0	0	3	0	0	1	0
ENSG00000151632	AKR1C2	8	1	0	0	1	5	1	1	3	0	1	2	3	1
ENSG00000196139	AKR1C3	3	0	8	3	1	4	8	1	1	2	0	4	2	1
ENSG00000198610	AKR1C4	0	0	0	0	0	0	0	0	0	0	0	0	0	1
ENSG00000196326	AKR1CL1	0	0	1	0	0	0	0	0	0	0	1	2	2	0
ENSG00000122787	AKR1D1	0	0	0	0	0	0	0	0	0	0	0	0	0	0
ENSG00000165568	AKR1E2	0	2	2	2	0	1	1	0	0	3	1	0	0	1
ENSG00000053371	AKR7A2	0	0	0	0	1	1	1	0	0	0	1	0	0	0
ENSG00000162482	AKR7A3	0	0	0	0	0	0	0	0	0	0	0	0	0	0
ENSG00000142208	AKT1	1	0	5	8	2	4	6	3	6	4	4	3	2	8
ENSG00000204673	AKT1S1	8	7	9	21	19	8	9	6	14	5	3	5	4	8
ENSG00000105221	AKT2	3	6	1	1	7	4	7	0	2	3	6	6	4	7
ENSG00000117020	AKT3	5	7	7	29	9	25	3	8	7	5	8	4	2	18
ENSG00000166971	AKTIP	0	0	2	2	4	0	0	0	2	0	0	0	3	0
ENSG00000269155	AL009178.1	0	0	0	0	0	0	1	0	0	0	0	0	0	0
ENSG00000223474	AL020996.1	0	2	2	1	0	1	2	1	1	1	0	0	2	0
ENSG00000111780	AL021546.6	0	0	0	0	0	0	0	0	0	0	0	0	0	0
ENSG00000268427	AL022328.1	0	0	1	0	0	0	1	0	0	0	0	0	0	0
ENSG00000268402	AL031320.1	0	0	0	0	0	0	0	0	0	0	0	0	0	0
ENSG00000214854	AL031590.1	0	0	0	0	0	0	0	0	0	0	0	0	0	0
ENSG00000268111	AL031663.1	0	0	0	0	0	0	0	0	0	0	0	0	0	0
ENSG00000269549	AL031663.2	8	7	18	17	22	28	20	16	13	14	14	10	11	11
ENSG00000267882	AL031666.2	1	1	1	1	1	2	0	1	1	7	1	0	1	3
ENSG00000176515	AL033381.1	0	0	0	0	0	0	0	0	0	0	0	0	0	0
ENSG00000268302	AL035252.1	0	0	0	0	0	0	0	0	0	0	0	1	0	0
ENSG00000268332	AL035406.1	0	1	0	0	0	1	0	0	0	0	0	0	0	0
ENSG00000268275	AL035588.1	0	0	0	0	0	0	0	0	0	0	0	0	0	0
ENSG00000269104	AL035681.1	0	0	0	0	0	0	0	0	0	0	0	0	0	0
ENSG00000268818	AL049747.1	0	0	0	0	0	0	0	0	0	0	0	0	0	0
ENSG00000268702	AL049829.1	1	0	0	0	0	2	0	0	0	0	0	1	0	0
ENSG00000224997	AL049840.1	0	0	0	0	0	0	0	0	0	0	0	0	0	0
ENSG00000256715	AL050302.1	0	0	0	0	0	0	0	0	0	0	0	0	0	0
ENSG00000269011	AL050303.1	0	0	0	0	0	0	0	0	0	0	0	0	0	0
ENSG00000225683	AL078585.1	0	0	0	0	0	0	0	0	0	0	0	0	0	0
ENSG00000203863	AL079342.1	1	0	3	2	1	1	2	1	0	3	1	2	1	0
ENSG00000269407	AL096677.1	0	0	0	0	0	0	0	0	0	0	0	0	0	0
ENSG00000269709	AL109659.1	0	0	0	0	0	0	0	0	0	0	0	0	0	0
ENSG00000268552	AL109927.1	0	0	0	0	0	0	0	0	0	0	0	0	0	0
ENSG00000267918	AL117190.2	0	0	0	0	0	0	0	0	0	0	0	0	0	0
ENSG00000269375	AL117190.3	1	2	0	0	0	1	0	0	0	0	2	0	4	2
ENSG00000267848	AL118506.1	0	0	0	0	0	0	0	0	0	0	0	0	0	0
ENSG00000268628	AL121761.2	1	0	0	3	0	0	0	0	0	0	1	0	0	2
ENSG00000269650	AL121895.1	0	0	0	0	0	0	0	0	0	0	0	0	0	0
ENSG00000269117	AL121901.1	0	0	0	0	0	0	0	0	0	0	0	0	0	0
ENSG00000234188	AL121963.1	0	0	0	0	0	0	0	1	0	0	0	0	1	0
ENSG00000268466	AL132989.1	0	0	1	2	0	1	0	0	0	0	0	1	0	0
ENSG00000267849	AL133262.1	0	0	0	0	0	0	0	0	0	0	0	0	0	0
ENSG00000269120	AL133318.1	0	0	0	0	0	0	0	0	0	0	0	0	0	0
ENSG00000268657	AL133373.1	0	0	0	0	0	0	0	0	0	0	0	0	0	0
ENSG00000235705	AL133481.1	0	1	0	0	0	0	1	0	1	0	2	2	1	0
ENSG00000215306	AL135998.1	0	0	0	0	0	0	0	0	0	0	0	0	0	0
ENSG00000212673	AL136115.1	0	0	1	0	0	1	0	0	0	0	0	0	0	0
ENSG00000215462	AL136218.1	0	0	0	0	0	0	0	0	0	0	0	0	0	0
ENSG00000269279	AL136376.1	0	0	0	0	0	0	0	1	0	0	1	0	0	1
ENSG00000203630	AL136531.1	0	0	0	0	0	0	0	0	0	0	0	0	0	0
ENSG00000268130	AL137002.1	0	0	0	0	0	0	0	0	0	0	0	0	0	0
ENSG00000269515	AL137026.1	0	0	0	0	0	0	0	0	0	0	0	0	0	0
ENSG00000226209	AL138764.1	0	0	0	0	0	0	0	0	0	0	0	0	0	0
ENSG00000215549	AL138815.1	0	0	0	0	0	0	0	0	0	0	0	0	0	0
ENSG00000268344	AL138815.2	0	0	0	0	0	0	0	0	0	0	0	0	0	0
ENSG00000269624	AL138847.1	0	1	0	0	0	0	0	0	0	0	0	0	0	0
ENSG00000268735	AL139080.1	0	0	0	0	0	0	0	0	1	0	0	0	0	0
ENSG00000253459	AL139099.1	0	4	0	0	3	0	1	3	6	2	1	0	0	1
ENSG00000248458	AL139147.1	0	0	2	0	0	1	2	0	0	0	0	0	0	1
ENSG00000214479	AL139333.1	0	0	0	0	0	0	0	0	0	0	0	0	0	0
ENSG00000269223	AL158091.1	0	0	0	0	0	0	0	0	0	0	0	0	0	0
ENSG00000269305	AL158147.2	0	0	0	0	0	0	0	0	0	0	0	0	0	0
ENSG00000268457	AL160175.1	0	0	0	0	0	0	0	0	0	0	0	0	0	0
ENSG00000268482	AL160274.1	0	0	0	0	0	0	0	0	0	0	0	0	0	0
ENSG00000269064	AL160286.1	0	0	0	0	0	0	0	0	0	0	0	0	0	0
ENSG00000268155	AL161450.1	0	0	0	0	1	0	0	0	0	0	0	0	0	0
ENSG00000268925	AL161645.2	0	0	0	0	0	0	0	0	0	0	0	0	0	0
ENSG00000267987	AL161784.1	0	0	0	0	0	0	0	0	0	0	0	0	0	0
ENSG00000212670	AL161915.1	0	0	0	0	2	0	0	0	0	1	0	0	0	0
ENSG00000214645	AL162389.1	0	0	0	0	0	0	0	0	0	0	0	0	0	0
ENSG00000234631	AL162407.1	0	0	0	0	0	0	0	0	0	0	0	0	0	0
ENSG00000269738	AL162424.1	0	0	0	0	0	0	0	0	0	0	0	0	0	0
ENSG00000234237	AL162431.1	0	0	0	0	0	0	0	0	0	0	0	0	0	0
ENSG00000268851	AL162851.1	0	0	0	0	0	0	0	0	0	0	0	0	0	0
ENSG00000259171	AL163636.6	0	0	0	0	0	0	0	0	0	0	0	0	0	0
ENSG00000215902	AL353354.1	0	0	0	0	0	0	0	0	0	0	0	0	0	0
ENSG00000269804	AL353354.2	0	1	0	0	0	0	1	0	1	0	0	0	0	0
ENSG00000269879	AL353583.1	0	0	0	0	0	0	0	0	0	0	0	0	0	0
ENSG00000228537	AL353608.1	0	0	0	0	0	0	0	0	0	0	0	0	0	0
ENSG00000233889	AL353698.1	0	0	0	0	0	0	0	0	0	0	0	0	0	0
ENSG00000227921	AL353791.1	0	0	0	0	0	0	0	0	0	0	0	0	0	0
ENSG00000268578	AL354718.1	0	0	0	0	0	0	0	0	0	0	0	0	0	0
ENSG00000269591	AL354808.2	0	0	0	0	0	0	0	0	0	0	0	0	0	0
ENSG00000215615	AL354822.1	0	0	0	0	0	0	0	0	0	0	0	0	0	0
ENSG00000215428	AL354898.1	0	0	0	0	0	0	0	0	0	0	0	0	0	0
ENSG00000227164	AL354993.1	0	0	0	0	0	0	0	0	0	0	0	0	0	0
ENSG00000177596	AL355390.1	1	0	0	0	0	0	2	0	1	0	1	0	0	0
ENSG00000224474	AL355490.1	0	0	0	0	0	0	0	0	0	0	1	0	0	0
ENSG00000268421	AL355531.2	3	1	3	3	0	8	2	4	3	0	3	1	0	0
ENSG00000269766	AL356215.1	0	0	0	0	0	0	0	0	0	0	0	0	0	0
ENSG00000225996	AL356356.1	0	0	0	0	0	0	0	0	0	0	0	0	0	0
ENSG00000212857	AL356585.1	1	0	0	0	0	0	1	0	0	1	0	0	0	0
ENSG00000248835	AL357673.1	0	0	1	1	0	0	1	0	0	0	0	0	0	0
ENSG00000269295	AL358113.1	0	0	0	0	0	0	0	0	0	0	0	0	0	0
ENSG00000267802	AL358333.1	0	0	0	0	0	0	0	0	0	0	0	0	0	0
ENSG00000268211	AL359091.2	0	0	0	0	0	0	0	0	0	0	0	0	0	0
ENSG00000204038	AL359195.1	0	0	0	0	0	0	0	0	0	0	0	0	0	0
ENSG00000269494	AL359693.1	0	0	0	0	0	0	0	0	0	0	0	0	0	0
ENSG00000205850	AL359736.1	0	0	0	0	0	0	0	0	0	0	0	0	0	0
ENSG00000205740	AL359878.1	0	0	0	1	1	0	0	0	2	1	0	0	0	2
ENSG00000196979	AL360004.1	10	2	3	0	0	0	0	0	0	1	0	0	2	0
ENSG00000215642	AL360154.1	0	0	0	0	0	0	0	1	0	0	0	0	0	0
ENSG00000268882	AL360181.1	0	0	0	0	1	0	0	0	0	0	0	0	0	0
ENSG00000203286	AL365202.1	0	0	0	0	0	0	0	0	0	0	0	0	0	0
ENSG00000269408	AL390778.1	0	0	0	1	2	0	0	0	0	0	1	0	6	0
ENSG00000212928	AL391152.1	1	2	3	0	2	2	0	2	0	0	0	0	0	2
ENSG00000204049	AL391421.1	2	1	2	1	2	2	0	0	0	1	1	1	0	0
ENSG00000268059	AL441883.1	1	1	0	0	0	0	0	1	0	2	0	0	0	0
ENSG00000176134	AL445665.1	0	0	0	0	0	0	0	0	0	0	0	0	0	0
ENSG00000226974	AL445989.1	0	0	0	0	0	0	0	0	0	0	0	0	0	0
ENSG00000189275	AL450307.1	0	2	1	2	0	0	2	0	0	1	1	1	2	3
ENSG00000232866	AL513478.1	0	0	0	0	0	0	0	0	0	0	0	0	0	0
ENSG00000187461	AL583828.1	0	0	0	0	0	0	0	0	0	0	0	0	0	0
ENSG00000269753	AL589739.1	0	0	0	0	0	0	0	0	0	0	0	0	0	0
ENSG00000240510	AL589765.1	0	0	0	0	0	0	0	0	0	0	0	0	0	0
ENSG00000268781	AL590235.1	0	0	0	0	0	0	0	0	0	0	0	0	0	0
ENSG00000268172	AL590452.1	3	1	2	4	1	1	0	0	0	0	2	0	2	2
ENSG00000268146	AL590483.1	0	0	1	2	1	0	1	2	0	0	0	1	0	0
ENSG00000268276	AL590523.1	0	0	0	0	0	0	0	0	0	0	0	0	0	0
ENSG00000269620	AL590560.1	0	0	0	0	0	1	0	0	0	0	0	0	0	0
ENSG00000232850	AL590708.2	0	0	0	10	0	3	0	1	5	2	0	0	0	1
ENSG00000268387	AL590714.1	0	0	0	0	0	0	0	0	0	0	0	0	0	0
ENSG00000203301	AL590822.1	0	0	0	0	2	0	0	1	0	0	0	0	0	1
ENSG00000269554	AL590822.2	1	0	0	0	0	0	0	1	0	0	0	0	0	0
ENSG00000213121	AL590867.1	0	0	0	0	0	0	0	0	0	0	0	0	0	0
ENSG00000214239	AL591025.1	0	0	0	0	0	0	0	0	0	0	0	0	0	0
ENSG00000269337	AL591479.1	0	0	0	0	0	0	0	0	0	0	0	0	0	0
ENSG00000215020	AL591684.1	0	0	0	0	0	0	0	0	0	0	0	0	0	0
ENSG00000268154	AL591806.1	0	0	0	0	0	0	0	0	0	0	0	0	0	0
ENSG00000233094	AL592170.1	0	0	0	0	0	0	0	0	0	0	0	0	0	0
ENSG00000220023	AL592183.1	1	0	0	1	1	0	0	0	0	1	0	0	0	0
ENSG00000231360	AL592284.1	0	0	0	0	0	0	0	0	0	0	0	0	0	0
ENSG00000268662	AL596220.1	0	0	0	0	0	0	0	0	0	1	0	0	0	0
ENSG00000229631	AL603926.1	0	0	0	0	0	0	0	0	0	0	0	0	0	0
ENSG00000215033	AL603965.1	0	0	0	0	0	0	0	0	0	0	0	0	0	0
ENSG00000268141	AL606500.1	0	0	0	0	0	0	0	0	0	0	0	0	0	0
ENSG00000267884	AL626787.1	0	0	0	0	0	0	0	0	0	0	0	0	0	0
ENSG00000197502	AL627171.1	0	0	0	0	0	0	0	0	0	0	0	0	0	0
ENSG00000269832	AL627171.2	0	0	0	0	0	0	0	0	1	0	0	0	0	0
ENSG00000237683	AL627309.1	0	0	0	0	0	0	0	0	0	0	0	0	0	0
ENSG00000268179	AL645608.1	0	0	0	0	0	0	0	0	0	0	0	0	0	0
ENSG00000269308	AL645608.2	0	0	0	0	0	0	0	0	0	0	0	0	0	0
ENSG00000215014	AL645728.1	1	2	2	1	2	3	1	2	5	2	2	0	1	1
ENSG00000227839	AL645730.2	0	0	0	0	0	0	0	0	0	0	0	0	0	0
ENSG00000268923	AL645922.1	0	0	0	0	0	0	0	0	0	0	0	0	0	0
ENSG00000268365	AL646016.1	0	0	0	0	0	0	0	0	0	0	0	0	0	0
ENSG00000269831	AL669831.1	0	0	0	0	0	0	0	0	0	0	0	0	0	0
ENSG00000268996	AL807752.1	0	1	5	0	3	0	0	0	2	3	0	0	0	1
ENSG00000230610	AL929472.1	0	0	0	0	0	0	0	0	0	0	0	0	0	0
ENSG00000236029	AL953854.2	0	0	0	0	0	0	0	0	0	0	0	0	0	0
ENSG00000148218	ALAD	12	0	7	2	7	5	3	1	1	5	0	8	1	3
ENSG00000023330	ALAS1	0	2	2	12	1	6	8	10	10	4	7	4	6	11
ENSG00000158578	ALAS2	0	0	0	0	0	0	0	2	4	1	2	0	1	0
ENSG00000163631	ALB	0	0	0	0	0	0	0	0	0	0	0	0	1	0
ENSG00000170017	ALCAM	26	57	30	73	26	60	35	62	39	90	73	43	31	65
ENSG00000161618	ALDH16A1	4	3	6	7	10	5	5	3	2	1	5	3	3	4
ENSG00000059573	ALDH18A1	1	0	0	1	0	0	1	3	0	1	0	0	0	0
ENSG00000165092	ALDH1A1	0	0	0	0	0	0	0	0	1	0	0	0	1	1
ENSG00000128918	ALDH1A2	3	0	2	3	2	3	3	4	3	9	0	1	0	3
ENSG00000184254	ALDH1A3	1	2	0	0	0	0	0	0	0	0	0	1	5	0
ENSG00000137124	ALDH1B1	1	1	4	11	4	0	3	1	7	0	0	0	3	2
ENSG00000144908	ALDH1L1	77	87	182	109	191	159	133	122	70	84	57	99	80	87
ENSG00000136010	ALDH1L2	0	1	0	3	1	0	0	4	1	1	1	2	4	1
ENSG00000111275	ALDH2	0	4	7	16	23	24	5	4	11	4	4	4	11	13
ENSG00000108602	ALDH3A1	0	0	1	0	0	0	0	0	1	1	0	0	1	0
ENSG00000072210	ALDH3A2	8	8	9	9	10	11	7	9	10	6	9	5	3	8
ENSG00000006534	ALDH3B1	2	2	0	2	3	0	0	1	1	1	2	2	1	2
ENSG00000132746	ALDH3B2	0	0	2	0	0	0	2	0	0	1	0	1	1	0
ENSG00000159423	ALDH4A1	0	1	0	13	5	4	0	2	1	0	0	2	0	0
ENSG00000112294	ALDH5A1	2	1	3	1	1	0	0	1	0	2	2	1	3	0
ENSG00000119711	ALDH6A1	2	1	3	2	2	0	0	2	2	0	2	0	0	1
ENSG00000164904	ALDH7A1	0	0	0	0	0	1	0	0	0	0	0	0	1	0
ENSG00000118514	ALDH8A1	1	1	0	0	0	1	1	0	0	0	1	1	0	0
ENSG00000143149	ALDH9A1	0	4	0	1	3	10	2	0	1	4	4	1	0	4
ENSG00000149925	ALDOA	4	7	26	31	15	8	7	7	13	14	13	9	8	19
ENSG00000136872	ALDOB	0	0	1	0	0	0	0	0	0	0	0	0	1	2
ENSG00000109107	ALDOC	0	2	0	1	0	4	0	1	6	0	2	2	6	7
ENSG00000033011	ALG1	1	2	6	6	5	2	5	2	5	3	0	9	0	4
ENSG00000139133	ALG10	2	4	2	3	1	5	3	3	1	1	6	6	2	4
ENSG00000175548	ALG10B	0	2	0	1	0	0	1	1	3	2	1	3	0	2
ENSG00000253710	ALG11	3	4	2	8	2	0	1	1	3	2	0	4	2	2
ENSG00000182858	ALG12	0	0	7	1	1	3	1	1	2	0	2	0	0	1
ENSG00000101901	ALG13	1	4	5	7	4	7	0	0	4	1	4	3	5	6
ENSG00000172339	ALG14	2	0	1	2	0	0	2	0	2	1	7	0	2	3
ENSG00000189366	ALG1L	0	0	0	0	0	0	1	0	1	0	0	0	0	0
ENSG00000119523	ALG2	4	3	11	11	12	13	7	4	16	4	13	5	13	10
ENSG00000214160	ALG3	1	0	1	0	5	6	6	1	8	2	1	0	1	1
ENSG00000120697	ALG5	0	5	4	2	2	4	0	4	4	3	1	4	4	4
ENSG00000088035	ALG6	2	1	0	4	1	0	0	1	0	1	0	2	0	2
ENSG00000159063	ALG8	5	2	0	2	1	2	0	2	1	3	0	0	2	6
ENSG00000086848	ALG9	1	1	2	5	1	3	0	1	4	1	0	1	1	1
ENSG00000171094	ALK	3	1	1	3	0	3	1	0	0	0	0	6	0	0
ENSG00000100601	ALKBH1	1	4	2	1	2	3	0	1	1	0	1	0	0	2
ENSG00000189046	ALKBH2	0	1	0	0	1	1	1	0	0	0	0	0	2	0
ENSG00000166199	ALKBH3	0	0	1	5	1	3	1	0	3	6	0	0	0	2
ENSG00000160993	ALKBH4	0	0	1	1	0	1	0	0	0	1	0	0	0	2
ENSG00000091542	ALKBH5	0	4	9	6	3	2	9	4	3	5	2	5	5	6
ENSG00000239382	ALKBH6	0	1	1	0	1	0	3	0	0	1	1	2	0	1
ENSG00000125652	ALKBH7	0	3	2	2	0	2	0	2	0	0	3	0	0	1
ENSG00000137760	ALKBH8	0	2	2	2	0	0	3	0	1	0	1	0	3	1
ENSG00000151360	ALLC	1	0	1	1	0	0	0	0	0	0	0	0	2	1
ENSG00000116127	ALMS1	1	6	6	5	11	2	1	7	8	0	2	1	1	8
ENSG00000108839	ALOX12	2	1	1	0	0	0	0	0	0	1	0	0	1	0
ENSG00000179477	ALOX12B	0	0	0	0	0	1	0	0	0	0	0	0	0	0
ENSG00000161905	ALOX15	10	13	15	9	14	18	9	16	5	9	16	9	7	7
ENSG00000179593	ALOX15B	0	5	10	16	2	15	3	3	22	12	4	9	2	27
ENSG00000012779	ALOX5	40	5	5	16	2	2	7	6	4	1	2	1	12	8
ENSG00000132965	ALOX5AP	22	6	16	15	5	13	4	5	14	6	12	12	8	11
ENSG00000179148	ALOXE3	1	0	1	0	1	1	0	0	0	0	1	2	1	0
ENSG00000163295	ALPI	0	1	0	0	1	0	2	0	0	1	0	0	0	0
ENSG00000073331	ALPK1	8	5	7	7	8	7	4	2	3	0	2	2	2	5
ENSG00000198796	ALPK2	1	3	3	2	1	1	4	1	6	10	2	3	9	1
ENSG00000136383	ALPK3	22	3	12	6	3	6	9	10	2	5	5	6	12	3
ENSG00000162551	ALPL	1	0	0	0	1	0	0	0	0	0	0	0	0	0
ENSG00000163283	ALPP	0	0	1	0	2	3	2	2	0	0	0	0	1	0
ENSG00000163286	ALPPL2	1	0	0	0	0	0	1	0	0	0	0	0	0	2
ENSG00000003393	ALS2	5	5	3	1	1	4	0	5	5	3	2	3	1	8
ENSG00000178038	ALS2CL	0	3	2	8	3	1	0	4	1	1	4	1	7	2
ENSG00000155754	ALS2CR11	8	0	0	3	1	1	1	1	2	0	3	1	3	2
ENSG00000155749	ALS2CR12	0	0	0	0	0	0	0	2	0	0	0	0	0	0
ENSG00000180318	ALX1	0	2	0	0	0	0	0	0	0	0	0	0	0	0
ENSG00000156150	ALX3	13	2	7	11	5	5	9	6	3	1	0	3	3	6
ENSG00000052850	ALX4	2	0	0	0	0	0	0	0	0	0	0	0	0	0
ENSG00000183684	ALYREF	1	2	2	8	2	2	1	4	4	3	4	3	3	3
ENSG00000242110	AMACR	0	0	0	0	1	0	1	1	2	0	0	0	0	1
ENSG00000178522	AMBN	3	0	0	0	0	0	0	1	1	0	0	0	0	1
ENSG00000106927	AMBP	0	0	0	0	1	1	0	0	0	0	0	0	0	0
ENSG00000110497	AMBRA1	13	15	6	15	8	11	13	7	7	12	8	13	7	10
ENSG00000123505	AMD1	6	24	16	36	25	21	17	27	23	30	11	8	11	26
ENSG00000139344	AMDHD1	111	39	83	62	74	45	85	53	44	34	38	51	59	49
ENSG00000162066	AMDHD2	0	0	1	2	1	2	0	1	8	1	1	2	0	3
ENSG00000125363	AMELX	0	0	0	0	0	0	0	0	0	0	0	0	0	0
ENSG00000099721	AMELY	0	0	0	0	0	0	0	0	0	0	0	0	0	0
ENSG00000184675	AMER1	7	9	1	1	0	4	1	3	5	2	2	0	1	5
ENSG00000165566	AMER2	2	2	2	7	3	7	3	0	1	5	4	0	0	1
ENSG00000178171	AMER3	2	0	1	2	1	0	0	2	0	1	1	1	0	1
ENSG00000159461	AMFR	7	7	7	22	12	13	5	8	12	9	14	8	14	6
ENSG00000104899	AMH	0	0	1	1	0	0	0	0	0	0	0	2	0	1
ENSG00000135409	AMHR2	0	0	1	0	0	0	1	0	0	0	0	0	0	2
ENSG00000160593	AMICA1	5	3	12	6	19	8	11	5	1	8	8	4	3	13
ENSG00000181754	AMIGO1	3	2	2	1	1	4	3	4	0	6	4	1	3	4
ENSG00000139211	AMIGO2	4	1	1	1	0	1	1	1	5	0	1	1	2	0
ENSG00000176020	AMIGO3	0	0	0	0	0	0	0	0	0	0	0	0	0	0
ENSG00000101935	AMMECR1	9	14	30	23	9	16	13	19	21	16	9	12	6	19
ENSG00000144233	AMMECR1L	6	13	12	15	9	8	3	6	3	9	10	4	2	13
ENSG00000166126	AMN	0	0	0	0	1	0	0	1	0	1	1	0	0	2
ENSG00000151743	AMN1	0	3	0	0	4	0	1	0	0	0	0	0	0	4
ENSG00000126016	AMOT	2	0	0	1	1	1	0	1	0	0	1	0	3	1
ENSG00000166025	AMOTL1	0	2	0	1	0	5	1	1	2	1	3	1	0	0
ENSG00000114019	AMOTL2	1	3	5	0	1	0	1	1	2	3	0	1	1	1
ENSG00000116748	AMPD1	5	0	1	0	0	5	0	0	1	0	0	1	1	0
ENSG00000116337	AMPD2	0	7	5	7	8	3	1	6	10	3	1	3	1	13
ENSG00000133805	AMPD3	6	10	5	10	4	11	3	4	7	7	3	7	8	10
ENSG00000078053	AMPH	1	0	1	0	0	0	0	0	0	3	1	0	1	0
ENSG00000145020	AMT	44	3	3	16	7	7	0	2	4	0	0	5	11	4
ENSG00000187689	AMTN	8	2	4	6	5	5	4	4	3	3	5	2	4	0
ENSG00000237763	AMY1A	0	0	0	0	0	0	0	0	0	0	0	0	0	0
ENSG00000174876	AMY1B	0	0	0	0	0	0	0	0	0	0	0	0	0	0
ENSG00000187733	AMY1C	0	0	0	0	0	0	0	0	0	0	0	0	0	0
ENSG00000243480	AMY2A	0	0	0	0	0	0	0	0	0	0	0	0	0	0
ENSG00000240038	AMY2B	2	6	3	13	9	6	6	3	12	3	3	4	6	7
ENSG00000174945	AMZ1	1	5	5	4	3	2	2	3	2	0	1	1	0	3
ENSG00000196704	AMZ2	18	10	21	19	23	21	13	18	13	12	14	11	12	15
ENSG00000153107	ANAPC1	1	2	2	2	0	5	2	5	4	2	3	1	0	3
ENSG00000164162	ANAPC10	0	3	1	0	0	3	1	2	1	1	0	1	1	1
ENSG00000141552	ANAPC11	0	0	2	4	1	1	2	0	2	0	0	1	1	3
ENSG00000129055	ANAPC13	0	0	2	2	4	1	0	1	2	2	1	0	0	2
ENSG00000110200	ANAPC15	1	4	9	0	3	4	3	5	7	1	4	2	2	8
ENSG00000166295	ANAPC16	0	6	7	8	8	9	4	5	11	6	4	5	15	5
ENSG00000176248	ANAPC2	1	1	0	1	3	4	1	2	3	0	1	1	1	6
ENSG00000053900	ANAPC4	0	4	3	3	3	4	3	4	8	2	1	3	5	0
ENSG00000089053	ANAPC5	19	13	21	16	14	12	19	16	18	10	13	22	14	13
ENSG00000196510	ANAPC7	0	0	4	3	0	3	3	1	0	0	2	0	6	4
ENSG00000214274	ANG	1	0	0	0	1	0	0	0	0	0	0	1	0	0
ENSG00000013523	ANGEL1	16	8	6	7	6	7	5	3	10	3	3	6	6	3
ENSG00000174606	ANGEL2	5	15	8	14	11	5	7	6	9	7	4	7	6	13
ENSG00000154188	ANGPT1	9	0	4	4	0	2	1	2	3	0	0	0	2	1
ENSG00000091879	ANGPT2	2	2	2	0	0	1	1	2	0	3	1	0	1	4
ENSG00000101280	ANGPT4	0	0	0	0	0	0	0	0	0	0	1	0	1	0
ENSG00000116194	ANGPTL1	2	0	1	1	0	0	2	0	0	0	1	2	2	0
ENSG00000136859	ANGPTL2	1	0	1	1	0	1	1	0	0	0	0	0	1	1
ENSG00000132855	ANGPTL3	3	0	0	2	0	1	1	0	0	0	0	0	0	2
ENSG00000167772	ANGPTL4	2	1	0	4	1	0	0	5	2	1	3	4	0	3
ENSG00000187151	ANGPTL5	0	0	0	0	0	0	0	0	0	0	0	0	0	0
ENSG00000130812	ANGPTL6	0	7	4	3	0	3	0	1	3	2	2	1	5	0
ENSG00000171819	ANGPTL7	1	0	1	0	0	1	0	0	0	0	0	0	0	0
ENSG00000227059	ANHX	0	0	0	1	1	1	0	0	1	0	1	0	0	0
ENSG00000029534	ANK1	9	18	31	22	21	20	33	30	19	10	14	15	39	17
ENSG00000145362	ANK2	13	2	6	4	9	4	11	6	4	1	5	5	5	3
ENSG00000151150	ANK3	13	4	6	11	13	4	13	10	10	8	7	12	6	7
ENSG00000151687	ANKAR	5	2	0	1	5	1	4	3	0	1	4	0	0	1
ENSG00000166839	ANKDD1A	10	2	2	4	5	2	1	4	2	2	3	1	5	9
ENSG00000189045	ANKDD1B	0	0	0	0	0	0	0	0	0	0	0	0	0	0
ENSG00000132623	ANKEF1	1	3	11	11	5	6	8	0	1	0	4	3	4	2
ENSG00000153930	ANKFN1	6	0	1	7	3	0	1	2	1	1	0	0	2	1
ENSG00000185722	ANKFY1	43	35	92	80	66	76	78	78	39	44	23	55	37	61
ENSG00000154122	ANKH	1	2	3	0	2	2	3	0	3	1	0	5	0	3
ENSG00000131503	ANKHD1	0	1	0	1	1	2	2	0	0	2	0	0	0	3
ENSG00000254996	ANKHD1-EIF4EBP3	1	0	0	0	0	1	2	0	1	0	0	0	0	0
ENSG00000001629	ANKIB1	1	0	8	4	7	5	5	5	8	3	2	7	3	1
ENSG00000170209	ANKK1	0	0	0	0	0	1	0	3	1	1	0	1	0	0
ENSG00000160117	ANKLE1	1	0	0	1	0	1	0	0	1	0	0	0	1	3
ENSG00000176915	ANKLE2	16	46	7	66	18	65	12	40	23	57	26	28	19	67
ENSG00000144504	ANKMY1	19	19	86	75	29	61	36	29	18	9	14	20	34	16
ENSG00000106524	ANKMY2	1	1	1	1	0	5	2	0	4	3	2	1	2	3
ENSG00000164331	ANKRA2	2	5	2	5	4	1	1	4	8	6	4	4	5	2
ENSG00000148677	ANKRD1	0	0	0	0	0	0	1	1	0	0	0	0	0	0
ENSG00000088448	ANKRD10	3	13	15	20	21	19	11	8	19	22	7	10	5	22
ENSG00000167522	ANKRD11	38	61	47	58	43	52	32	39	55	39	51	37	29	56
ENSG00000101745	ANKRD12	12	18	22	29	26	25	21	13	19	9	11	17	11	21
ENSG00000076513	ANKRD13A	4	6	6	13	11	8	9	6	17	7	8	4	10	20
ENSG00000198720	ANKRD13B	74	58	70	78	67	75	39	52	46	25	29	27	48	38
ENSG00000118454	ANKRD13C	2	7	9	4	5	4	4	5	5	3	4	5	6	8
ENSG00000172932	ANKRD13D	1	5	6	5	10	8	11	8	18	12	10	7	3	13
ENSG00000134461	ANKRD16	1	3	2	4	6	0	2	2	1	3	2	2	2	3
ENSG00000132466	ANKRD17	1	9	5	14	18	7	9	9	3	12	17	5	11	13
ENSG00000180071	ANKRD18A	0	1	4	0	0	0	2	4	4	0	1	2	0	2
ENSG00000230453	ANKRD18B	0	0	0	1	0	1	0	0	0	0	0	0	0	1
ENSG00000165887	ANKRD2	1	0	0	0	0	0	0	0	0	0	0	0	0	0
ENSG00000196774	ANKRD20A1	0	0	0	0	0	0	0	0	0	0	0	0	0	0
ENSG00000183148	ANKRD20A2	0	0	2	0	5	1	0	0	0	0	0	0	1	1
ENSG00000132498	ANKRD20A3	0	0	0	0	0	0	0	0	0	0	0	0	0	0
ENSG00000172014	ANKRD20A4	0	0	0	0	0	0	0	0	0	0	0	0	0	0
ENSG00000152766	ANKRD22	0	0	0	0	0	0	0	2	0	0	0	0	0	1
ENSG00000163126	ANKRD23	0	1	0	0	0	0	0	1	0	0	0	0	0	0
ENSG00000089847	ANKRD24	5	0	0	1	2	0	1	1	3	5	2	0	1	3
ENSG00000107890	ANKRD26	5	2	6	9	6	11	5	4	3	5	2	5	13	3
ENSG00000105186	ANKRD27	5	5	7	8	3	11	3	2	7	4	7	4	8	3
ENSG00000206560	ANKRD28	4	10	7	10	6	1	7	9	4	9	7	5	2	8
ENSG00000154065	ANKRD29	1	2	1	0	1	1	2	2	1	2	2	3	1	0
ENSG00000148513	ANKRD30A	0	0	0	0	0	0	1	1	1	0	0	0	2	1
ENSG00000180777	ANKRD30B	0	0	0	0	0	0	0	1	0	0	0	0	0	1
ENSG00000163046	ANKRD30BL	0	0	0	0	0	0	0	0	0	0	1	4	0	1
ENSG00000145700	ANKRD31	2	0	2	0	2	1	3	0	0	1	0	1	1	0
ENSG00000133302	ANKRD32	4	2	4	6	5	2	3	3	6	3	4	2	2	2
ENSG00000167612	ANKRD33	0	0	2	1	0	1	1	0	0	1	0	0	0	0
ENSG00000164236	ANKRD33B	4	5	11	20	13	12	10	4	15	11	6	8	8	13
ENSG00000181039	ANKRD34A	2	0	3	2	0	2	2	1	2	1	3	2	2	4
ENSG00000189127	ANKRD34B	5	2	3	5	1	0	1	1	0	0	0	0	2	5
ENSG00000235711	ANKRD34C	1	2	1	1	0	3	3	0	5	3	3	0	1	4
ENSG00000198483	ANKRD35	0	0	0	1	0	0	2	0	0	1	2	0	0	0
ENSG00000135976	ANKRD36	0	0	0	0	0	2	0	0	0	0	2	1	0	1
ENSG00000174501	ANKRD36C	4	2	1	6	0	1	0	7	7	3	1	1	3	6
ENSG00000186352	ANKRD37	1	2	0	2	1	4	3	1	2	1	8	3	2	6
ENSG00000213337	ANKRD39	0	0	0	1	1	0	2	0	0	0	0	0	0	0
ENSG00000154945	ANKRD40	7	4	0	2	8	1	1	3	2	5	8	3	3	1
ENSG00000137494	ANKRD42	2	1	4	5	6	5	1	1	3	1	3	2	9	3
ENSG00000065413	ANKRD44	8	3	11	5	14	15	9	8	8	5	6	2	4	9
ENSG00000183831	ANKRD45	0	0	0	0	0	0	0	0	0	0	0	2	0	0
ENSG00000186106	ANKRD46	7	3	9	14	12	6	2	6	9	10	4	1	7	15
ENSG00000168876	ANKRD49	2	2	0	1	2	6	1	2	4	1	4	2	2	1
ENSG00000151458	ANKRD50	20	23	41	44	31	34	29	27	25	44	13	33	9	55
ENSG00000139645	ANKRD52	4	12	11	18	14	13	9	19	13	16	7	6	5	15
ENSG00000144031	ANKRD53	0	0	0	0	1	0	1	1	0	0	1	0	1	0
ENSG00000100124	ANKRD54	5	3	3	10	7	2	3	1	0	6	3	3	2	9
ENSG00000164512	ANKRD55	3	0	1	1	2	0	1	0	1	0	1	0	3	0
ENSG00000135299	ANKRD6	22	5	7	10	6	11	7	3	9	9	2	10	6	4
ENSG00000124227	ANKRD60	0	0	1	3	0	0	1	0	4	0	0	0	1	1
ENSG00000157999	ANKRD61	0	0	0	1	1	0	0	0	0	0	0	0	0	0
ENSG00000181626	ANKRD62	0	0	0	0	1	0	1	2	0	0	0	0	1	0
ENSG00000230778	ANKRD63	0	1	0	0	0	0	0	0	0	0	1	0	0	0
ENSG00000235098	ANKRD65	0	0	0	0	0	0	0	0	1	0	0	0	0	0
ENSG00000230062	ANKRD66	5	2	9	4	5	1	1	0	2	0	1	6	0	2
ENSG00000106013	ANKRD7	9	0	0	0	0	0	0	0	0	1	0	0	0	0
ENSG00000156381	ANKRD9	1	1	0	4	1	0	0	0	0	3	0	0	1	1
ENSG00000064999	ANKS1A	1	4	1	11	1	5	3	1	1	2	2	0	5	6
ENSG00000185046	ANKS1B	1	1	5	6	3	5	6	0	0	0	1	4	4	6
ENSG00000168096	ANKS3	2	0	1	6	0	1	1	1	2	1	2	1	1	2
ENSG00000175311	ANKS4B	0	0	1	0	1	0	0	0	0	1	0	2	0	1
ENSG00000165138	ANKS6	1	2	0	2	0	1	1	2	2	1	0	1	3	3
ENSG00000206199	ANKUB1	1	0	0	0	0	0	0	2	0	1	2	1	0	0
ENSG00000163516	ANKZF1	5	1	2	2	6	0	6	2	3	3	2	2	1	1
ENSG00000011426	ANLN	15	5	7	10	3	5	5	7	5	7	3	6	8	7
ENSG00000131620	ANO1	0	8	2	1	0	2	1	1	1	1	1	2	0	5
ENSG00000160746	ANO10	3	2	2	0	1	4	0	4	1	1	5	2	2	4
ENSG00000047617	ANO2	6	2	2	1	0	1	0	1	0	1	0	0	6	2
ENSG00000134343	ANO3	1	1	0	1	3	0	1	0	0	0	0	0	1	0
ENSG00000151572	ANO4	3	1	3	0	1	0	0	1	0	0	1	0	0	0
ENSG00000171714	ANO5	0	1	0	1	3	0	0	1	0	1	0	0	0	1
ENSG00000177119	ANO6	6	3	10	14	6	8	4	10	13	9	9	9	7	5
ENSG00000146205	ANO7	0	1	1	0	0	1	0	0	0	0	1	0	1	4
ENSG00000074855	ANO8	2	1	1	1	4	3	1	1	0	0	0	0	2	0
ENSG00000185101	ANO9	3	2	6	3	1	3	5	0	2	1	4	0	1	3
ENSG00000140350	ANP32A	8	5	5	15	5	16	6	8	3	4	8	5	5	9
ENSG00000136938	ANP32B	5	1	2	2	1	3	0	2	5	4	0	4	3	3
ENSG00000139223	ANP32D	0	0	0	0	0	0	0	0	0	0	0	0	0	2
ENSG00000143401	ANP32E	1	9	8	5	8	3	5	10	10	6	6	2	10	7
ENSG00000166825	ANPEP	7	26	9	34	20	50	18	28	30	35	20	14	10	37
ENSG00000169604	ANTXR1	4	2	5	3	4	5	4	2	6	3	1	1	9	1
ENSG00000163297	ANTXR2	17	34	32	58	47	66	26	46	50	47	46	27	32	72
ENSG00000198250	ANTXRL	3	4	1	2	0	2	0	0	1	0	0	1	0	2
ENSG00000135046	ANXA1	3	3	5	1	6	5	11	4	16	12	18	10	9	5
ENSG00000109511	ANXA10	0	0	0	0	0	0	0	0	0	1	0	0	0	0
ENSG00000122359	ANXA11	5	17	25	13	14	13	14	9	16	14	9	5	7	26
ENSG00000104537	ANXA13	2	0	1	2	1	1	0	1	0	0	1	1	0	0
ENSG00000182718	ANXA2	9	13	14	32	15	23	11	9	14	20	12	6	10	42
ENSG00000177721	ANXA2R	0	1	1	0	2	1	0	2	0	4	0	0	0	0
ENSG00000138772	ANXA3	4	0	0	0	0	0	0	0	4	0	0	0	0	1
ENSG00000196975	ANXA4	93	255	156	264	54	162	95	226	158	233	320	803	387	541
ENSG00000164111	ANXA5	2	8	5	14	6	7	7	7	14	10	12	8	8	16
ENSG00000197043	ANXA6	4	29	19	50	36	39	14	27	37	26	13	25	23	59
ENSG00000138279	ANXA7	4	4	8	19	8	9	5	8	13	10	13	11	7	11
ENSG00000165390	ANXA8	0	0	0	0	0	0	0	0	0	0	0	0	0	0
ENSG00000150165	ANXA8L1	0	0	0	0	0	0	0	0	0	0	0	0	0	0
ENSG00000186807	ANXA8L2	0	0	0	0	0	0	0	0	0	0	0	0	0	0
ENSG00000143412	ANXA9	0	0	0	0	0	0	0	0	0	0	0	0	0	0
ENSG00000136250	AOAH	0	1	0	6	6	4	1	2	7	2	5	4	1	9
ENSG00000002726	AOC1	0	0	3	0	7	4	1	2	2	0	0	0	1	10
ENSG00000131480	AOC2	5	0	3	6	0	2	2	3	3	1	0	3	4	1
ENSG00000131471	AOC3	0	1	0	0	0	0	0	0	0	0	0	0	0	0
ENSG00000138356	AOX1	1	1	1	0	2	1	3	0	0	0	0	1	2	1
ENSG00000265590	AP000275.65	0	0	0	0	0	0	0	0	0	0	0	0	0	0
ENSG00000249624	AP000295.9	0	0	0	0	0	0	0	0	0	0	0	0	0	0
ENSG00000268265	AP000304.1	0	0	0	0	0	0	0	0	0	0	0	0	0	0
ENSG00000249209	AP000304.12	0	0	0	0	0	0	0	0	0	0	0	0	0	0
ENSG00000243627	AP000322.53	0	0	0	0	0	0	0	0	0	0	0	3	0	0
ENSG00000267954	AP000349.1	0	0	0	0	0	0	0	0	0	1	0	0	0	0
ENSG00000251357	AP000350.10	0	0	0	0	0	0	0	0	0	0	0	0	0	0
ENSG00000218537	AP000350.4	6	1	6	5	4	0	3	3	2	4	1	0	5	4
ENSG00000176984	AP000679.2	0	0	0	0	0	0	1	0	0	0	0	0	0	0
ENSG00000268098	AP000688.1	0	1	0	0	0	0	0	0	0	0	0	0	0	0
ENSG00000267976	AP000695.1	0	0	0	0	0	0	0	0	0	0	1	2	0	0
ENSG00000255537	AP000708.1	0	0	0	0	0	0	0	0	0	0	0	0	0	0
ENSG00000256100	AP000721.4	0	0	0	0	0	0	0	0	0	0	0	0	0	0
ENSG00000269601	AP000758.1	0	0	0	0	0	0	0	0	0	0	0	0	0	0
ENSG00000173727	AP000769.1	0	3	0	0	4	0	2	1	3	1	0	0	0	2
ENSG00000254667	AP000783.1	0	0	0	0	0	0	0	0	0	0	0	1	0	0
ENSG00000187811	AP000867.1	0	0	0	2	1	0	1	0	0	0	0	0	1	0
ENSG00000268467	AP000889.3	0	0	0	0	0	0	0	0	0	0	0	0	0	0
ENSG00000215504	AP000974.1	0	0	1	0	1	2	1	3	7	0	0	3	1	1
ENSG00000214305	AP001024.1	0	0	0	0	0	0	0	0	0	0	0	0	0	0
ENSG00000214306	AP001024.2	0	0	0	0	0	0	0	0	0	0	0	0	0	0
ENSG00000267913	AP001055.1	0	0	0	0	0	0	0	0	0	0	0	1	0	0
ENSG00000268046	AP001094.1	0	0	0	0	0	0	0	0	0	0	0	0	0	0
ENSG00000269570	AP001350.1	0	0	0	0	0	0	0	0	0	0	0	0	0	0
ENSG00000269018	AP001362.1	0	0	1	0	0	0	0	0	1	0	1	2	0	0
ENSG00000267937	AP001421.1	0	0	0	0	0	0	0	0	0	0	0	0	0	0
ENSG00000235878	AP001468.1	0	0	0	0	0	0	0	0	0	0	0	0	0	0
ENSG00000268856	AP001579.1	0	0	0	0	0	0	0	0	0	0	0	0	0	0
ENSG00000228120	AP001631.10	3	0	0	1	2	0	0	2	0	0	0	0	0	2
ENSG00000224130	AP001652.1	0	0	0	0	0	0	0	0	0	0	0	0	0	0
ENSG00000254531	AP001816.1	0	0	0	0	0	0	1	0	0	0	0	1	1	0
ENSG00000179038	AP001885.1	1	1	2	0	0	1	2	0	1	1	0	2	0	0
ENSG00000268351	AP001888.1	0	1	1	3	0	0	0	0	0	0	0	0	0	0
ENSG00000269042	AP001925.1	0	0	0	0	0	0	0	0	0	0	0	0	0	0
ENSG00000204306	AP002348.1	0	0	0	0	0	0	0	0	0	0	0	0	0	0
ENSG00000268602	AP002353.1	0	0	0	0	0	0	0	0	0	0	0	0	0	0
ENSG00000268472	AP002884.2	0	0	0	0	0	0	0	0	0	0	0	0	0	0
ENSG00000272790	AP002884.3	0	0	0	0	0	0	0	0	0	0	0	0	0	0
ENSG00000268192	AP002956.1	0	0	0	0	0	0	0	0	0	0	0	0	0	0
ENSG00000267981	AP003041.2	0	0	0	0	0	0	0	0	0	0	0	0	0	0
ENSG00000268936	AP003062.1	0	0	0	0	0	0	0	0	0	0	0	0	0	0
ENSG00000254614	AP003068.23	0	1	2	2	1	2	1	0	0	2	1	0	1	1
ENSG00000269089	AP003733.1	2	5	4	5	2	10	4	3	2	8	2	3	0	5
ENSG00000181908	AP003774.4	1	1	5	0	0	1	0	0	0	0	0	0	0	0
ENSG00000215527	AP005482.1	3	4	5	4	2	2	0	6	3	4	1	3	8	4
ENSG00000255284	AP006621.5	2	1	2	2	0	0	0	2	1	2	2	1	1	0
ENSG00000138660	AP1AR	4	6	2	7	11	7	4	2	9	4	1	3	6	5
ENSG00000100280	AP1B1	7	7	19	9	9	18	9	7	12	15	4	1	2	8
ENSG00000166747	AP1G1	12	19	15	31	27	19	17	25	27	28	21	22	24	32
ENSG00000213983	AP1G2	5	2	6	2	1	2	1	2	11	0	1	1	10	7
ENSG00000072958	AP1M1	0	2	8	6	4	2	6	2	6	3	1	2	7	3
ENSG00000129354	AP1M2	2	0	1	2	2	1	0	0	0	0	1	1	1	3
ENSG00000106367	AP1S1	0	0	2	1	0	0	0	1	1	0	0	2	1	2
ENSG00000182287	AP1S2	0	2	0	1	0	3	1	1	0	5	3	3	2	5
ENSG00000152056	AP1S3	1	7	1	5	0	4	0	0	5	11	5	3	1	4
ENSG00000196961	AP2A1	4	8	7	5	5	11	8	5	15	10	17	9	4	9
ENSG00000183020	AP2A2	1	3	11	6	3	6	7	5	8	3	6	3	2	3
ENSG00000006125	AP2B1	1	5	4	13	16	6	7	6	4	6	5	10	3	7
ENSG00000161203	AP2M1	8	3	9	18	8	12	12	15	24	15	11	9	5	17
ENSG00000042753	AP2S1	2	0	2	4	1	3	0	0	3	1	1	2	5	0
ENSG00000132842	AP3B1	4	10	14	6	3	14	11	14	12	7	11	4	3	14
ENSG00000103723	AP3B2	7	2	3	5	2	2	1	0	3	1	1	1	0	4
ENSG00000065000	AP3D1	14	10	8	10	15	13	11	0	3	7	8	5	3	18
ENSG00000185009	AP3M1	12	10	14	13	8	14	8	10	8	13	7	3	10	8
ENSG00000070718	AP3M2	2	3	5	2	6	6	2	1	3	1	1	2	2	5
ENSG00000177879	AP3S1	2	2	0	1	2	3	0	1	0	1	0	1	3	1
ENSG00000157823	AP3S2	1	4	4	0	6	4	5	1	0	4	4	1	1	3
ENSG00000134262	AP4B1	5	0	7	7	6	8	6	4	8	10	3	3	2	8
ENSG00000081014	AP4E1	3	4	2	6	5	6	5	3	4	5	3	6	4	5
ENSG00000221838	AP4M1	0	2	1	4	4	2	1	1	3	0	0	1	1	6
ENSG00000100478	AP4S1	11	0	5	4	3	2	0	2	6	2	6	2	2	4
ENSG00000254470	AP5B1	1	0	0	3	0	3	2	3	7	1	4	1	1	1
ENSG00000053770	AP5M1	0	7	4	2	9	6	2	5	9	6	5	6	1	2
ENSG00000125843	AP5S1	0	2	3	2	1	2	0	0	1	0	0	0	3	0
ENSG00000242802	AP5Z1	3	2	9	4	6	13	5	3	8	2	2	4	5	8
ENSG00000120868	APAF1	2	2	2	10	1	3	6	4	7	4	2	0	3	4
ENSG00000107282	APBA1	3	1	1	3	2	2	2	0	3	6	2	1	1	3
ENSG00000034053	APBA2	1	1	4	0	0	0	3	2	2	1	1	3	0	2
ENSG00000011132	APBA3	2	1	3	2	5	3	3	2	4	1	1	2	3	7
ENSG00000166313	APBB1	0	0	0	0	4	0	0	0	0	0	1	0	1	1
ENSG00000077420	APBB1IP	7	4	5	4	3	8	10	10	3	2	5	3	2	1
ENSG00000163697	APBB2	10	11	23	27	29	31	10	20	17	14	10	6	15	31
ENSG00000113108	APBB3	2	2	2	6	0	4	1	1	2	6	0	0	0	4
ENSG00000134982	APC	15	12	13	28	13	14	18	17	17	22	23	12	23	21
ENSG00000115266	APC2	2	4	3	4	0	2	3	0	0	0	0	5	1	4
ENSG00000154856	APCDD1	3	4	1	3	0	1	9	5	1	0	0	3	2	0
ENSG00000198768	APCDD1L	1	1	0	1	0	0	1	2	0	0	1	0	0	2
ENSG00000132703	APCS	0	0	0	1	0	0	0	0	0	0	0	0	0	0
ENSG00000164062	APEH	3	5	0	5	6	8	0	1	6	1	3	3	0	6
ENSG00000100823	APEX1	2	4	4	5	1	3	1	4	6	1	2	1	0	3
ENSG00000169188	APEX2	1	2	1	1	2	1	4	2	6	0	4	1	0	3
ENSG00000117362	APH1A	4	3	3	8	3	4	5	6	10	4	2	2	3	11
ENSG00000138613	APH1B	1	2	5	3	8	7	1	4	3	5	0	4	0	4
ENSG00000166181	API5	0	0	4	8	2	8	2	2	5	5	2	2	1	4
ENSG00000149089	APIP	1	0	0	1	3	1	2	3	10	1	0	0	3	0
ENSG00000175279	APITD1	0	1	0	1	0	0	0	1	0	1	1	1	1	0
ENSG00000251503	APITD1-CORT	0	0	0	0	0	0	0	0	0	0	0	0	0	0
ENSG00000169621	APLF	2	1	5	1	0	4	1	1	0	1	0	0	0	0
ENSG00000171388	APLN	0	0	0	0	0	0	0	0	0	0	0	0	0	0
ENSG00000134817	APLNR	1	0	2	3	3	3	0	1	0	0	0	0	0	0
ENSG00000105290	APLP1	3	0	0	0	4	2	1	0	0	0	0	0	0	1
ENSG00000084234	APLP2	5	4	15	21	20	17	20	26	25	19	27	16	15	21
ENSG00000101474	APMAP	11	9	5	5	6	13	4	7	9	13	5	3	5	9
ENSG00000118137	APOA1	0	0	0	0	0	0	0	0	0	1	0	0	0	1
ENSG00000163382	APOA1BP	0	9	1	1	2	2	0	1	8	1	1	0	0	0
ENSG00000158874	APOA2	0	0	0	0	0	0	0	0	0	0	0	0	0	0
ENSG00000110244	APOA4	0	0	0	0	1	0	0	0	0	0	0	0	0	0
ENSG00000110243	APOA5	0	0	2	0	0	0	0	0	0	0	0	0	1	0
ENSG00000084674	APOB	19	4	5	4	4	8	6	5	4	3	2	6	15	8
ENSG00000111701	APOBEC1	3	0	2	3	1	6	0	3	2	0	0	0	0	0
ENSG00000124701	APOBEC2	0	0	0	0	0	0	0	0	0	0	0	0	0	0
ENSG00000128383	APOBEC3A	1	0	0	2	0	0	0	0	0	0	1	0	0	0
ENSG00000179750	APOBEC3B	0	0	0	0	0	0	1	0	0	0	0	0	0	0
ENSG00000244509	APOBEC3C	1	2	3	6	3	3	1	3	3	2	1	0	4	11
ENSG00000243811	APOBEC3D	0	1	1	0	0	0	0	0	0	0	0	0	0	2
ENSG00000128394	APOBEC3F	1	0	1	0	0	3	0	0	0	0	0	0	0	0
ENSG00000239713	APOBEC3G	0	1	1	4	3	3	0	2	1	0	4	0	3	3
ENSG00000100298	APOBEC3H	0	0	0	2	1	0	0	0	1	1	0	1	0	3
ENSG00000173627	APOBEC4	1	0	1	1	0	1	1	0	2	0	0	0	0	0
ENSG00000184730	APOBR	1	3	2	2	4	1	0	3	1	5	4	4	0	1
ENSG00000130208	APOC1	0	0	1	3	0	0	1	1	4	0	0	0	1	0
ENSG00000234906	APOC2	0	0	0	0	0	0	0	0	0	0	0	0	0	0
ENSG00000110245	APOC3	0	0	0	0	0	0	0	0	0	0	0	0	0	0
ENSG00000267467	APOC4	0	0	0	0	0	0	0	0	0	0	0	0	0	0
ENSG00000224916	APOC4-APOC2	0	0	0	0	0	0	0	0	0	0	0	0	0	0
ENSG00000189058	APOD	0	13	17	14	15	6	14	6	12	10	18	5	10	10
ENSG00000130203	APOE	3	0	1	1	1	1	0	1	6	2	0	2	2	0
ENSG00000175336	APOF	0	0	0	1	0	0	0	0	0	0	0	0	0	0
ENSG00000091583	APOH	5	0	0	2	0	1	0	0	4	2	1	1	4	1
ENSG00000100342	APOL1	0	17	3	19	1	11	1	9	9	8	3	5	2	10
ENSG00000128335	APOL2	5	17	5	8	6	12	3	9	19	14	12	5	4	25
ENSG00000128284	APOL3	5	3	3	3	2	3	3	2	0	1	2	3	6	0
ENSG00000100336	APOL4	2	4	5	6	0	6	1	2	0	2	7	1	1	6
ENSG00000128313	APOL5	0	0	0	0	0	0	0	0	0	0	0	0	0	0
ENSG00000221963	APOL6	7	8	4	7	26	24	7	17	16	24	15	18	14	39
ENSG00000178878	APOLD1	0	0	4	1	1	3	0	1	1	2	1	7	3	1
ENSG00000204444	APOM	0	1	0	1	1	0	0	0	0	0	0	0	0	0
ENSG00000184831	APOO	0	1	0	1	0	1	0	0	2	0	0	0	0	1
ENSG00000155008	APOOL	0	0	2	0	0	2	0	0	0	2	4	1	0	1
ENSG00000256053	APOPT1	0	0	0	1	0	0	0	3	0	0	0	1	0	0
ENSG00000142192	APP	0	6	7	2	11	8	7	5	14	16	17	17	2	4
ENSG00000062725	APPBP2	6	11	3	9	11	11	7	3	1	6	9	2	6	2
ENSG00000157500	APPL1	13	4	2	9	8	20	11	3	12	10	7	6	11	13
ENSG00000136044	APPL2	3	1	2	2	4	0	0	8	1	2	8	3	0	1
ENSG00000198931	APRT	0	2	2	3	5	6	3	1	4	3	2	0	0	7
ENSG00000137074	APTX	2	5	11	8	3	7	5	5	14	6	3	6	8	4
ENSG00000240583	AQP1	0	0	1	0	0	1	0	0	2	0	0	0	0	0
ENSG00000143595	AQP10	0	0	0	0	0	0	0	0	0	0	0	0	1	1
ENSG00000178301	AQP11	0	0	0	0	1	0	0	0	1	0	0	1	0	1
ENSG00000184945	AQP12A	0	0	0	0	0	0	0	0	0	0	0	0	0	0
ENSG00000185176	AQP12B	0	0	0	0	0	0	1	0	0	2	0	0	1	0
ENSG00000167580	AQP2	1	1	0	0	0	0	0	0	0	0	0	0	0	1
ENSG00000165272	AQP3	9	4	2	3	0	6	3	2	2	2	1	1	3	2
ENSG00000171885	AQP4	12	5	2	5	0	1	2	1	2	0	2	1	0	0
ENSG00000161798	AQP5	0	0	0	0	0	0	0	0	0	1	0	0	0	0
ENSG00000086159	AQP6	23	23	28	24	62	32	21	21	15	18	21	32	42	33
ENSG00000165269	AQP7	0	1	0	6	1	0	0	0	0	0	1	0	0	0
ENSG00000103375	AQP8	9	1	3	10	1	4	1	3	2	2	2	3	0	6
ENSG00000103569	AQP9	3	1	1	2	6	2	9	4	9	7	4	3	5	4
ENSG00000172901	AQPEP	3	1	2	1	10	1	2	0	1	1	0	1	4	1
ENSG00000021776	AQR	6	2	6	11	2	11	4	3	6	7	5	5	5	7
ENSG00000169083	AR	4	1	0	1	0	1	0	5	4	0	1	0	1	3
ENSG00000078061	ARAF	4	1	2	6	1	4	5	2	3	2	7	0	1	3
ENSG00000186635	ARAP1	10	6	13	7	21	10	13	12	9	3	13	10	6	6
ENSG00000047365	ARAP2	21	30	28	51	31	33	22	48	37	27	20	13	13	38
ENSG00000120318	ARAP3	3	0	0	3	0	2	1	0	2	2	0	0	1	0
ENSG00000198576	ARC	1	2	2	3	4	0	0	1	1	5	1	3	1	1
ENSG00000095139	ARCN1	5	7	5	14	6	6	8	8	7	10	10	7	6	10
ENSG00000109321	AREG	0	0	1	0	0	0	0	0	0	0	0	0	0	0
ENSG00000205595	AREGB	0	0	0	0	0	0	0	0	0	0	0	0	0	0
ENSG00000119682	AREL1	5	6	5	9	0	12	8	3	10	4	1	3	2	12
ENSG00000143761	ARF1	1	8	17	20	18	15	7	4	14	5	14	8	11	20
ENSG00000134287	ARF3	12	4	5	11	15	14	3	12	19	9	8	2	8	16
ENSG00000168374	ARF4	4	15	6	24	5	13	9	7	9	8	12	1	8	12
ENSG00000004059	ARF5	1	0	3	4	2	2	0	2	3	0	1	4	3	1
ENSG00000165527	ARF6	4	8	4	14	11	10	0	5	9	11	3	4	3	5
ENSG00000101199	ARFGAP1	20	3	15	9	8	8	5	1	11	6	6	6	2	2
ENSG00000149182	ARFGAP2	1	3	4	6	5	11	1	2	1	7	1	4	3	2
ENSG00000242247	ARFGAP3	1	0	4	5	1	2	0	3	4	2	0	1	4	9
ENSG00000066777	ARFGEF1	8	8	14	21	17	11	19	7	18	27	21	18	10	11
ENSG00000124198	ARFGEF2	12	11	8	19	13	14	15	14	9	7	9	14	9	9
ENSG00000164144	ARFIP1	0	1	1	1	1	1	0	0	1	0	4	0	1	3
ENSG00000132254	ARFIP2	9	3	5	3	7	2	3	1	1	0	3	3	2	4
ENSG00000101246	ARFRP1	1	2	3	4	3	4	0	4	4	1	3	4	1	12
ENSG00000118520	ARG1	0	0	0	0	0	1	0	0	0	0	0	1	0	0
ENSG00000081181	ARG2	0	0	0	0	0	1	0	0	0	0	0	4	0	0
ENSG00000186103	ARGFX	0	0	0	0	0	0	0	0	0	0	0	2	0	0
ENSG00000134884	ARGLU1	1	4	8	12	7	15	3	8	13	6	6	5	11	14
ENSG00000175220	ARHGAP1	0	1	5	3	3	4	0	2	4	1	3	2	4	7
ENSG00000071205	ARHGAP10	8	25	9	35	17	39	26	22	27	33	25	17	14	41
ENSG00000198826	ARHGAP11A	2	4	4	6	2	3	3	6	5	0	3	0	1	2
ENSG00000187951	ARHGAP11B	2	2	1	2	0	2	5	3	1	2	5	1	1	1
ENSG00000165322	ARHGAP12	18	5	5	20	7	11	4	7	10	8	2	7	0	12
ENSG00000075884	ARHGAP15	12	6	7	5	12	5	2	1	2	3	4	2	3	0
ENSG00000140750	ARHGAP17	6	3	1	3	1	6	5	2	8	8	2	0	2	4
ENSG00000146376	ARHGAP18	9	3	3	3	7	2	3	4	2	1	4	7	2	1
ENSG00000213390	ARHGAP19	2	1	4	7	1	1	2	3	6	7	1	0	0	1
ENSG00000269891	ARHGAP19-SLIT1	4	0	0	3	0	0	0	0	0	1	0	0	0	0
ENSG00000137727	ARHGAP20	10	1	8	3	7	8	5	1	3	7	2	4	2	3
ENSG00000107863	ARHGAP21	19	23	19	21	7	16	15	15	8	9	8	8	3	20
ENSG00000128805	ARHGAP22	49	85	337	228	192	154	146	112	74	71	39	64	62	72
ENSG00000225485	ARHGAP23	4	0	2	0	0	0	1	0	1	2	3	0	1	0
ENSG00000138639	ARHGAP24	0	4	2	7	2	4	2	4	1	4	0	4	2	2
ENSG00000163219	ARHGAP25	67	30	19	47	18	40	20	21	17	9	10	9	13	38
ENSG00000145819	ARHGAP26	13	8	12	17	13	21	7	16	11	5	12	13	23	16
ENSG00000159314	ARHGAP27	3	9	5	9	6	8	5	4	2	3	3	1	0	8
ENSG00000088756	ARHGAP28	5	3	2	1	2	1	8	0	0	3	5	13	4	10
ENSG00000137962	ARHGAP29	11	3	10	14	6	4	7	17	10	16	7	18	5	12
ENSG00000186517	ARHGAP30	47	94	95	109	82	99	54	60	88	75	63	48	67	126
ENSG00000031081	ARHGAP31	6	11	8	38	35	57	12	29	20	17	12	9	11	40
ENSG00000134909	ARHGAP32	11	5	4	6	5	9	5	2	4	3	0	8	7	8
ENSG00000004777	ARHGAP33	3	1	0	0	2	1	0	0	2	0	2	1	4	1
ENSG00000160007	ARHGAP35	20	21	14	22	12	15	18	19	31	15	20	18	19	23
ENSG00000147256	ARHGAP36	0	0	0	0	0	0	1	0	0	0	0	0	0	0
ENSG00000147799	ARHGAP39	1	0	0	0	1	2	0	2	2	2	1	2	0	1
ENSG00000089820	ARHGAP4	1	2	1	4	2	2	0	7	5	1	1	0	0	2
ENSG00000124143	ARHGAP40	4	0	0	1	0	0	0	0	0	0	1	0	4	0
ENSG00000165895	ARHGAP42	0	0	0	0	4	0	0	1	0	0	0	0	1	0
ENSG00000006740	ARHGAP44	3	0	9	2	1	3	1	0	2	0	1	7	0	3
ENSG00000100852	ARHGAP5	2	6	7	4	12	2	3	6	3	2	10	4	8	8
ENSG00000047648	ARHGAP6	5	2	4	0	1	3	1	2	0	1	1	0	2	1
ENSG00000241484	ARHGAP8	0	0	0	0	0	0	0	0	1	0	0	0	0	0
ENSG00000123329	ARHGAP9	2	3	2	3	4	1	4	0	2	2	1	2	8	3
ENSG00000141522	ARHGDIA	9	3	5	13	8	14	5	5	19	4	3	2	6	16
ENSG00000111348	ARHGDIB	8	3	5	4	4	9	4	6	13	4	4	3	4	4
ENSG00000242173	ARHGDIG	0	0	0	0	0	1	0	1	0	0	0	0	0	0
ENSG00000076928	ARHGEF1	0	1	7	11	3	8	1	4	3	2	3	2	2	6
ENSG00000104728	ARHGEF10	0	7	4	4	4	3	6	1	6	0	2	3	1	0
ENSG00000074964	ARHGEF10L	3	3	1	6	5	2	0	4	2	3	6	4	0	1
ENSG00000132694	ARHGEF11	3	6	5	7	12	8	5	2	12	7	7	7	6	5
ENSG00000196914	ARHGEF12	4	5	3	6	3	5	4	8	5	4	3	7	4	7
ENSG00000198844	ARHGEF15	3	2	2	1	3	3	1	1	1	8	2	2	2	3
ENSG00000130762	ARHGEF16	10	3	19	22	28	13	4	5	11	4	4	3	11	4
ENSG00000110237	ARHGEF17	3	6	4	5	6	3	3	1	5	7	4	0	1	5
ENSG00000104880	ARHGEF18	4	9	8	8	8	7	2	5	4	12	6	4	3	2
ENSG00000142632	ARHGEF19	0	1	1	0	1	0	1	1	0	0	0	0	0	1
ENSG00000116584	ARHGEF2	19	23	34	41	28	29	33	24	38	27	26	21	20	54
ENSG00000240771	ARHGEF25	6	7	1	5	10	0	4	4	2	4	3	1	1	6
ENSG00000114790	ARHGEF26	1	0	0	1	2	1	0	0	0	1	0	0	1	0
ENSG00000214944	ARHGEF28	0	1	1	0	0	1	1	0	4	0	4	0	2	0
ENSG00000163947	ARHGEF3	6	1	7	6	6	4	6	0	4	2	2	4	4	6
ENSG00000214694	ARHGEF33	0	0	0	0	0	0	0	0	0	0	1	1	0	1
ENSG00000213214	ARHGEF35	0	0	0	0	0	0	0	0	1	0	0	0	0	0
ENSG00000183111	ARHGEF37	2	0	0	0	1	0	0	0	0	0	2	0	1	0
ENSG00000236699	ARHGEF38	3	1	1	3	1	1	2	0	0	0	0	0	2	1
ENSG00000137135	ARHGEF39	0	2	0	0	0	0	2	0	1	0	0	1	0	0
ENSG00000136002	ARHGEF4	6	3	6	1	6	0	2	1	0	0	0	8	5	0
ENSG00000165801	ARHGEF40	4	6	5	3	0	3	2	1	3	4	3	1	2	4
ENSG00000050327	ARHGEF5	3	0	0	0	1	0	0	0	0	0	1	0	0	2
ENSG00000129675	ARHGEF6	4	2	6	3	8	6	7	1	1	2	1	6	7	5
ENSG00000102606	ARHGEF7	13	18	8	24	9	14	4	9	15	20	8	12	10	33
ENSG00000131089	ARHGEF9	3	2	0	2	3	3	2	3	5	1	2	2	1	1
ENSG00000117713	ARID1A	10	16	16	26	22	19	19	32	17	16	16	15	16	28
ENSG00000049618	ARID1B	11	17	25	20	18	17	4	11	15	20	9	3	16	21
ENSG00000189079	ARID2	6	21	13	25	16	26	8	23	12	10	17	18	8	23
ENSG00000116017	ARID3A	6	8	19	14	19	12	6	9	10	11	14	5	3	19
ENSG00000179361	ARID3B	4	4	3	3	2	3	4	0	1	0	3	3	1	2
ENSG00000205143	ARID3C	1	0	0	2	0	0	0	0	0	1	1	0	0	0
ENSG00000032219	ARID4A	6	0	5	4	14	7	4	3	10	9	9	10	3	9
ENSG00000054267	ARID4B	13	9	4	16	32	20	16	14	5	7	13	11	12	16
ENSG00000196843	ARID5A	2	11	7	3	8	17	3	2	3	6	4	3	2	9
ENSG00000150347	ARID5B	5	7	6	12	7	7	8	9	13	16	20	22	13	12
ENSG00000166233	ARIH1	5	5	2	11	9	6	7	5	13	12	13	4	10	13
ENSG00000177479	ARIH2	8	9	7	9	8	8	7	5	10	3	12	11	9	10
ENSG00000221883	ARIH2OS	1	2	5	1	2	12	4	0	3	2	3	3	2	3
ENSG00000120805	ARL1	0	2	2	5	1	3	3	0	4	3	2	0	2	6
ENSG00000175414	ARL10	13	8	11	15	7	0	6	7	6	2	3	5	8	8
ENSG00000152213	ARL11	0	1	0	0	0	0	0	0	3	0	1	0	0	1
ENSG00000174225	ARL13A	44	77	66	57	86	76	86	57	74	78	84	76	51	82
ENSG00000169379	ARL13B	0	2	6	2	0	6	7	3	0	4	1	1	3	1
ENSG00000179674	ARL14	0	0	0	0	0	0	0	0	0	0	0	0	1	0
ENSG00000152219	ARL14EP	2	7	2	3	10	8	1	0	4	2	5	1	3	5
ENSG00000268223	ARL14EPL	0	0	0	0	0	0	0	0	0	0	0	0	0	0
ENSG00000185305	ARL15	6	0	3	0	4	0	10	1	2	0	0	0	2	2
ENSG00000214087	ARL16	4	1	5	2	5	2	0	0	18	18	15	11	6	20
ENSG00000185829	ARL17A	0	0	0	0	0	0	0	0	0	0	1	0	0	0
ENSG00000228696	ARL17B	0	0	0	0	0	0	0	0	0	0	0	0	0	0
ENSG00000213465	ARL2	0	3	3	2	1	2	1	1	8	3	1	2	0	2
ENSG00000102931	ARL2BP	1	8	8	3	2	4	2	4	2	3	8	2	1	3
ENSG00000138175	ARL3	1	4	1	2	2	1	2	2	0	0	1	0	0	1
ENSG00000122644	ARL4A	2	0	0	4	7	4	2	3	1	4	1	1	1	5
ENSG00000188042	ARL4C	2	15	12	7	12	24	3	6	8	4	5	4	13	15
ENSG00000175906	ARL4D	2	6	1	0	0	1	1	3	0	0	2	2	0	0
ENSG00000162980	ARL5A	2	0	1	2	1	9	5	2	4	2	1	3	6	1
ENSG00000165997	ARL5B	9	12	0	10	7	6	2	3	3	12	5	7	4	9
ENSG00000141748	ARL5C	0	2	0	0	1	2	1	1	0	2	0	2	1	2
ENSG00000113966	ARL6	0	0	2	2	2	0	0	0	1	1	1	2	4	0
ENSG00000170540	ARL6IP1	5	15	17	27	16	27	10	13	17	15	19	17	15	30
ENSG00000182196	ARL6IP4	0	0	0	0	0	0	0	0	0	0	0	0	0	0
ENSG00000144746	ARL6IP5	4	8	15	6	46	32	16	28	12	7	34	21	37	30
ENSG00000177917	ARL6IP6	2	6	3	1	4	5	5	2	15	5	8	6	1	9
ENSG00000143862	ARL8A	0	8	10	12	6	12	4	9	4	8	3	1	0	12
ENSG00000134108	ARL8B	15	34	9	38	17	39	19	31	23	26	19	20	10	47
ENSG00000196503	ARL9	0	0	0	0	0	0	0	0	0	0	0	1	0	0
ENSG00000104442	ARMC1	0	3	13	2	2	2	1	1	4	0	1	1	4	3
ENSG00000170632	ARMC10	5	3	3	3	1	1	1	2	1	0	3	3	3	2
ENSG00000157343	ARMC12	2	2	0	3	0	1	0	0	0	1	0	0	4	0
ENSG00000118690	ARMC2	12	2	0	2	2	6	5	3	1	3	4	1	10	3
ENSG00000165309	ARMC3	0	0	2	2	0	0	1	1	0	0	0	0	3	0
ENSG00000169126	ARMC4	0	0	0	0	1	0	0	0	0	0	0	2	0	0
ENSG00000140691	ARMC5	0	2	2	9	4	6	7	2	9	12	2	3	8	7
ENSG00000105676	ARMC6	0	0	1	4	0	5	0	2	8	4	2	0	0	3
ENSG00000125449	ARMC7	0	0	3	5	5	2	1	0	3	0	3	3	2	11
ENSG00000114098	ARMC8	4	1	2	7	4	5	5	5	5	6	5	9	5	6
ENSG00000135931	ARMC9	3	5	0	5	0	3	1	1	1	1	0	4	3	1
ENSG00000126947	ARMCX1	0	0	1	0	1	0	1	2	0	0	0	0	3	1
ENSG00000184867	ARMCX2	1	0	0	0	0	0	0	0	0	0	0	0	0	1
ENSG00000102401	ARMCX3	4	2	6	3	5	4	1	6	1	2	6	6	4	3
ENSG00000196440	ARMCX4	12	5	5	9	6	7	11	9	9	2	7	2	5	8
ENSG00000125962	ARMCX5	5	0	1	2	0	2	0	0	0	2	0	0	0	2
ENSG00000198960	ARMCX6	1	0	0	6	0	1	0	0	0	0	1	0	0	0
ENSG00000254636	ARMS2	4	1	1	2	0	2	2	2	1	0	0	2	2	0
ENSG00000143437	ARNT	7	8	3	11	5	9	8	12	6	2	4	9	5	8
ENSG00000172379	ARNT2	15	6	5	0	1	5	0	0	1	0	0	0	8	7
ENSG00000133794	ARNTL	0	8	4	12	4	12	13	12	12	4	2	2	5	13
ENSG00000029153	ARNTL2	8	16	6	21	20	20	11	12	23	19	21	12	9	13
ENSG00000241685	ARPC1A	0	6	2	2	3	4	5	3	5	1	3	4	0	2
ENSG00000130429	ARPC1B	5	15	8	9	10	5	6	3	8	6	3	4	2	12
ENSG00000163466	ARPC2	6	48	24	54	44	66	35	45	61	54	20	14	23	34
ENSG00000111229	ARPC3	0	2	1	5	6	2	1	1	0	4	2	0	0	3
ENSG00000241553	ARPC4	5	6	5	16	10	9	11	9	10	11	9	6	18	13
ENSG00000250151	ARPC4-TTLL3	0	0	0	0	0	0	0	0	0	0	0	0	0	0
ENSG00000162704	ARPC5	2	23	17	22	18	21	20	25	31	24	11	6	16	48
ENSG00000136950	ARPC5L	0	4	10	4	1	4	2	5	4	1	3	0	3	3
ENSG00000128989	ARPP19	5	26	30	41	22	32	24	28	18	32	19	16	28	38
ENSG00000172995	ARPP21	8	1	0	1	2	3	2	7	2	1	0	2	1	2
ENSG00000120500	ARR3	0	0	0	0	0	0	0	0	0	0	0	0	0	0
ENSG00000137486	ARRB1	20	28	23	15	12	14	22	11	71	56	22	27	26	33
ENSG00000141480	ARRB2	28	135	154	144	188	190	118	107	254	201	108	76	68	217
ENSG00000197070	ARRDC1	1	1	2	7	9	2	1	1	2	5	2	1	1	4
ENSG00000105643	ARRDC2	0	8	14	25	15	9	5	4	9	3	7	6	1	18
ENSG00000113369	ARRDC3	5	16	16	15	23	11	16	10	30	13	11	13	13	25
ENSG00000140450	ARRDC4	3	15	22	30	22	31	12	21	40	47	23	30	3	28
ENSG00000205784	ARRDC5	5	2	2	7	0	6	4	4	7	9	6	7	13	10
ENSG00000100299	ARSA	0	0	0	2	0	0	0	0	6	0	0	1	2	2
ENSG00000113273	ARSB	4	8	12	18	14	23	10	2	22	15	14	7	3	12
ENSG00000006756	ARSD	8	3	6	8	3	3	1	3	10	9	2	3	2	8
ENSG00000157399	ARSE	0	0	0	0	0	0	0	0	0	0	0	0	0	0
ENSG00000062096	ARSF	0	1	0	0	0	0	0	0	0	1	1	1	0	0
ENSG00000141337	ARSG	0	1	1	0	0	1	0	3	2	6	0	0	0	0
ENSG00000205667	ARSH	2	1	1	2	0	0	0	0	1	0	0	0	5	1
ENSG00000183876	ARSI	0	0	0	2	2	1	0	1	0	0	0	0	1	0
ENSG00000180801	ARSJ	5	2	2	6	0	3	0	0	0	0	0	0	0	0
ENSG00000164291	ARSK	40	47	82	83	78	73	74	60	36	35	38	49	45	51
ENSG00000129744	ART1	0	1	0	0	4	0	0	0	0	0	0	1	0	1
ENSG00000156219	ART3	0	0	0	0	0	0	0	0	0	0	0	0	2	0
ENSG00000111339	ART4	2	1	0	1	0	0	0	0	0	0	1	0	1	0
ENSG00000167311	ART5	0	0	0	0	0	1	0	0	0	0	0	2	0	0
ENSG00000117407	ARTN	0	0	0	1	2	0	2	0	1	0	0	0	1	0
ENSG00000173409	ARV1	0	1	0	2	0	0	1	0	1	2	0	0	0	1
ENSG00000099889	ARVCF	1	0	2	6	1	3	2	2	1	1	0	0	1	0
ENSG00000004848	ARX	1	1	0	1	0	2	0	1	1	1	0	1	1	0
ENSG00000214435	AS3MT	0	0	0	0	0	0	0	0	0	0	0	0	0	0
ENSG00000104763	ASAH1	14	6	9	9	5	13	8	14	15	13	20	18	10	9
ENSG00000188611	ASAH2	0	0	0	2	0	0	0	0	0	0	0	1	0	0
ENSG00000204147	ASAH2B	0	0	0	0	1	0	1	0	0	0	0	1	0	0
ENSG00000072444	ASAH2C	2	0	0	0	2	0	0	0	0	0	0	0	0	0
ENSG00000153317	ASAP1	33	63	32	105	55	91	44	77	64	90	38	34	30	105
ENSG00000151693	ASAP2	5	17	6	11	6	24	12	28	14	8	10	6	6	8
ENSG00000088280	ASAP3	1	1	0	0	0	0	0	1	1	0	0	0	0	0
ENSG00000065802	ASB1	38	54	60	63	58	76	39	33	107	86	46	30	18	49
ENSG00000146926	ASB10	1	0	0	1	0	0	0	0	0	0	0	0	0	0
ENSG00000165192	ASB11	0	0	0	0	0	0	0	0	0	0	0	0	0	0
ENSG00000198881	ASB12	0	0	0	0	0	0	0	0	0	0	0	0	0	0
ENSG00000196372	ASB13	4	4	2	0	2	0	1	2	1	2	3	0	1	2
ENSG00000239388	ASB14	3	1	2	4	0	2	2	0	0	3	1	1	6	1
ENSG00000146809	ASB15	0	0	1	0	0	0	0	0	0	0	1	0	1	0
ENSG00000161664	ASB16	2	0	0	1	1	1	0	0	0	0	0	0	0	0
ENSG00000154007	ASB17	0	0	1	0	0	0	0	0	0	0	0	0	0	0
ENSG00000182177	ASB18	1	1	0	0	1	0	3	1	3	1	2	2	3	2
ENSG00000100628	ASB2	0	1	1	1	0	0	0	1	0	0	0	1	0	0
ENSG00000270898	ASB3	0	0	1	0	0	0	0	1	0	0	0	0	0	1
ENSG00000005981	ASB4	1	4	1	5	1	2	0	0	1	0	1	0	1	0
ENSG00000164122	ASB5	1	0	3	1	0	0	0	0	1	0	0	5	2	0
ENSG00000148331	ASB6	0	0	0	3	0	0	0	0	1	2	1	0	0	1
ENSG00000183475	ASB7	2	7	4	10	1	7	11	4	8	13	4	2	3	13
ENSG00000177981	ASB8	2	1	0	0	1	5	2	3	7	3	1	3	3	1
ENSG00000102048	ASB9	2	1	0	0	0	0	0	0	0	0	0	0	0	0
ENSG00000138303	ASCC1	2	1	2	1	11	6	2	2	4	1	4	4	5	1
ENSG00000100325	ASCC2	1	0	6	0	5	1	0	0	1	2	0	1	0	3
ENSG00000112249	ASCC3	4	6	4	8	4	8	4	6	3	6	7	6	5	9
ENSG00000139352	ASCL1	1	0	0	0	1	0	0	0	0	0	2	0	0	1
ENSG00000183734	ASCL2	1	0	3	5	0	0	1	1	1	1	4	1	0	0
ENSG00000176009	ASCL3	0	1	0	0	0	0	0	0	0	0	0	0	0	0
ENSG00000187855	ASCL4	1	2	0	0	3	0	0	0	1	0	0	0	0	0
ENSG00000232237	ASCL5	1	1	0	0	0	0	0	1	0	0	0	0	0	0
ENSG00000111875	ASF1A	1	5	5	2	1	2	2	2	5	0	4	7	3	2
ENSG00000105011	ASF1B	0	1	1	0	1	0	2	0	0	3	0	1	0	0
ENSG00000141505	ASGR1	1	1	3	0	3	2	1	1	0	2	0	3	2	1
ENSG00000161944	ASGR2	0	1	0	0	1	0	0	0	0	1	0	0	0	0
ENSG00000116539	ASH1L	27	42	38	62	27	35	18	35	55	49	51	31	32	72
ENSG00000129691	ASH2L	2	5	3	5	5	9	2	5	7	3	2	3	2	6
ENSG00000110881	ASIC1	6	4	35	24	25	17	15	11	4	3	3	4	0	4
ENSG00000108684	ASIC2	2	1	0	2	2	2	4	1	2	0	0	0	6	1
ENSG00000213199	ASIC3	0	0	0	0	0	0	0	0	1	1	0	0	0	1
ENSG00000072182	ASIC4	0	0	0	0	0	1	1	1	0	0	3	0	0	1
ENSG00000256394	ASIC5	0	0	0	0	0	0	0	0	0	0	1	0	0	0
ENSG00000101440	ASIP	0	1	2	0	0	0	0	0	0	0	0	0	0	0
ENSG00000126522	ASL	1	3	2	1	0	0	1	1	1	2	5	1	2	2
ENSG00000196433	ASMT	0	0	1	0	0	0	2	1	0	0	0	0	0	0
ENSG00000169093	ASMTL	0	1	3	0	2	4	5	1	7	6	1	0	1	4
ENSG00000198356	ASNA1	1	2	0	3	1	0	1	1	3	0	0	3	1	1
ENSG00000070669	ASNS	0	0	0	0	3	1	0	0	4	0	0	0	0	0
ENSG00000138381	ASNSD1	44	10	12	3	0	5	2	6	9	4	0	5	8	11
ENSG00000108381	ASPA	1	3	4	3	0	0	3	1	0	2	0	1	4	2
ENSG00000204653	ASPDH	0	0	0	1	0	0	0	0	0	0	0	1	1	1
ENSG00000166183	ASPG	0	0	0	0	1	0	0	1	0	0	0	1	0	0
ENSG00000198363	ASPH	5	7	3	6	8	6	7	6	11	4	10	4	6	7
ENSG00000174939	ASPHD1	0	0	2	1	0	2	1	0	0	1	0	0	0	2
ENSG00000128203	ASPHD2	14	4	3	7	3	4	2	2	1	4	5	4	7	7
ENSG00000066279	ASPM	6	1	5	8	1	2	3	2	2	0	2	5	4	1
ENSG00000106819	ASPN	0	0	0	0	0	0	0	0	0	0	0	1	0	0
ENSG00000244617	ASPRV1	0	0	0	0	0	0	0	0	0	0	0	0	0	2
ENSG00000169696	ASPSCR1	0	0	1	5	3	4	2	3	5	0	3	1	2	7
ENSG00000162174	ASRGL1	3	0	3	0	3	0	3	0	1	0	0	0	1	1
ENSG00000130707	ASS1	1	1	0	0	0	0	0	0	1	0	0	0	1	0
ENSG00000034533	ASTE1	1	5	1	4	0	7	1	1	2	2	4	2	0	2
ENSG00000188886	ASTL	0	0	0	0	1	2	0	0	0	0	0	0	0	0
ENSG00000152092	ASTN1	21	8	27	27	19	12	22	14	12	15	9	12	12	7
ENSG00000148219	ASTN2	9	6	6	10	10	9	6	2	10	0	1	3	7	8
ENSG00000064102	ASUN	6	2	6	4	2	3	4	6	5	4	1	1	2	1
ENSG00000171456	ASXL1	4	6	10	18	15	9	2	6	7	9	6	4	6	11
ENSG00000143970	ASXL2	11	48	32	28	24	26	28	30	39	45	33	36	23	35
ENSG00000141431	ASXL3	4	6	9	4	2	3	0	0	1	1	4	6	1	2
ENSG00000154438	ASZ1	1	0	0	0	0	0	0	0	0	0	0	0	0	1
ENSG00000138138	ATAD1	0	1	2	5	0	3	0	3	2	1	2	0	5	4
ENSG00000156802	ATAD2	3	4	2	7	4	7	6	3	10	4	6	6	2	10
ENSG00000119778	ATAD2B	8	7	11	11	21	15	13	12	9	16	8	12	9	15
ENSG00000197785	ATAD3A	1	5	2	14	6	1	5	2	0	3	0	1	1	2
ENSG00000160072	ATAD3B	0	0	1	2	0	0	2	3	1	0	2	2	1	2
ENSG00000215915	ATAD3C	0	2	0	1	0	2	2	0	0	0	3	0	1	1
ENSG00000176208	ATAD5	0	1	0	1	0	2	0	0	3	0	1	2	5	2
ENSG00000137343	ATAT1	1	1	5	5	2	2	0	1	0	1	2	0	0	1
ENSG00000167654	ATCAY	6	0	3	1	3	6	0	2	2	0	0	1	2	0
ENSG00000107669	ATE1	2	5	4	1	2	5	0	1	3	8	3	3	5	4
ENSG00000123268	ATF1	0	9	1	5	2	5	4	2	8	11	4	1	5	3
ENSG00000115966	ATF2	3	9	8	5	7	5	8	10	26	10	7	9	7	16
ENSG00000162772	ATF3	6	22	22	47	12	23	26	34	47	31	23	26	11	36
ENSG00000128272	ATF4	5	12	13	17	20	21	16	10	18	13	15	10	6	29
ENSG00000169136	ATF5	1	3	12	23	19	27	7	10	17	14	17	9	5	19
ENSG00000118217	ATF6	12	3	3	17	11	6	9	12	9	11	3	4	14	13
ENSG00000213676	ATF6B	4	2	9	2	1	1	2	0	1	2	1	2	3	2
ENSG00000170653	ATF7	10	17	9	27	10	26	10	17	14	17	23	17	7	27
ENSG00000171681	ATF7IP	32	18	48	36	45	29	32	39	28	20	17	17	24	36
ENSG00000166669	ATF7IP2	1	2	0	2	1	1	1	1	4	1	2	0	0	2
ENSG00000152348	ATG10	13	3	2	6	2	8	6	4	12	6	7	7	13	14
ENSG00000145782	ATG12	4	4	4	8	8	11	4	2	10	7	8	4	4	3
ENSG00000175224	ATG13	102	27	35	38	27	21	7	11	12	10	7	20	38	14
ENSG00000126775	ATG14	11	8	4	9	3	2	3	2	4	8	4	2	7	4
ENSG00000085978	ATG16L1	5	6	4	9	2	4	5	0	11	6	5	11	3	5
ENSG00000168010	ATG16L2	536	1084	4336	6453	4906	3626	1302	863	2175	455	849	517	844	1098
ENSG00000110046	ATG2A	13	4	10	9	16	14	6	1	8	2	6	3	7	11
ENSG00000066739	ATG2B	8	9	2	13	1	8	15	2	6	5	6	3	5	5
ENSG00000144848	ATG3	10	3	9	9	13	10	12	12	3	13	6	7	11	6
ENSG00000101844	ATG4A	0	0	1	3	0	2	0	1	0	0	2	0	0	1
ENSG00000168397	ATG4B	2	9	4	1	4	5	4	2	0	1	1	3	0	2
ENSG00000125703	ATG4C	3	5	1	2	1	2	8	3	9	1	3	0	1	2
ENSG00000130734	ATG4D	11	22	46	33	35	29	44	26	23	26	27	28	41	33
ENSG00000057663	ATG5	13	8	7	11	13	23	12	12	5	4	4	9	6	13
ENSG00000197548	ATG7	3	2	6	5	7	7	3	4	3	2	3	4	8	6
ENSG00000198925	ATG9A	5	6	2	1	5	2	4	4	1	6	1	2	1	6
ENSG00000181652	ATG9B	3	0	3	3	1	1	3	2	0	0	1	1	3	1
ENSG00000142102	ATHL1	0	0	0	0	1	0	0	0	0	0	0	0	0	1
ENSG00000138363	ATIC	0	1	0	1	2	2	1	2	4	0	2	0	0	0
ENSG00000198513	ATL1	0	0	1	1	5	0	0	2	1	0	0	1	0	1
ENSG00000119787	ATL2	4	6	4	7	6	12	3	6	8	5	5	4	1	5
ENSG00000184743	ATL3	13	23	21	30	18	31	20	28	27	38	26	16	18	41
ENSG00000149311	ATM	6	8	6	6	12	14	11	6	10	15	6	7	5	12
ENSG00000166454	ATMIN	5	3	2	9	2	9	2	3	3	6	1	6	3	6
ENSG00000111676	ATN1	2	0	4	3	8	7	3	2	2	2	4	1	4	7
ENSG00000172238	ATOH1	0	0	0	0	0	0	1	0	0	0	0	0	0	0
ENSG00000179774	ATOH7	0	0	1	0	0	0	0	0	0	0	1	0	1	0
ENSG00000168874	ATOH8	1	0	5	1	0	2	0	0	0	1	2	0	0	2
ENSG00000177556	ATOX1	0	0	6	1	5	7	4	2	3	4	3	5	5	2
ENSG00000206190	ATP10A	2	5	1	5	1	0	1	1	0	3	1	1	2	1
ENSG00000118322	ATP10B	52	34	61	47	74	57	73	52	50	33	37	42	46	33
ENSG00000145246	ATP10D	5	4	4	7	2	5	5	1	2	5	2	0	4	1
ENSG00000068650	ATP11A	9	74	24	130	26	67	9	92	23	126	11	38	12	88
ENSG00000058063	ATP11B	9	13	14	11	7	14	9	19	11	12	12	6	7	17
ENSG00000101974	ATP11C	24	44	23	37	19	45	28	42	32	40	22	20	21	38
ENSG00000075673	ATP12A	2	1	2	0	5	2	0	1	0	1	1	1	0	0
ENSG00000105726	ATP13A1	2	5	6	14	9	6	7	5	5	2	3	4	6	6
ENSG00000159363	ATP13A2	0	1	1	2	2	0	2	0	0	0	1	1	2	4
ENSG00000133657	ATP13A3	17	61	28	84	33	61	20	43	72	104	39	24	43	32
ENSG00000127249	ATP13A4	7	2	0	4	0	0	4	1	2	2	1	0	0	1
ENSG00000187527	ATP13A5	5	0	1	1	1	1	6	0	3	1	1	2	3	0
ENSG00000163399	ATP1A1	5	10	17	14	15	22	14	9	6	7	3	3	2	5
ENSG00000018625	ATP1A2	7	0	0	1	0	2	0	0	1	0	0	0	0	0
ENSG00000105409	ATP1A3	8	1	4	2	5	3	5	1	6	2	0	7	2	6
ENSG00000132681	ATP1A4	0	1	1	2	2	1	5	0	0	1	1	1	0	1
ENSG00000143153	ATP1B1	4	4	9	7	7	9	14	15	29	13	19	14	7	8
ENSG00000129244	ATP1B2	2	5	0	8	7	2	3	1	5	1	0	1	1	3
ENSG00000069849	ATP1B3	10	41	22	45	27	32	43	34	34	36	35	23	35	49
ENSG00000101892	ATP1B4	0	0	3	2	1	1	0	2	2	2	1	0	5	0
ENSG00000196296	ATP2A1	1	8	8	13	10	12	11	11	6	0	3	3	9	0
ENSG00000174437	ATP2A2	16	26	30	40	36	38	29	28	43	20	21	20	27	34
ENSG00000074370	ATP2A3	3	2	1	4	1	2	0	1	5	0	3	1	2	3
ENSG00000070961	ATP2B1	15	15	7	17	18	18	9	20	18	21	27	17	16	12
ENSG00000157087	ATP2B2	8	10	8	8	6	1	6	6	6	4	1	11	2	6
ENSG00000067842	ATP2B3	2	3	1	9	6	4	1	3	6	3	1	2	5	2
ENSG00000058668	ATP2B4	7	22	7	12	11	20	14	5	14	15	6	9	2	22
ENSG00000017260	ATP2C1	1	6	7	6	12	4	6	6	7	5	8	5	1	4
ENSG00000064270	ATP2C2	4	1	1	0	0	0	0	1	0	0	0	0	3	1
ENSG00000105675	ATP4A	1	1	0	0	0	0	0	0	0	0	0	0	0	0
ENSG00000186009	ATP4B	0	0	1	1	0	0	1	0	1	0	0	0	1	0
ENSG00000152234	ATP5A1	3	14	14	30	7	9	7	9	15	12	11	11	8	21
ENSG00000110955	ATP5B	3	7	9	19	17	13	11	10	10	16	5	12	4	17
ENSG00000165629	ATP5C1	2	4	3	1	3	6	3	4	5	3	7	3	7	5
ENSG00000099624	ATP5D	1	0	0	3	0	2	0	1	4	1	0	1	2	2
ENSG00000124172	ATP5E	4	9	4	6	6	4	3	3	7	7	3	1	3	11
ENSG00000180389	ATP5EP2	0	0	1	2	0	1	0	1	1	0	0	1	0	0
ENSG00000116459	ATP5F1	0	2	1	3	5	6	1	1	7	2	1	3	0	3
ENSG00000159199	ATP5G1	2	2	2	0	2	2	1	1	0	1	1	2	0	0
ENSG00000135390	ATP5G2	0	3	2	6	5	2	2	2	2	5	0	2	3	2
ENSG00000154518	ATP5G3	2	5	5	4	8	3	4	3	4	7	8	8	11	9
ENSG00000167863	ATP5H	0	0	1	1	2	0	0	2	0	0	0	0	0	3
ENSG00000169020	ATP5I	1	4	3	6	0	3	2	3	8	4	2	0	1	3
ENSG00000154723	ATP5J	2	2	2	3	1	6	7	1	2	4	0	0	4	10
ENSG00000241468	ATP5J2	0	1	3	0	4	0	1	4	1	4	0	0	0	5
ENSG00000248919	ATP5J2-PTCD1	1	0	0	0	0	0	1	0	0	0	0	0	0	0
ENSG00000167283	ATP5L	1	6	0	5	2	1	2	1	1	3	0	3	0	4
ENSG00000249222	ATP5L2	0	0	0	0	0	0	0	0	0	0	0	0	0	0
ENSG00000241837	ATP5O	0	0	4	0	1	0	0	0	0	2	0	3	0	4
ENSG00000125375	ATP5S	2	2	1	7	3	6	4	8	3	1	3	3	7	7
ENSG00000105341	ATP5SL	5	1	1	2	3	0	2	1	2	1	1	1	4	1
ENSG00000071553	ATP6AP1	0	14	3	26	7	9	3	12	7	6	1	8	3	9
ENSG00000205464	ATP6AP1L	8	1	6	4	3	5	2	1	7	7	5	7	3	7
ENSG00000182220	ATP6AP2	2	7	2	4	4	1	3	6	11	5	1	7	4	4
ENSG00000259784	ATP6C	0	0	0	0	0	0	0	0	0	0	0	0	0	0
ENSG00000033627	ATP6V0A1	5	2	6	9	4	6	3	2	6	8	0	4	3	9
ENSG00000185344	ATP6V0A2	5	10	23	28	17	15	20	17	8	18	19	13	14	21
ENSG00000105929	ATP6V0A4	0	1	0	0	0	0	0	1	0	0	0	0	0	1
ENSG00000117410	ATP6V0B	1	3	2	7	6	4	1	5	4	4	10	1	3	10
ENSG00000185883	ATP6V0C	0	0	0	0	1	2	0	0	0	0	0	0	0	0
ENSG00000159720	ATP6V0D1	24	27	116	106	100	102	66	65	27	26	22	27	19	48
ENSG00000147614	ATP6V0D2	0	0	0	0	0	1	0	0	1	0	0	1	0	0
ENSG00000113732	ATP6V0E1	3	3	13	12	6	7	4	7	6	8	12	8	13	19
ENSG00000171130	ATP6V0E2	0	6	14	4	1	1	1	3	2	1	0	0	0	0
ENSG00000114573	ATP6V1A	4	11	5	6	9	13	0	5	20	19	10	9	4	12
ENSG00000116039	ATP6V1B1	34	9	27	21	18	12	11	10	8	6	5	5	20	7
ENSG00000147416	ATP6V1B2	6	17	36	23	20	25	20	13	37	19	19	15	16	19
ENSG00000155097	ATP6V1C1	6	2	8	8	11	2	7	4	5	7	5	1	11	8
ENSG00000143882	ATP6V1C2	3	0	0	1	4	1	1	2	0	0	2	1	0	1
ENSG00000100554	ATP6V1D	1	6	1	4	2	3	2	4	6	5	3	1	3	6
ENSG00000131100	ATP6V1E1	0	3	7	8	5	5	4	7	3	6	7	3	3	8
ENSG00000250565	ATP6V1E2	0	1	1	3	3	1	1	3	2	1	1	0	3	7
ENSG00000128524	ATP6V1F	2	1	1	0	0	1	1	1	4	5	1	2	1	7
ENSG00000136888	ATP6V1G1	5	5	8	9	17	11	13	17	32	9	9	7	7	21
ENSG00000213760	ATP6V1G2	1	2	0	3	0	0	1	0	0	2	0	0	0	0
ENSG00000254870	ATP6V1G2-DDX39B	0	0	0	0	0	0	0	0	0	0	0	0	0	0
ENSG00000151418	ATP6V1G3	0	0	0	0	0	0	0	0	0	0	0	0	0	0
ENSG00000047249	ATP6V1H	4	4	8	6	7	4	3	5	4	7	8	4	6	9
ENSG00000165240	ATP7A	4	2	2	6	1	0	0	0	4	1	4	4	1	1
ENSG00000123191	ATP7B	1	0	0	1	2	2	1	0	1	0	1	1	0	0
ENSG00000124406	ATP8A1	3	3	1	9	6	9	2	3	0	3	7	2	2	6
ENSG00000132932	ATP8A2	3	2	3	3	2	7	0	3	1	2	1	1	0	1
ENSG00000081923	ATP8B1	2	0	1	0	0	0	2	0	1	0	0	0	0	0
ENSG00000143515	ATP8B2	5	8	6	3	6	6	5	3	5	5	1	5	4	3
ENSG00000130270	ATP8B3	0	1	1	0	4	2	1	1	0	0	0	3	0	0
ENSG00000104043	ATP8B4	2	2	6	4	2	2	3	3	0	0	1	3	2	5
ENSG00000054793	ATP9A	1	0	2	1	3	2	0	0	1	3	1	0	0	3
ENSG00000166377	ATP9B	2	6	3	2	6	3	1	5	5	5	3	3	11	3
ENSG00000123472	ATPAF1	0	1	1	1	3	2	1	1	0	2	0	0	0	2
ENSG00000171953	ATPAF2	5	0	1	4	1	4	4	2	5	1	0	0	3	4
ENSG00000130770	ATPIF1	2	2	3	1	2	0	1	0	1	2	3	0	2	2
ENSG00000175054	ATR	12	7	5	15	8	12	5	4	10	1	4	4	6	10
ENSG00000138085	ATRAID	2	6	6	6	7	10	3	2	5	8	4	1	6	5
ENSG00000164053	ATRIP	5	2	3	6	2	0	0	2	1	2	0	1	2	6
ENSG00000088812	ATRN	4	7	10	14	8	7	6	2	19	5	4	9	6	14
ENSG00000107518	ATRNL1	3	4	3	8	6	2	0	1	1	3	0	1	0	3
ENSG00000085224	ATRX	17	10	8	17	13	22	14	8	15	18	8	7	9	24
ENSG00000124788	ATXN1	39	60	46	51	44	56	63	45	87	62	64	52	63	81
ENSG00000130638	ATXN10	0	6	2	3	5	4	3	2	5	3	0	1	0	6
ENSG00000224470	ATXN1L	0	9	1	8	5	3	3	4	19	7	9	2	5	8
ENSG00000204842	ATXN2	4	8	4	8	6	9	5	3	6	2	5	1	8	7
ENSG00000168488	ATXN2L	10	21	75	44	41	53	38	43	29	16	18	8	18	36
ENSG00000066427	ATXN3	0	13	5	7	9	4	8	5	4	3	5	2	1	6
ENSG00000123594	ATXN3L	4	3	6	5	9	2	1	1	0	1	0	0	0	2
ENSG00000163635	ATXN7	7	20	11	33	21	42	10	17	27	17	6	6	6	47
ENSG00000146776	ATXN7L1	14	15	19	12	16	11	6	9	9	11	4	16	11	8
ENSG00000162650	ATXN7L2	4	8	5	3	6	9	5	8	11	3	3	1	2	5
ENSG00000087152	ATXN7L3	4	7	17	9	11	9	18	9	21	7	11	4	4	7
ENSG00000253719	ATXN7L3B	4	13	9	6	7	8	5	8	8	7	6	4	7	5
ENSG00000148090	AUH	0	5	5	4	8	6	3	2	5	4	7	2	2	9
ENSG00000127423	AUNIP	0	0	0	1	1	0	0	0	1	3	0	0	0	1
ENSG00000115307	AUP1	0	4	3	8	10	4	3	2	5	3	7	1	1	1
ENSG00000087586	AURKA	8	6	3	3	7	4	2	3	3	1	3	0	1	4
ENSG00000175756	AURKAIP1	1	0	3	2	0	0	0	2	4	0	2	0	0	2
ENSG00000178999	AURKB	0	0	4	1	2	0	1	0	0	0	1	1	0	1
ENSG00000105146	AURKC	0	2	0	3	0	0	1	0	0	0	0	0	0	0
ENSG00000158321	AUTS2	3	1	2	4	1	2	1	3	1	1	1	0	3	5
ENSG00000169857	AVEN	2	6	3	5	3	3	4	1	8	1	3	0	2	3
ENSG00000135407	AVIL	0	1	0	3	3	4	1	1	1	3	0	2	6	2
ENSG00000105778	AVL9	3	19	22	18	19	28	24	20	24	20	20	19	23	21
ENSG00000101200	AVP	0	2	0	2	0	1	0	0	0	0	0	1	0	1
ENSG00000119986	AVPI1	3	0	1	2	3	1	4	2	4	1	3	0	0	3
ENSG00000166148	AVPR1A	0	0	0	0	0	0	0	0	0	0	0	1	1	0
ENSG00000198049	AVPR1B	3	1	0	0	0	1	0	1	0	2	0	0	0	1
ENSG00000126895	AVPR2	0	0	0	0	0	0	0	0	0	0	0	0	0	1
ENSG00000204195	AWAT1	1	0	0	0	0	0	0	0	0	0	0	1	0	0
ENSG00000147160	AWAT2	0	0	0	0	0	0	0	0	0	0	0	0	0	0
ENSG00000162779	AXDND1	4	1	2	6	1	6	0	3	0	1	0	0	0	2
ENSG00000103126	AXIN1	8	9	6	6	11	4	7	1	7	4	3	5	5	4
ENSG00000168646	AXIN2	4	0	0	2	1	4	1	0	1	0	0	1	0	2
ENSG00000167601	AXL	0	1	0	1	1	0	1	0	1	1	0	0	0	0
ENSG00000160862	AZGP1	0	0	0	1	0	0	0	0	1	0	0	0	0	0
ENSG00000141577	AZI1	1	0	1	1	2	3	1	1	0	3	3	1	1	0
ENSG00000163512	AZI2	0	0	4	3	6	5	4	3	6	1	5	2	0	0
ENSG00000155096	AZIN1	54	63	40	68	48	68	56	58	40	65	51	141	57	155
ENSG00000172232	AZU1	2	0	1	0	0	0	0	1	0	0	0	1	0	1
ENSG00000166710	B2M	103	222	264	412	347	423	260	332	418	264	336	279	342	459
ENSG00000169255	B3GALNT1	8	9	0	6	0	6	4	5	4	8	3	2	6	7
ENSG00000162885	B3GALNT2	3	1	3	4	4	2	4	0	1	4	1	3	2	2
ENSG00000172318	B3GALT1	0	0	0	0	0	1	2	0	0	0	1	0	0	0
ENSG00000162630	B3GALT2	7	0	4	0	1	1	3	2	2	0	1	1	4	2
ENSG00000235863	B3GALT4	10	5	4	3	5	1	2	4	1	4	3	4	3	8
ENSG00000183778	B3GALT5	5	10	6	3	8	4	3	2	4	3	4	3	5	2
ENSG00000176022	B3GALT6	3	2	2	4	5	5	2	5	4	2	3	2	2	4
ENSG00000187676	B3GALTL	0	0	0	0	1	1	0	2	0	0	0	1	0	0
ENSG00000109956	B3GAT1	0	3	1	2	0	0	0	0	0	1	1	0	1	2
ENSG00000112309	B3GAT2	16	8	8	16	11	8	2	7	6	1	6	4	14	1
ENSG00000149541	B3GAT3	0	0	0	3	0	3	0	1	0	0	0	0	0	0
ENSG00000174684	B3GNT1	6	2	0	3	0	0	0	0	0	0	0	0	1	0
ENSG00000170340	B3GNT2	0	5	2	6	2	5	1	9	3	6	3	3	6	3
ENSG00000179913	B3GNT3	0	0	0	0	0	0	1	0	0	0	0	0	0	4
ENSG00000176383	B3GNT4	1	3	7	0	0	2	2	2	0	2	1	4	3	2
ENSG00000176597	B3GNT5	7	10	15	16	11	8	11	13	9	7	20	12	12	9
ENSG00000198488	B3GNT6	0	0	0	0	0	0	0	0	1	0	1	0	0	1
ENSG00000156966	B3GNT7	0	2	0	0	0	0	1	0	0	0	0	0	0	0
ENSG00000177191	B3GNT8	0	0	0	0	0	0	0	0	0	2	0	0	0	1
ENSG00000237172	B3GNT9	0	0	0	0	0	0	1	0	2	0	1	0	0	0
ENSG00000175711	B3GNTL1	0	0	3	1	4	3	2	1	0	1	0	0	0	2
ENSG00000135454	B4GALNT1	0	0	1	3	0	2	4	1	1	2	1	1	4	2
ENSG00000167080	B4GALNT2	1	1	5	1	1	0	2	0	2	0	1	1	0	1
ENSG00000139044	B4GALNT3	2	0	0	3	0	1	0	0	1	0	0	1	0	0
ENSG00000182272	B4GALNT4	1	0	0	0	1	0	0	0	0	1	0	2	0	1
ENSG00000086062	B4GALT1	3	12	14	30	14	17	15	18	11	13	9	22	12	17
ENSG00000117411	B4GALT2	10	1	2	3	2	4	1	2	4	3	3	3	2	8
ENSG00000158850	B4GALT3	2	1	1	5	1	3	2	1	3	2	3	2	1	0
ENSG00000121578	B4GALT4	0	1	2	1	2	4	1	6	7	4	5	1	1	6
ENSG00000158470	B4GALT5	5	10	8	24	14	17	15	21	10	8	10	12	14	19
ENSG00000118276	B4GALT6	8	2	11	3	2	0	4	7	6	7	3	8	3	5
ENSG00000027847	B4GALT7	0	0	2	0	4	2	2	1	2	0	0	0	0	0
ENSG00000108641	B9D1	0	0	0	0	0	0	2	1	2	1	2	0	1	0
ENSG00000123810	B9D2	0	1	0	0	0	1	3	0	0	2	0	0	0	2
ENSG00000164929	BAALC	6	4	2	7	2	2	8	2	1	2	3	1	2	6
ENSG00000136881	BAAT	2	0	0	2	1	0	0	0	1	1	0	1	0	0
ENSG00000105393	BABAM1	0	0	0	0	4	4	1	2	3	1	2	1	0	0
ENSG00000186318	BACE1	2	3	0	0	6	9	0	0	1	3	2	0	5	1
ENSG00000182240	BACE2	0	0	3	0	2	0	1	1	1	1	0	2	6	1
ENSG00000156273	BACH1	67	89	177	148	156	157	132	103	84	78	87	94	95	73
ENSG00000112182	BACH2	0	2	8	4	4	4	3	6	3	3	3	1	0	6
ENSG00000002330	BAD	0	2	5	0	1	2	2	1	0	3	1	2	0	2
ENSG00000107262	BAG1	0	3	3	2	2	0	1	5	1	2	2	0	0	5
ENSG00000112208	BAG2	4	6	2	5	1	2	1	4	2	2	1	3	0	5
ENSG00000151929	BAG3	0	4	1	1	4	1	3	3	2	1	1	0	3	3
ENSG00000156735	BAG4	0	3	4	5	2	3	2	1	2	7	2	1	5	2
ENSG00000166170	BAG5	4	10	10	18	5	14	4	6	10	8	8	3	7	17
ENSG00000204463	BAG6	4	11	8	9	10	9	5	10	13	4	5	8	11	11
ENSG00000268590	BAGE5	0	0	0	0	0	0	0	0	0	0	0	0	0	0
ENSG00000140320	BAHD1	2	2	0	7	7	1	5	5	1	2	2	2	1	8
ENSG00000181790	BAI1	1	1	7	8	9	5	7	3	1	1	2	4	2	5
ENSG00000121753	BAI2	3	1	0	4	1	1	1	0	0	0	0	1	2	1
ENSG00000135298	BAI3	11	0	7	4	3	1	2	1	1	3	0	2	3	1
ENSG00000175866	BAIAP2	2	9	12	12	11	15	6	1	6	3	8	7	2	12
ENSG00000006453	BAIAP2L1	2	3	2	0	0	0	1	0	0	1	0	0	1	3
ENSG00000128298	BAIAP2L2	0	0	0	0	0	1	0	1	0	1	1	0	0	0
ENSG00000007516	BAIAP3	5	1	2	0	1	1	1	0	1	1	0	1	0	1
ENSG00000030110	BAK1	0	0	0	1	3	4	0	1	2	0	1	1	0	2
ENSG00000095739	BAMBI	4	3	20	10	7	8	5	2	4	1	1	0	0	1
ENSG00000175334	BANF1	0	0	1	0	1	1	0	1	2	1	0	0	0	4
ENSG00000125888	BANF2	2	0	0	0	0	0	1	0	0	0	0	0	0	0
ENSG00000153064	BANK1	7	0	2	4	5	0	4	0	2	0	1	2	5	1
ENSG00000172530	BANP	1	1	3	4	10	3	5	6	3	4	5	7	1	6
ENSG00000163930	BAP1	3	7	3	6	5	7	5	5	4	5	3	2	2	8
ENSG00000138376	BARD1	30	9	38	16	22	18	12	17	11	7	5	15	17	13
ENSG00000125492	BARHL1	3	4	5	4	2	5	6	5	9	3	9	9	3	4
ENSG00000143032	BARHL2	0	0	0	3	0	0	0	0	0	1	0	0	0	0
ENSG00000131668	BARX1	0	2	0	0	0	0	0	1	0	0	0	0	0	0
ENSG00000043039	BARX2	1	0	2	2	2	0	1	2	0	3	1	3	1	0
ENSG00000176788	BASP1	4	10	8	35	17	22	6	14	16	13	16	10	13	23
ENSG00000156127	BATF	0	1	0	4	0	2	0	1	0	0	0	1	0	4
ENSG00000168062	BATF2	1	0	1	0	4	0	0	0	0	0	0	0	0	0
ENSG00000123685	BATF3	5	7	6	8	2	16	7	7	14	6	5	9	9	11
ENSG00000087088	BAX	0	2	1	1	3	9	1	2	8	4	1	2	5	13
ENSG00000198604	BAZ1A	7	30	21	35	17	28	11	29	18	35	27	33	17	29
ENSG00000009954	BAZ1B	4	7	12	5	4	6	8	5	7	14	10	6	5	4
ENSG00000076108	BAZ2A	8	27	25	45	18	48	13	18	35	23	14	15	23	46
ENSG00000123636	BAZ2B	4	5	10	17	14	15	6	10	13	12	15	4	4	6
ENSG00000105327	BBC3	9	27	52	39	41	48	31	27	47	28	29	15	37	53
ENSG00000214413	BBIP1	12	6	3	9	3	2	3	2	7	11	1	3	10	9
ENSG00000129151	BBOX1	3	1	3	5	0	1	0	1	2	0	2	1	1	3
ENSG00000174483	BBS1	0	0	0	1	0	0	0	0	0	0	0	0	0	0
ENSG00000179941	BBS10	2	6	14	0	4	7	1	3	2	4	6	6	4	4
ENSG00000181004	BBS12	1	5	2	0	1	0	0	1	0	0	1	1	2	2
ENSG00000125124	BBS2	5	1	3	7	4	9	5	3	1	1	5	3	3	0
ENSG00000140463	BBS4	1	0	0	1	3	1	2	0	1	0	1	1	4	2
ENSG00000163093	BBS5	0	0	0	0	1	0	0	2	2	3	1	1	0	0
ENSG00000138686	BBS7	2	5	2	1	3	1	3	0	0	2	0	1	0	3
ENSG00000122507	BBS9	1	1	1	2	0	0	2	0	2	2	0	1	2	0
ENSG00000114439	BBX	2	4	9	7	8	8	5	3	9	0	0	2	3	3
ENSG00000187244	BCAM	0	1	1	0	0	1	1	0	0	0	2	1	1	1
ENSG00000132692	BCAN	6	7	7	7	0	4	11	6	3	2	1	7	6	6
ENSG00000075790	BCAP29	1	4	2	1	0	2	4	3	4	2	2	2	3	2
ENSG00000185825	BCAP31	1	3	2	1	5	4	2	0	0	2	0	3	0	4
ENSG00000050820	BCAR1	0	0	1	1	1	2	1	0	3	1	2	1	1	0
ENSG00000137936	BCAR3	1	3	7	6	4	2	4	4	7	2	2	4	1	5
ENSG00000064787	BCAS1	2	1	0	0	0	1	0	1	1	4	2	2	2	1
ENSG00000116752	BCAS2	0	0	1	2	1	0	3	1	0	0	1	0	1	2
ENSG00000141376	BCAS3	20	3	5	5	2	2	1	10	9	5	3	0	8	0
ENSG00000124243	BCAS4	4	0	2	3	0	2	4	0	2	2	2	1	0	1
ENSG00000060982	BCAT1	5	9	18	26	24	11	19	13	15	11	11	21	20	19
ENSG00000105552	BCAT2	1	8	3	5	8	8	2	8	2	4	1	3	6	8
ENSG00000107949	BCCIP	4	3	2	3	5	0	4	1	1	2	3	2	2	6
ENSG00000186666	BCDIN3D	0	0	0	4	2	1	2	0	0	1	0	0	0	5
ENSG00000114200	BCHE	1	0	1	0	0	3	0	0	1	0	0	2	0	0
ENSG00000248098	BCKDHA	2	0	1	0	7	0	0	0	2	0	1	0	0	1
ENSG00000083123	BCKDHB	6	6	0	4	1	3	1	0	1	4	2	0	1	0
ENSG00000103507	BCKDK	1	2	3	15	2	3	4	8	9	3	0	1	4	3
ENSG00000142867	BCL10	7	4	2	8	3	2	1	3	2	2	2	5	1	9
ENSG00000119866	BCL11A	0	6	15	16	7	8	6	21	3	7	8	3	5	8
ENSG00000127152	BCL11B	7	5	7	1	1	1	2	0	1	1	1	0	2	1
ENSG00000171791	BCL2	2	8	7	6	7	6	7	8	18	17	10	9	4	11
ENSG00000140379	BCL2A1	5	28	12	33	9	30	3	27	17	36	6	17	10	41
ENSG00000171552	BCL2L1	10	40	18	78	30	60	10	44	32	48	9	29	20	104
ENSG00000137875	BCL2L10	1	0	1	0	0	0	0	0	0	0	0	0	0	0
ENSG00000153094	BCL2L11	14	13	39	31	33	18	30	27	42	39	39	17	25	34
ENSG00000126453	BCL2L12	1	0	0	1	2	0	1	1	3	3	0	1	1	3
ENSG00000099968	BCL2L13	5	5	11	14	17	9	1	8	20	11	12	10	7	14
ENSG00000121380	BCL2L14	10	3	4	7	3	7	8	0	3	6	1	3	8	3
ENSG00000188761	BCL2L15	5	0	2	3	0	1	0	0	0	0	3	1	1	0
ENSG00000129473	BCL2L2	1	13	10	8	10	12	4	7	13	5	12	9	14	17
ENSG00000258643	BCL2L2-PABPN1	0	0	0	1	0	0	0	0	0	0	0	0	0	0
ENSG00000069399	BCL3	14	14	7	38	19	26	29	20	17	9	21	11	11	28
ENSG00000113916	BCL6	2	16	13	16	19	20	10	15	12	17	11	7	6	11
ENSG00000161940	BCL6B	0	1	0	0	0	2	0	0	0	1	0	0	1	0
ENSG00000110987	BCL7A	5	2	4	1	0	1	8	3	2	2	4	2	7	3
ENSG00000106635	BCL7B	1	3	2	1	5	4	2	2	6	2	0	3	1	6
ENSG00000099385	BCL7C	4	9	17	16	17	17	7	12	13	8	11	7	3	17
ENSG00000116128	BCL9	6	2	5	4	6	2	5	0	0	2	0	3	1	4
ENSG00000186174	BCL9L	50	19	19	53	29	46	30	18	23	28	18	20	30	40
ENSG00000029363	BCLAF1	30	42	19	28	26	22	18	19	38	25	23	23	14	34
ENSG00000135697	BCMO1	1	0	0	0	0	0	0	0	0	0	0	0	1	0
ENSG00000197580	BCO2	0	0	0	2	0	1	0	3	1	0	0	0	2	0
ENSG00000183337	BCOR	13	13	14	38	8	26	3	9	10	11	7	13	10	15
ENSG00000085185	BCORL1	0	6	1	10	3	8	3	4	5	7	6	3	3	7
ENSG00000186716	BCR	14	6	7	6	5	6	3	2	2	6	5	3	6	6
ENSG00000074582	BCS1L	2	1	1	2	0	4	0	0	0	1	1	1	0	1
ENSG00000161267	BDH1	3	0	0	0	3	3	3	2	2	3	2	1	1	2
ENSG00000164039	BDH2	0	0	0	0	0	0	0	1	0	0	0	0	0	0
ENSG00000100739	BDKRB1	3	1	3	2	4	2	4	3	2	2	2	1	3	3
[truncated: 18,267 more rows]

## Sheet: Table S2
miRBase_accession_id	miRNA_name	S1_Ctrl	S1_caIKK	S2_Ctrl	S2_caIKK	S3_Ctrl	S3_caIKK	S4_Ctrl	S4_caIKK	S5_Ctrl	S5_caIKK	S6_Ctrl	S6_caIKK	S7_Ctrl	S7_caIKK
MIMAT0004481	hsa-let-7a-3p	57.6667	116.857	96.4286	65.9048	95.7143	113	128.143	138.571	118.048	126.905	231.667	230.619	96.8571	135
MIMAT0000062	hsa-let-7a-5p	55.9545	116.773	97	70	98.5	119	130.455	137.773	116.727	129.045	234.909	233.364	95.7727	137.591
MIMAT0004482	hsa-let-7b-3p	34.0476	33.7143	35.9524	12.7143	28.0952	33.1905	25.2381	25	21.4286	24.7619	64.381	66.4286	37.1905	25.0476
MIMAT0000063	hsa-let-7b-5p	35	35.6364	36.2727	13.7273	28.6364	30	25.5455	25.4091	23.0909	25.6364	64.6364	66.6818	38.6364	25
MIMAT0026472	hsa-let-7c-3p	1	1	0	0	1	0	1	0	1	1	1	2	0	0
MIMAT0000064	hsa-let-7c-5p	1	1	0	0	1	0	1	0	1	1	1	2	2	0
MIMAT0004484	hsa-let-7d-3p	0	2.04762	1	2.95238	1	1.1	1	1	5.13636	1	0	1	0	2.90909
MIMAT0000065	hsa-let-7d-5p	0	1.95455	2	3	1	1	1	1	5	1	0	1	0	2.95455
MIMAT0004485	hsa-let-7e-3p	1.95455	5.90909	0	18.4545	5.90909	7.77273	2	5.95455	11.8182	21.7727	12.6364	19.6818	1.95455	28.6818
MIMAT0000066	hsa-let-7e-5p	2	6	0	17	6	8	2	6	12	22	13	20	2	28
MIMAT0004486	hsa-let-7f-1-3p	44.2381	42.3182	32.8636	40.2727	22.1905	23.5238	52.381	45.8095	39.6364	39.1905	111.19	123.619	43.9048	46.0909
MIMAT0004487	hsa-let-7f-2-3p	7.90476	31.5238	10	19.2381	12.6667	18.2857	13	31.0909	21.619	22.1905	25.2381	26.3333	13.2857	31.1905
MIMAT0000067	hsa-let-7f-5p	57	76.9091	46.7727	67.9545	38	45	67.7727	80	61.0909	64.7273	139	152.273	58.0455	82.0455
MIMAT0004584	hsa-let-7g-3p	1	1	3	3.2381	3.90476	0	1	1.95238	1	4.85714	4.95238	3	0	2
MIMAT0000414	hsa-let-7g-5p	1	3	4	3	4	1	1	2	1	4.63636	5	3	0	2
MIMAT0004585	hsa-let-7i-3p	3.86364	11.6818	2.86364	7.63636	2.09091	6.77273	6.90909	10.1818	8.54545	9.5	7.86364	17.2273	8.40909	18.4091
MIMAT0000415	hsa-let-7i-5p	4	11	3.04545	9	2	8.13636	7	11.0455	8.09091	10.0455	8	18	10	17.0455
MIMAT0004512	hsa-miR-100-3p	0	0	0	1	0	0	0	0	0	0	0	0	0	0
MIMAT0000099	hsa-miR-101-3p	35.381	23.0476	33.1429	16	39.1429	29	30.0476	18.9524	47.1905	14.2857	61.9048	36.9524	50.8095	24.8571
MIMAT0004513	hsa-miR-101-5p	33	15.0455	29.6818	9	39.0455	22.0455	19.1818	8	38.1818	13.0909	43.4091	29.1818	43.0455	13.1364
MIMAT0009196	hsa-miR-103a-2-5p	19	14	11	10	10	9	5	18	13	9.17391	24	10.087	19.7826	18
MIMAT0000101	hsa-miR-103a-3p	20.9565	15.0435	14	17	17	10	7	17.9565	17	11	28.8261	14	24.9565	25
MIMAT0007402	hsa-miR-103b	20.9565	15.0435	14	17	17	10	7	17.9565	17	11	28.8261	14	24.9565	25
MIMAT0004672	hsa-miR-106b-3p	3	1.95455	2.95455	3.90909	1	4.95455	1.81818	2	1.90909	7.90909	3	4	3	1.95455
MIMAT0000680	hsa-miR-106b-5p	3	2	3	4	1	5	2	2	2	8	3	4	3	2
MIMAT0000104	hsa-miR-107	0	0	1	1	2	2	1	0	2.95652	2	3	3	1	2.95652
MIMAT0005824	hsa-miR-1179	0	0	0	0	0	0	0	0	1	0	0	0	0	0
MIMAT0005825	hsa-miR-1180-3p	0	0	0	1	0	0	0	0	0	0	0	0	0	0
MIMAT0026735	hsa-miR-1180-5p	0	0	0	1	0	0	0	0	0	0	0	0	0	0
MIMAT0005829	hsa-miR-1184	0	0	0	0	0	0	1	0	0	0	0	0	0	0
MIMAT0005577	hsa-miR-1226-3p	1	0	0	0	4	1	0	1	1	0	0	1	1	1.09091
MIMAT0005576	hsa-miR-1226-5p	1	0	0	0	4	1	0	0	1	0	0	1	1	1
MIMAT0005580	hsa-miR-1227-3p	0	0	0	0	0	0	1	0	0	0	0	0	0	0
MIMAT0022941	hsa-miR-1227-5p	0	0	0	0	2	0	1	0	0	0	0	0	0	0
MIMAT0005583	hsa-miR-1228-3p	0	1.95	0	1	1.95	2.9	2	5.8	2	1	4	5.75	3	1.95
MIMAT0005582	hsa-miR-1228-5p	0	2	0	1	2	3	2	5.95238	2	1	3.90476	6	3.04762	2
MIMAT0005584	hsa-miR-1229-3p	1	0	2	2	2	3	0	1	0	0	2	1	4.82609	3.95652
MIMAT0022942	hsa-miR-1229-5p	1	0	2	2	2	3	0	1	0	0	2	1	5	4
MIMAT0005592	hsa-miR-1237-3p	0	0	2	1	3	1	1	0	1	0	0	0	0	0
MIMAT0022946	hsa-miR-1237-5p	0	0	2	0	3	1	1	0	1	0	0	0	0	0
MIMAT0005894	hsa-miR-1243	1	0	0	0	0	0	1.25	0	0	0	0	0	0	1
MIMAT0005896	hsa-miR-1244	0	0	4	0	0	0	2	1.84615	0	1	2	1	1	2
MIMAT0005900	hsa-miR-1248	1282.78	1468.63	834.037	739.185	642.63	641.593	1039.81	643.185	428.185	595	1545.93	8002.93	1282.85	1183.78
MIMAT0005901	hsa-miR-1249	0	0	1	0	0	0	1	0	0	1	0	0	0	0
MIMAT0026740	hsa-miR-1250-3p	0	1	0	0	1	1	0	0	0	0	0	0	0	0
MIMAT0005902	hsa-miR-1250-5p	0	1	0	0	1	1	0	0	0	0	0	0	0	0
MIMAT0026744	hsa-miR-1252-3p	1	0	0	0	1	0	0	0	0	0	0	0	0	0
MIMAT0005944	hsa-miR-1252-5p	1	0	0	0	1	0	0	0	0	0	0	0	0	0
MIMAT0005905	hsa-miR-1254	0	0	0	2	0	0	0	0	0	0	0	0	0	0
MIMAT0005906	hsa-miR-1255a	0	0	0	0	0	0	0	0	0	0	0	0	1	0
MIMAT0004602	hsa-miR-125a-3p	0	2.95238	1	7.54545	1	6	0	3.68182	7.86364	13.9545	6	12.9545	4.81818	9.95455
MIMAT0000443	hsa-miR-125a-5p	0	3	1	9	1	6	0	4	8	14	6	14	5	10
MIMAT0004603	hsa-miR-125b-2-3p	0	0	0	1	0	0	0	0	0	0	0	0	0	0
MIMAT0000423	hsa-miR-125b-5p	0	0	0	1	0	0	0	0	0	0	0	0	0	0
MIMAT0000445	hsa-miR-126-3p	1	8	0	0	0	4	1	0	0	3	0	8	0	19
MIMAT0000444	hsa-miR-126-5p	1	8	0	0	0	5	1	0	0	3	0	8	0	20
MIMAT0005933	hsa-miR-1277-3p	1	2.65	3	1	3	1	5	2.8	0	1	0	1.94444	0	3.47619
MIMAT0022724	hsa-miR-1277-5p	1	3	3	1	3	1	5.19048	3	0	1	0	2	0	4
MIMAT0026477	hsa-miR-128-1-5p	0	1	1	0	0	0	0	0	1	0	0	0	0	0
MIMAT0000424	hsa-miR-128-3p	0	1	1	0	0	0	0	0	1	0	0	0	0	0
MIMAT0005939	hsa-miR-1281	0	1	0	0	0	0	0	0	0	0	1	0	0	0
MIMAT0005940	hsa-miR-1282	8.25	4.6	1	3.85	4	2.2	2.36842	3	1	3.4	3.7	3	1	0
MIMAT0005941	hsa-miR-1284	0	0	0	2	0	0	0	0	0	1	0	0	0	0
MIMAT0005876	hsa-miR-1285-3p	0	0	0	0	0	0	0	0	0	0	0	0	1	0
MIMAT0004605	hsa-miR-129-2-3p	0	0	1	0	0	0	0	0	0	0	0	0	1	0
MIMAT0000242	hsa-miR-129-5p	0	1	0	0	0	0	0	0	0	0	0	0	0	0
MIMAT0005881	hsa-miR-1291	272.625	179.5	118.917	98	106	103	149	89	112	69	232	1258.96	335	250
MIMAT0022948	hsa-miR-1292-3p	0	5	0	1	2	0	2	0	5	1	0	3	1	2
MIMAT0005943	hsa-miR-1292-5p	0	5	0	1	2	0	2	0	5	1	0	3	1	2
MIMAT0005883	hsa-miR-1293	0	2	0	0	0	0	0	0	0	0	0	0	0	0
MIMAT0026637	hsa-miR-1296-3p	0	0	1	1	1	0	0	0	0	0	0	0	0	0
MIMAT0005794	hsa-miR-1296-5p	0	0	0	1	1	0	0	0	0	0	0	0	0	0
MIMAT0005887	hsa-miR-1299	2	0	1.83333	2.57143	5.85714	3.42857	3.42857	3.57143	23.8571	5.14286	1	0	0	6.42857
MIMAT0005797	hsa-miR-1301-3p	1	0	0	0	0	0	0	0	0	1	0	1	0	1
MIMAT0026639	hsa-miR-1301-5p	1	0	0	0	0	0	0	0	0	1	0	1	0	1
MIMAT0005891	hsa-miR-1303	0	0	0	0	0	0	0	0	0	0	0	0	0	1
MIMAT0022720	hsa-miR-1304-3p	0	0	0	0	0	0	0	0	0	2	0	0	0	0
MIMAT0005892	hsa-miR-1304-5p	0	0	0	0	0	0	0	0	0	2	0	0	0	0
MIMAT0005951	hsa-miR-1307-3p	2	1	3	19	4.27273	2	5	4	45.6364	6	5	2	2	19
MIMAT0022727	hsa-miR-1307-5p	2	1	3	18.8571	5	2	5	4	45.9524	7	5	2	2	18.7619
MIMAT0000426	hsa-miR-132-3p	34	38.7727	19	23	12	12	130.818	44.9545	60	25	234.727	64	9	20
MIMAT0004594	hsa-miR-132-5p	34	39	19	23	12	12	130.955	45	60	26	235	64	9	21
MIMAT0019776	hsa-miR-1343-3p	0	1	1.95455	0	0	0	0	0	1	0	1.95455	0	0	2
MIMAT0027038	hsa-miR-1343-5p	0	1	2	0	0	0	0	0	1	0	2	0	0	2
MIMAT0004595	hsa-miR-135a-3p	0	0	2	0	0	2	0	0	3.90476	0	2	0	2	0
MIMAT0000428	hsa-miR-135a-5p	0	0	2	0	0	0	0	0	4	0	2	0	2	0
MIMAT0004607	hsa-miR-138-1-3p	1	1	0	1	0	0	0	0	0	0	0	0	0	0
MIMAT0004596	hsa-miR-138-2-3p	0	0	0	0	0	0	0	0	0	0	0	1	1	0
MIMAT0000430	hsa-miR-138-5p	1	1	0	1	0	0	0	0	3	0	0	1	1	0
MIMAT0004552	hsa-miR-139-3p	0	0	0	1	0	0	0	0	0	1	0	0	0	0
MIMAT0000250	hsa-miR-139-5p	0	0	0	1	0	0	0	0	0	0.956522	0	0	0	0
MIMAT0004597	hsa-miR-140-3p	34	27.9524	21	17.0952	10	11	20.9524	25	35	28	73.0952	45	39	25.0952
MIMAT0000431	hsa-miR-140-5p	34	28	21.9545	19	10.8182	11.9545	21	25	34	28	70	44.9091	39	26
MIMAT0000434	hsa-miR-142-3p	436.435	406.696	628.783	333.565	426.087	357.913	733.652	477	882.652	645.348	1649.61	685.174	625.043	526.478
MIMAT0000433	hsa-miR-142-5p	451.048	409.429	736.19	430.857	588.952	424.619	745.905	493.952	1105.52	669.143	1655.95	687.095	668.476	714.286
MIMAT0000435	hsa-miR-143-3p	0	0	1	0	1	0	0	0	0	0	0	0	0	0
MIMAT0004599	hsa-miR-143-5p	0	0	1	0	1	0	0	0	0	0	0	0	0	0
MIMAT0000436	hsa-miR-144-3p	19.75	0	8.9	3	1	0	12.9	4	6	2	34.9	17.9	67	2
MIMAT0004600	hsa-miR-144-5p	22	4	13	3	0	0	14	5	8	2	36	18	71	4
MIMAT0004601	hsa-miR-145-3p	0	1	0	0	0	0	0	0	0	0	0	0	0	0
MIMAT0000437	hsa-miR-145-5p	0	1	0	0	0	0	0	0	0	0	0	0	0	0
MIMAT0004608	hsa-miR-146a-3p	4.81818	87.0909	3.90909	63.1818	4.81818	49.5455	2	23.2727	10.6818	53.5	18.3636	96.5909	1	61.4545
MIMAT0000449	hsa-miR-146a-5p	5	116.955	4	89	7	91.7727	2	31.9545	17	72.9091	23	108.909	1	107
MIMAT0004766	hsa-miR-146b-3p	30.0455	332.818	97.3636	255.136	79.6364	208.545	112.227	338.727	168.909	260.727	98.2727	247.818	57.0909	454.227
MIMAT0002809	hsa-miR-146b-5p	31	365	109	292	95	249	124	370	187	288	108	256	59	510.591
MIMAT0004928	hsa-miR-147b	1	1	1.68182	1	1	0	2	2.95455	5.09091	0	6.59091	9	1	1.86364
MIMAT0000759	hsa-miR-148b-3p	1	0	3	3	2	3	1	4	12.8636	2.95455	2	0	1	3
MIMAT0004699	hsa-miR-148b-5p	1	1	3	4	2	3	1	4	13	3	2	0	1	3
MIMAT0004610	hsa-miR-150-3p	0	1.86364	0	0	0	1	0	1.95455	2	0	1	0	0	1
MIMAT0000451	hsa-miR-150-5p	0	2	0	0	0	1	0	2	0	0	1	0	0	1
MIMAT0000757	hsa-miR-151a-3p	8	7	3	7	1	4	5	3	2	3	40.7143	29	5	2
MIMAT0004697	hsa-miR-151a-5p	8	7	2.90476	7	1	4	5	3	2	3	41	29	5	2
MIMAT0000438	hsa-miR-152-3p	0	0	0	0	0	0	0	0	1	0	1	0	2	0
MIMAT0026479	hsa-miR-152-5p	0	0	0	0	0	0	0	0	1	0	1	0	2	0
MIMAT0007399	hsa-miR-1537-3p	0	0	1	0	0	0	0	0	1	0	3	1	3.81818	0
MIMAT0026765	hsa-miR-1537-5p	0	0	1	0	0	0	0	0	1	0	3	1	3.95455	0
MIMAT0007400	hsa-miR-1538	0	0	0	0	0	0	0	0	0	0	1	0	0	0
MIMAT0004658	hsa-miR-155-3p	178.636	912.318	380.455	864.091	219	700.955	346.136	939.182	637.273	950.455	498.5	1309.41	417.136	1218.59
MIMAT0000646	hsa-miR-155-5p	189.913	1092.48	511.609	1066.91	324.652	865.348	477.304	1132.26	851.348	1180.87	683.043	1404.83	501.478	1597.09
MIMAT0004488	hsa-miR-15a-3p	30.8182	12.1818	58.5909	18.4091	35.5	10.5	52.4091	15.1364	30.7727	6.77273	72.3636	35.3182	50.1818	8.54545
MIMAT0000068	hsa-miR-15a-5p	33	15	68.8182	21.0455	51.9545	13.9091	62	20	41.9545	9	87.9545	41	51	14
MIMAT0004586	hsa-miR-15b-3p	0	0	0	1	0	0	0	1	0	0	0	0	0	1
MIMAT0000417	hsa-miR-15b-5p	0	0	0	1	0	0	0	1	0	0	0	0	0	1
MIMAT0004489	hsa-miR-16-1-3p	37	9	67	3	47.7727	14	53	6	48	5	77	22	33.6818	4
MIMAT0004518	hsa-miR-16-2-3p	2	2	1	0	1	0	1	1	0	2	7	2	3	2
MIMAT0000069	hsa-miR-16-5p	39	12	65	4	47	16	50	7	45.8636	8.72727	84	24.0909	35	7
MIMAT0000071	hsa-miR-17-3p	8	61	13	25	17	41	14	10.8636	24.9545	17	22	45	22	56.9545
MIMAT0000070	hsa-miR-17-5p	8	58.9565	13	24.0435	17	39	12	10.9565	25	16	22	41.9565	22	52
MIMAT0000270	hsa-miR-181a-3p	0	4.95455	3	2	3	2	1	1	0	0	3.95455	1	3	2
MIMAT0000256	hsa-miR-181a-5p	0	4	3	2	0	2	1	1	0	0	4	1	1	2
MIMAT0022692	hsa-miR-181b-3p	0	1	2.95238	1	4.95238	6	1.66667	0	5	0	3	1	1	0
MIMAT0000257	hsa-miR-181b-5p	13	64.913	72.9565	67	177.696	193.87	33.6522	63.7826	89.4783	56.8261	76.913	21.8696	33.9565	73.913
MIMAT0004559	hsa-miR-181c-3p	0	0	0	1	0	0	0	0	1	0	0	0	0	0
MIMAT0000258	hsa-miR-181c-5p	0	0	0	1	0	0	0	0	1	0	0	0	0	0
MIMAT0004611	hsa-miR-185-3p	1	5.7619	5	10	5.95238	4	3	5	7.95238	9.95238	10	3	1	16.8571
MIMAT0000455	hsa-miR-185-5p	1	6	5	10	6	4	3	5	8	10	10	3	1	17
MIMAT0004612	hsa-miR-186-3p	130.455	178.636	84.6364	97.4091	51.8182	71.9545	90.8182	102.955	111.727	132.045	292.636	328.227	175.273	119.727
MIMAT0000456	hsa-miR-186-5p	130.636	178.818	84.8636	96.7727	51.9091	71.9545	90.8636	103.5	111.818	131.682	292.091	327.5	174.636	117.727
MIMAT0004613	hsa-miR-188-3p	53.8947	60.8571	68.7619	55.381	44.2105	57.3333	63.8421	69.6667	106.895	66.0952	228.714	186.381	130.381	81.5238
MIMAT0000457	hsa-miR-188-5p	54	67	76	62.8571	45	63.9048	63.9524	76.9524	106.952	72.9524	253.81	205.905	144	89.9524
MIMAT0002891	hsa-miR-18a-3p	4	22	14	49.913	7	27	8	17	24.7391	13.0435	10.0435	9	4	42.0435
MIMAT0000072	hsa-miR-18a-5p	6	31	16	52	7	29	8	20	32	19	11	9	5	48
MIMAT0026916	hsa-miR-1908-3p	0	0	0	4	2	3	0	0	3	1	0	0	0	0
MIMAT0007881	hsa-miR-1908-5p	0	0	0	4	2	3	0	0	3	1	0	0	0	0
MIMAT0007883	hsa-miR-1909-3p	0	0	0	0	0	0	0	0	1	0	0	0	0	0
MIMAT0001618	hsa-miR-191-3p	8.40909	26.2273	59.0455	40.8636	34.3636	30.9091	44.0909	40.3636	45.8182	34.6364	58.7273	53.5	34.7727	51.5909
MIMAT0000440	hsa-miR-191-5p	9	27.913	65.9565	43.9565	32.913	33.9565	48	43.4348	49.7391	35	63.913	57	36.8261	54
MIMAT0007888	hsa-miR-1913	0	0	0	0	0	0	0	0	0	0	0	1	0	0
MIMAT0007890	hsa-miR-1914-3p	0	2	1	0	1	0	1	1	0	1	2.90909	0	0	0
MIMAT0007889	hsa-miR-1914-5p	0	2	1	0	1	0	1	1	0	1	3	0	0	0
MIMAT0007892	hsa-miR-1915-3p	0	0	0	0	0	0	0	0	0	0	0	0	0	1
MIMAT0004543	hsa-miR-192-3p	0	0	0	1	0	0	0	0	0	0	2	0	0	0
MIMAT0000222	hsa-miR-192-5p	0	0	0	1	0	0	0	0	0	0	2	0	0	0
MIMAT0000459	hsa-miR-193a-3p	2	18	1	71	5	30.9545	3	13	8	15	1	15	1	44.9545
MIMAT0004614	hsa-miR-193a-5p	2	7	1	35.3636	1	15.0455	2	5	4	3	1	11	0	11.3636
MIMAT0002819	hsa-miR-193b-3p	4.90909	4.90909	3	6	1	2	3	4	9	4	1	2	5.90909	3
MIMAT0004767	hsa-miR-193b-5p	5.81818	5	2.95455	5.90909	1	2	3	4	9	4	1	2	6	4
MIMAT0004671	hsa-miR-194-3p	1	0	0	0	0	2	1	1	0	2	4	2	0	1
MIMAT0000460	hsa-miR-194-5p	1	0	0	0	0	2	1	1	0	2	4	2	0	1
MIMAT0004615	hsa-miR-195-3p	0	0	0	0	1	0	0	0	0	0	0	0	0	0
MIMAT0000461	hsa-miR-195-5p	0	0	0	0	1	0	0	0	0	0	0	0	0	0
MIMAT0001080	hsa-miR-196b-5p	0	0	0	0	0	0	1	0	0	0	0	0	0	1
MIMAT0000227	hsa-miR-197-3p	0	3	0	0	0	2.90909	0	0	0	0	0	1	0	2
MIMAT0022691	hsa-miR-197-5p	0	3	0	0	0	3	0	0	0	0	0	1	0	2
MIMAT0009447	hsa-miR-1972	0	2	1	1	0	6	1	3	0	1	1	0	0	0
MIMAT0009448	hsa-miR-1973	0	0	0	0	1	0	0	0	0	0	0	0	0	0
MIMAT0009451	hsa-miR-1976	12	22.65	16	25	13	16.8	16	28.7	33	22	34	24.75	27	34
MIMAT0000232	hsa-miR-199a-3p	0	0	0	0	0	0	1	0	0	0	1	0	2	0
MIMAT0000231	hsa-miR-199a-5p	0	0	0	0	0	0	1	0	0	0	1	0	2	0
MIMAT0000073	hsa-miR-19a-3p	0	4	2	3	2	9	1	2	0	0	3	2	0	6
MIMAT0004490	hsa-miR-19a-5p	4.88889	4	2	3.04545	1	4.27273	1	1.09091	1.04545	1	3	2	2	3.72727
MIMAT0004491	hsa-miR-19b-1-5p	3.04348	3.13043	3	2.13043	1.04348	2.04348	1	1	1	2.08696	2	2.21739	3	3.04348
MIMAT0000074	hsa-miR-19b-3p	1	10	5	5	2	4	1	0	3	4.30435	2	2	2	5
MIMAT0000682	hsa-miR-200a-3p	0	0	0	1	0	0	0	0	0	0	0	0	1	0
MIMAT0001620	hsa-miR-200a-5p	0	0	0	1	0	1	0	0	0	0	0	0	1	1
MIMAT0000617	hsa-miR-200c-3p	0	0	0	0	0	0	0	0	0	0	0	0	0	1
MIMAT0000265	hsa-miR-204-5p	0	0	0	1	0	0	0	0	0	0	0	0	0	0
MIMAT0004493	hsa-miR-20a-3p	101.636	306.818	73.6818	113.864	56.8182	218.182	53.2727	118.636	87.4545	89	93.9545	156.955	83.7273	163.727
MIMAT0000075	hsa-miR-20a-5p	100.957	308.087	74	115.043	60.7391	219	52	119.957	89.9565	87	94.9565	157	83.0435	164.957
MIMAT0004752	hsa-miR-20b-3p	0	0	0	0	0	0	0	0	0	0	2	0	0	3.86364
MIMAT0001413	hsa-miR-20b-5p	0	0	0	0	0	0	0	0	0	0	2	0	0	4
MIMAT0004494	hsa-miR-21-3p	1180	1946.95	2645.52	1336.57	2978.24	2225.48	3166.57	2683.14	4454.95	2154.52	6563.48	3819.43	1627.95	1863.95
MIMAT0000076	hsa-miR-21-5p	1245.73	2056.23	2699.5	1379.23	3070.27	2307	3305.82	2793.91	4614.36	2295.59	6787.68	3958.14	1693.55	1955.45
MIMAT0000267	hsa-miR-210-3p	0	0	0	0	0	0	0	1	1.90909	0	2	4	0	0
MIMAT0026475	hsa-miR-210-5p	0	0	0	0	0	0	0	1	1.90909	0	2	4	0	0
MIMAT0010133	hsa-miR-2110	1	0	4	1	0	3	3	2	4	5	7	3	2	4
MIMAT0000273	hsa-miR-216a-5p	0	0	0	0	0	0	0	0	0	1	0	0	0	0
MIMAT0004567	hsa-miR-219a-1-3p	0	1	0	0	0	0	0	0	0	1	0	0	0	0
MIMAT0000276	hsa-miR-219a-5p	0	0	0	0	0	0	0	0	0	1	0	0	0	0
MIMAT0000077	hsa-miR-22-3p	26.7273	23.8182	29.8636	22	11.9091	15.2273	26.1364	39.9091	17.4091	30.2727	70.4091	57.5	26.5	23.7273
MIMAT0004495	hsa-miR-22-5p	26.9545	24	27	23	11.2727	16	27	43	18	31.6364	70.6818	58	27	23
MIMAT0000278	hsa-miR-221-3p	0	2.78261	0	1.13043	0	2	0	0	2	2	0	1.91304	0	2.17391
MIMAT0004568	hsa-miR-221-5p	0	7	0	6	0	3	0	3	4	8	1	1.90909	0	20
MIMAT0000279	hsa-miR-222-3p	0	1	0	1	0	0	0	1	2	1	0	0	0	5
MIMAT0004569	hsa-miR-222-5p	0	0	0	1	0	0	0	3.04545	0	1	0	0	0	1.27273
MIMAT0000280	hsa-miR-223-3p	2	0	0	0	0	0	0	0	0	4	1	1	0	0
MIMAT0004570	hsa-miR-223-5p	2	0	0	0	0	0	0	0	0	5	1	1	0	1
MIMAT0009198	hsa-miR-224-3p	0	1	0	0	0	0	0	0	0	0	0	0	0	0
MIMAT0000281	hsa-miR-224-5p	0	1	0	0	0	0	0	0	0	0	0	0	0	0
MIMAT0011777	hsa-miR-2277-3p	0	0	0	1	0	2	0	0	5	0	0	0	0	1
MIMAT0017352	hsa-miR-2277-5p	0	0	0	1	0	2	0	0	5	0	0	0	0	1
MIMAT0017950	hsa-miR-2355-3p	0	0	0	1	0	1.04545	0	2	0	0	0	0	0	1.07143
MIMAT0016895	hsa-miR-2355-5p	0	1	0	1	0	1	0	2	0	0	0	0	0	1.04762
MIMAT0000078	hsa-miR-23a-3p	0	3	0	0	3	1	1	2	1	0	1	2	0	3.95238
MIMAT0004496	hsa-miR-23a-5p	0	2	0	0	3	0	1	2	1	0	1	2	0	3
MIMAT0000418	hsa-miR-23b-3p	0	0	0	0	0	0	0	0	0	0	1	0	0	0
MIMAT0004587	hsa-miR-23b-5p	0	0	0	0	0	0	0	0	0	0	1	0	0	0
MIMAT0000079	hsa-miR-24-1-5p	1	0	1	4	1	0	2	1	3	0	1	0	2	1
MIMAT0004497	hsa-miR-24-2-5p	30	81	69.8182	65.8182	72	79	55	75.8636	70.8182	52.8182	153.364	135	63	124.5
MIMAT0000080	hsa-miR-24-3p	30.9545	81.3182	71.8636	70.5	74.5909	81.9545	56.8636	77.5909	77.3182	54.3636	155.364	134.818	67.4545	127.318
MIMAT0019953	hsa-miR-2467-3p	0	0	0	0	0	1	0	0	0	0	0	0	0	0
MIMAT0019952	hsa-miR-2467-5p	0	0	0	0	0	1	0	0	0	0	0	0	0	0
MIMAT0000081	hsa-miR-25-3p	0	0	0	0	1	1	1	0	2	1.95	3	0	1	0
MIMAT0004498	hsa-miR-25-5p	0	0	0	0	1	1	1	0	2	2	3	0	1	0
MIMAT0004499	hsa-miR-26a-1-3p	1	3	2	0	0	0	4	1	1	0	2	2	0	0
MIMAT0004681	hsa-miR-26a-2-3p	24.7273	34.7273	32.3182	41.0909	22.3636	22.2273	29.9091	35.8636	27.3182	22.6364	40.3182	63.5	31.9545	20.6818
MIMAT0000082	hsa-miR-26a-5p	25.9545	43.9545	35.9545	45.9091	20.9545	27.9091	35.9545	38	29.9545	22.9545	47.9091	70.9091	33	30
MIMAT0004500	hsa-miR-26b-3p	10.2273	18.1364	20.0455	37.9091	15.4545	22.2273	16.9524	20.8636	20.6818	17.3182	15.4545	22.8182	10.5909	41.3636
MIMAT0000083	hsa-miR-26b-5p	11	20	21	41	16	23	17.9524	21.9524	23	18	16	24	11	43
MIMAT0000084	hsa-miR-27a-3p	13.4286	39.5238	29.6667	44	27.7143	26.9048	52.4286	53.6667	41.2857	24.7143	83.0952	69.5714	31.9048	52.9048
MIMAT0004501	hsa-miR-27a-5p	13.4545	45.1818	31.3182	49.9545	31.5455	26.5909	53.0455	56.6818	43.9091	26.1818	89.8182	74.2727	32.2273	59.9545
MIMAT0000419	hsa-miR-27b-3p	0	1	0	0	0	0	0	0	0	0	0	0	0	0
MIMAT0004588	hsa-miR-27b-5p	0	1	0	0	0	0	0	0	0	0	0	0	0	0
MIMAT0004502	hsa-miR-28-3p	1	6	5	9	7	12	9	16	12	11	21.8182	18	11	16
MIMAT0000085	hsa-miR-28-5p	1	5	5	6	6	10	9	13	10	10	22	18	11	14
MIMAT0013802	hsa-miR-2861	0	0	0	0	0	0	0	0	0	0	1	0	0	0
MIMAT0004679	hsa-miR-296-3p	0	0	0	0	0	0	0	0	0	0	0	1	0	0
MIMAT0000690	hsa-miR-296-5p	0	0	0	0	0	0	0	0	0	0	0	1	0	0
MIMAT0000086	hsa-miR-29a-3p	3.04545	13.6818	7	7	4	16	8	13	37	27.6818	3.95455	1	1.86364	20
MIMAT0004503	hsa-miR-29a-5p	6	14	5	3	3	3.81818	2.04545	6	8	12	5	5	4	9.04545
MIMAT0004514	hsa-miR-29b-1-5p	4.91667	6.08333	4.95833	4.95833	3.95833	6.95833	3	3	10.8333	10.9167	4.95833	2.95833	2	9
MIMAT0004515	hsa-miR-29b-2-5p	14	25	13	5	9	12	22.9545	17	8	21.9545	58.3636	44	11	9.95455
MIMAT0000100	hsa-miR-29b-3p	19.2609	32.2609	15.5217	8.82609	12.4348	14.8261	25.3478	17.7826	12.7826	25.7391	60.4348	46.5652	13.6522	12.8696
MIMAT0000681	hsa-miR-29c-3p	30	37.1364	19.9091	11.0909	8.27273	21.0909	18.7727	24.6818	38.2273	24.0909	33	26.0455	17	10.0909
MIMAT0004673	hsa-miR-29c-5p	29	28.0909	18.0455	21.0455	19.5455	23.3182	11.3182	22.5909	23.3636	25.5	29.3636	26.5455	12.8636	11.3182
MIMAT0019865	hsa-miR-3064-3p	1	0	0	0	1	0	0	1	1	0	1	0	1	1
MIMAT0019864	hsa-miR-3064-5p	1	1	0	0	0	0	0	1	1	1	1	1	0	1
MIMAT0015378	hsa-miR-3065-3p	0	0	0	0	1	2.82609	1	1	0	2	0	0	0	1
MIMAT0015066	hsa-miR-3065-5p	0	0	0	0	1	3	1	1	0	2	0	0	0	1
MIMAT0015027	hsa-miR-3074-3p	1	0	1	4	1	0	2	1	2.90476	0	1	0	2	1
MIMAT0019208	hsa-miR-3074-5p	1	0	1	4	1	0	2	1	2.95238	0	1	0	2	1
MIMAT0004589	hsa-miR-30b-3p	2.95455	0	2	3.95455	3.90909	1.81818	0	1	2	0	1	1	2.95455	1.95455
MIMAT0000420	hsa-miR-30b-5p	3	0	2	2	4	2	0	1	2	1	1	1	3	1
MIMAT0004674	hsa-miR-30c-1-3p	3	4.68182	1.95455	3.80952	3.54545	7.40909	1.90909	4.72727	6.90909	4.86364	8.72727	2	2.95455	1
MIMAT0000244	hsa-miR-30c-5p	3	5	2	5	6	7.17391	2	6	7	6	9	2	3	3
MIMAT0004551	hsa-miR-30d-3p	2	0	4.81818	2	2	1	1	0	3	1	6.86364	3	2.95455	1
MIMAT0000245	hsa-miR-30d-5p	2	1	5	2	2	1	1	0	3	1	7	3	3	1
MIMAT0000693	hsa-miR-30e-3p	1	1	1	1	0	0	1	2	4	2	1.95238	1	2.90909	1
MIMAT0000692	hsa-miR-30e-5p	1	1	1	1	0	1.95455	1	2	2.90909	2	3.86364	1.95455	2.90909	1
MIMAT0004504	hsa-miR-31-3p	1	0	0	0	0	0	0	0	0	2	2	0	0	2
MIMAT0000089	hsa-miR-31-5p	1	0	0	0	0	0	0	0	0	2	0	0	0	0
MIMAT0014977	hsa-miR-3115	0	1	1	0	0	0	0	0	0	0	0	0	0	0
MIMAT0014988	hsa-miR-3125	0	1.83333	0	2.85714	0	1	0	0	1.95	0	0	1	0	0
MIMAT0019201	hsa-miR-3127-3p	0	0	1	0	0	0	1	2	2	0	6	1	0	2
MIMAT0014990	hsa-miR-3127-5p	0	0	1	0	0	0	1	2	2	0	6	1	0	2
MIMAT0019203	hsa-miR-3136-3p	0	0	0	0	0	0	0	0	0	1	0	0	0	0
MIMAT0015003	hsa-miR-3136-5p	0	0	0	0	0	0	0	0	0	1	0	0	0	0
MIMAT0015006	hsa-miR-3138	2	7	6	7	8	6	8	12	22.6667	13	10.9167	3	6	11
MIMAT0015012	hsa-miR-3143	0	0	1	0	0	0	0	0	0	0	0	0	0	0
MIMAT0015018	hsa-miR-3146	0	1	1	0	0	1	0	1	0	1	0	0	0	2
MIMAT0027026	hsa-miR-3151-3p	0	0	0	0	1	0	0	0	0	0	0	0	0	0
MIMAT0019207	hsa-miR-3152-5p	0	0	1	0	0	0	0	0	0	0	0	0	0	0
MIMAT0015034	hsa-miR-3160-3p	0	0	0	0	0	2	0	2	0	4	0	0	0	0
MIMAT0019212	hsa-miR-3160-5p	0	0	0	0	0	2	0	2	0	4	0	0	0	0
MIMAT0015035	hsa-miR-3161	0	1	0	0	0	2	1	2	2	1	0	4	2	1
MIMAT0019213	hsa-miR-3162-3p	0	0	0	0	0	0	0	0	1	0	0	0	0	0
MIMAT0015036	hsa-miR-3162-5p	0	0	0	0	0	0	0	0	1	0	0	0	0	0
MIMAT0015040	hsa-miR-3166	0	0	0	0	0	0	0	1	0	0	0	0	0	0
MIMAT0015048	hsa-miR-3173-3p	1	0	0	0	0	0	1	0	0	1	0	1	0	0
MIMAT0019214	hsa-miR-3173-5p	1	0	0	0	0	0	1	0	0	1	0	1	0	0
MIMAT0015052	hsa-miR-3175	0	0	0	0	0	1	0	0	0	0	0	0	0	0
MIMAT0015055	hsa-miR-3178	0	1	0	0	0	0	0	0	0	0	0	0	0	0
MIMAT0018178	hsa-miR-3180	0	0	1	0	0	0	0	0	0	0	0	0	0	0
MIMAT0015061	hsa-miR-3181	0	0	0	3	0	1	0	0	1.10526	0	0	0	0	0
MIMAT0022731	hsa-miR-3184-3p	18	21	22	22	18	32	29	22	34.9565	32.087	64	39	28	18.913
MIMAT0015064	hsa-miR-3184-5p	18	21	23	22	18	31.0417	29	24	38	36	64	39	28	21
MIMAT0015068	hsa-miR-3186-3p	0	0	0	1	0	0	0	0	0	0	0	0	0	0
MIMAT0015067	hsa-miR-3186-5p	0	0	0	1	0	0	0	0	0	0	0	0	0	0
MIMAT0015071	hsa-miR-3189-3p	0	0	1	0	0	0	0	0	0	0	0	0	0	0
MIMAT0022839	hsa-miR-3190-3p	2	1	0	1	1	1	2	2	4	2	5	3	1	5.73913
MIMAT0015073	hsa-miR-3190-5p	2	1	0	0	1	1	2	2	4	2	5	3	1	5.8
MIMAT0015075	hsa-miR-3191-3p	2	1	0	0	1	1	2	1.95652	4	2	5	3	1	5.56522
MIMAT0022732	hsa-miR-3191-5p	2	1	0	1	1	1	2	1.95455	4	2	5	3	1	5.63636
MIMAT0015084	hsa-miR-3199	0	0	0	0	0	0	0	2	0	0	0	0	0	0
MIMAT0004505	hsa-miR-32-3p	5.80952	3.80952	13.1429	6.52381	6.90476	3.7619	8.61905	10.5909	11.6818	4.7619	16.7143	13.8095	10.381	9.28571
MIMAT0000090	hsa-miR-32-5p	6	6	15.9545	8	7	6	10	13	14	6	20	18	11	10
MIMAT0015085	hsa-miR-3200-3p	0	0	1	0	0	0	0	0	0	0	0	0	0	1
MIMAT0017392	hsa-miR-3200-5p	0	0	1	0	0	0	0	0	0	0	0	0	0	1
MIMAT0000510	hsa-miR-320a	0	1	0	0	0	0	0	3.04762	2.88889	1	1.94737	0	0	0
MIMAT0000762	hsa-miR-324-3p	4	20	28	46	48.85	46	24	24	142.75	30.8	33.95	7	5	43.7
MIMAT0000761	hsa-miR-324-5p	4	20	28	46	49	46	24.9565	24	143	31	34	7	5	44
MIMAT0000756	hsa-miR-326	0	1	1	1	1	1	0	2.95	0	2.85	0	1	0	1
MIMAT0000752	hsa-miR-328-3p	0	1	1	0	0	0	2	1	2	1	0	1.95455	1	1
MIMAT0026486	hsa-miR-328-5p	0	1	1	0	0	0	2	1	2	1	0	1.95652	1	1
MIMAT0000751	hsa-miR-330-3p	13.5652	4	7	2	4	5	9	4	15	8	32	5	3	9
MIMAT0004693	hsa-miR-330-5p	13.8182	4	7	2	4	5	9	4	15	8	32	5	3	9
MIMAT0000760	hsa-miR-331-3p	5	7	6	6.61905	1	4	8.85714	7.66667	8.85714	4	13	8.2381	5.95238	3.85714
MIMAT0004700	hsa-miR-331-5p	6	7	6	7	2	4.90909	9	8	16	4	14	10	5.95455	4
MIMAT0000763	hsa-miR-338-3p	0	0	0	0	1	3	1	1	0	2	0	0	0	1
MIMAT0004701	hsa-miR-338-5p	0	0	0	0	1	3	1	1	0	2	0	0	0	1
MIMAT0004702	hsa-miR-339-3p	4	6.73913	21.913	29.4348	25.087	19.9565	9.78261	4.95652	64.7391	3	13.7391	10.6522	2	29.7826
MIMAT0000764	hsa-miR-339-5p	4	7	22	30	26	20	10	5	65	3	14	11	2	30
MIMAT0004506	hsa-miR-33a-3p	2	0	1	2.18182	1	1.09091	3	1	2.09091	1.04545	1.95455	1	4	2
MIMAT0000091	hsa-miR-33a-5p	2	0	0	2	0	1	3	0	2	1	2	1	4	0
MIMAT0004811	hsa-miR-33b-3p	1	2.90476	3.80952	2	2	0	1	0	1.90476	3	12.6667	4.85714	0	0
MIMAT0003301	hsa-miR-33b-5p	1	3	4	3	2	0	1	0	2	3	13	5	0	0
MIMAT0000750	hsa-miR-340-3p	0	0	1	2	0	0	1	0	1	0	0	0	1	0
MIMAT0004692	hsa-miR-340-5p	0	0	2	1	0	0	1	0	3.04545	0	1	0	1	0
MIMAT0000753	hsa-miR-342-3p	3	5	6	5	6	6	7	11	2	4	19	20	8	15
MIMAT0004694	hsa-miR-342-5p	2.95238	4.85714	5	4.80952	5.85714	5.85714	6.80952	9.85714	1.95238	3.85714	18.5238	19.619	7.85714	14.7143
MIMAT0022698	hsa-miR-345-3p	4	10.7273	3.90909	17.7273	9	13.9545	7.95455	18.7727	37.5455	27.6364	22.5455	9.81818	6	46.5
MIMAT0000772	hsa-miR-345-5p	4	10.9091	3.90909	17.9091	9	14	8	18.6364	37.5455	27.3636	23.2727	9.63636	6	46.8182
MIMAT0004557	hsa-miR-34a-3p	30.4545	19.9545	36.7727	10	20	20.6818	19	16.8182	45.7727	15.6364	108	63	39.9091	18.9545
MIMAT0000255	hsa-miR-34a-5p	31	20	38	11	20	19	19	17	48	17	105	63	41	22.9545
MIMAT0004677	hsa-miR-34c-3p	0	0	0	0	0	0	0	0	0	1	0	1	0	0
MIMAT0000686	hsa-miR-34c-5p	0	0	0	0	0	0	0	0	0	1	0	1	0	0
MIMAT0017982	hsa-miR-3605-3p	0	0	0	0	1	0	0	0	0	0	0	0	0	0
MIMAT0017985	hsa-miR-3607-3p	1602.5	2529.85	2251.25	3674.3	3301.15	3465.05	2247.55	2664.65	7571.6	3485.4	5215.2	3550.1	1561.15	4213.75
MIMAT0017984	hsa-miR-3607-5p	1581.55	2473.77	2159.27	3515.36	2881.32	3344.32	2228.82	2599.32	7503.18	3438.05	5164.86	3535.59	1519.23	4148.55
MIMAT0017986	hsa-miR-3609	11	12	5	8	9	5	2	2	11	10	6	22	10	6
MIMAT0004682	hsa-miR-361-3p	10	4	17	8	4	8	9	5.82609	15	5	12	18	16	8
MIMAT0000703	hsa-miR-361-5p	10	4	17	9	3	8	9	6	15	5	12	18	16	7
MIMAT0017991	hsa-miR-3613-3p	3.77273	1	1	1	2.04545	1	1.10526	0	3.80952	2.15	1.85714	2.33333	1.09524	1
MIMAT0017990	hsa-miR-3613-5p	4	1	1.95455	1	3.45455	1	3.54545	1	6.36364	4.22727	1.95455	2.95455	1.59091	1
MIMAT0017993	hsa-miR-3614-3p	0	0	0	0	0	0	0	0	0	0	0	1	0	0
MIMAT0017992	hsa-miR-3614-5p	0	0	0	0	0	0	0	0	0	0	0	1	0	0
MIMAT0017994	hsa-miR-3615	0	1	1	1	2	0	0	1	2	0	0	0	0	4
MIMAT0017998	hsa-miR-3618	5	7	17.9545	13	11.7273	21	8	3	53	15	6	5	6	16.1364
MIMAT0019219	hsa-miR-3619-3p	0	0	0	0	0	0	0	0	0	0	0	1	0	0
MIMAT0017999	hsa-miR-3619-5p	0	0	0	0	0	0	0	0	0	0	0	1	0	0
MIMAT0004683	hsa-miR-362-3p	0	0	1	0	0	1	0	0	1	0	0	0	0	0
MIMAT0000705	hsa-miR-362-5p	0	0	1	0	0	1	0	0	0	0	0	0	0	0
MIMAT0003385	hsa-miR-363-5p	0	0	0	0	0	0	0	0	0	0	1	0	0	0
MIMAT0018068	hsa-miR-3648	2	0	0	0	1	0	0	0	1	0	0	0	0	1
MIMAT0018071	hsa-miR-3651	0	0	0	1	0	0	0	0	1	0	1	1	0	2
MIMAT0018073	hsa-miR-3653	95.9444	85.5	102.833	165.5	105	135.944	45	64	281.556	59	153.222	92.8333	71	124.611
MIMAT0018075	hsa-miR-3655	0	0	0	0	0	1	0	2.33333	0	0	0	0	0	0
MIMAT0018077	hsa-miR-3657	0	0	0	0	0	0	0	0	0	0	0	2	0	0
MIMAT0018078	hsa-miR-3658	0	0	0	0	0	1	0	0	1	0	0	0	0	0
MIMAT0000710	hsa-miR-365a-3p	0	1	1	0	2.95455	1	1	1	1	1	1	1.80952	0	1
MIMAT0009199	hsa-miR-365a-5p	0	1	1	0	3	1	1	1	1	1.73913	1	1.78261	0	1
MIMAT0022834	hsa-miR-365b-3p	3.95455	6	1	5.40909	2	3.95455	1	6.95455	1.95455	2	0	1.95455	0	4.86364
MIMAT0022833	hsa-miR-365b-5p	3.95455	6	2	8.72727	2	5	1	6	3	2	0	1.95455	0	7
MIMAT0018091	hsa-miR-3668	0	0	0	1	0	0	0	0	0	0	0	0	0	0
MIMAT0018099	hsa-miR-3675-3p	0	1	0	0	0	0	0	0	0	0	0	0	0	0
MIMAT0018098	hsa-miR-3675-5p	0	1	0	0	0	0	0	0	0	0	0	0	0	0
MIMAT0018105	hsa-miR-3679-3p	0	2	0	1.59091	0	0	0	3	0	1	1	2	0	8
MIMAT0018104	hsa-miR-3679-5p	0	2	0	2	0	0	0	3	0	1	1	2	0	8
MIMAT0018107	hsa-miR-3680-3p	0	0	0	0	0	0	0	0	2	0	0	0	0	0
MIMAT0018106	hsa-miR-3680-5p	0	0	0	0	0	0	0	0	2	0	0	0	0	0
MIMAT0018110	hsa-miR-3682-3p	2	3	1	2	0	2	1	2.80952	14.9524	2	1	0	0	4.61905
MIMAT0019222	hsa-miR-3682-5p	0	0	1	2	0	0	0	0	0	0	0	0	0	0
MIMAT0018115	hsa-miR-3687	0	0	0	1	0	0	0	1	1	0	1	0	1	2
MIMAT0000721	hsa-miR-369-3p	0	0	0	0	1	0	1	0	0	0	0	0	0	0
MIMAT0001621	hsa-miR-369-5p	0	0	0	0	1	0	0	0	0	0	0	0	0	0
MIMAT0018119	hsa-miR-3690	0	0	0	1	0	0	0	0	0	0	0	0	1	0
MIMAT0004688	hsa-miR-374a-3p	52.0455	34.8636	25.7273	17.8182	20.3636	25.8182	33.2727	37.8636	22.85	29.5	52.3182	45.3636	51.7727	18.6
MIMAT0000727	hsa-miR-374a-5p	90.7273	66.3636	45.2727	29.0455	39.6818	51.0909	57.5909	64.4091	44.1364	49.4545	94	80.1818	86.6818	33.9545
MIMAT0004956	hsa-miR-374b-3p	2	5	3.04545	1	1	1	3.71429	5	3.75	3.75	5.71429	3	3	4.25
MIMAT0004955	hsa-miR-374b-5p	2	5.36364	5.45455	0	1.86364	1	4	5.31818	9.31818	3.80952	5.89474	3	3.59091	5.31818
MIMAT0022735	hsa-miR-374c-3p	2	5.36364	5.45455	0	1.86364	1	4	5.31818	9.31818	3.80952	5.89474	3	3.59091	5.31818
MIMAT0018443	hsa-miR-374c-5p	2	5.36364	4.13636	1	1.57143	1	3.81818	5.36364	5.04545	3.83333	5.81818	3	3.36364	4.83333
MIMAT0022928	hsa-miR-376a-2-5p	0	0	0	0	0	0	0	0	0	0	0	0	1	0
MIMAT0000729	hsa-miR-376a-3p	0	0	0	0	0	0	0	0	0	0	0	0	1	0
MIMAT0000732	hsa-miR-378a-3p	15.4091	1.90909	10.3182	1.95455	6.63636	11.0909	6.72727	4.86364	19.2273	7.81818	34.2273	14.3636	11.4091	1.94737
MIMAT0000731	hsa-miR-378a-5p	15.8636	2	10.7273	2	7.90909	11.9545	6.90909	4.95455	19.5455	6.95455	34.4091	14.8182	11.9091	2
MIMAT0018183	hsa-miR-3909	0	0	0	0	0	0	1	0	0	0	2	0	0	0
MIMAT0018185	hsa-miR-3911	1	0	0	0	0	0	0	0	0	0	0	0	0	0
MIMAT0019225	hsa-miR-3913-3p	0	0	0	0	4	0	0	2	2	2	7.83333	0	0	0
MIMAT0018187	hsa-miR-3913-5p	0	0	0	0	4	0	0	2	2	2	7.83333	0	0	0
MIMAT0018190	hsa-miR-3916	0	0	0	2	0	1	0	0	1	0	0	1	0	0
MIMAT0018191	hsa-miR-3917	3.7	1	0	1	2.75	0	0	1	0	0	1	1	2	0
MIMAT0018205	hsa-miR-3928-3p	0	0	0	0	0	0	0	2	1	0	0	0	0	1
MIMAT0027037	hsa-miR-3928-5p	0	0	0	0	0	0	0	2	1	0	0	0	0	1
MIMAT0018356	hsa-miR-3940-3p	0	0	0	0	0	0	0	0	0	0	0	0	1	0
MIMAT0019229	hsa-miR-3940-5p	0	0	0	0	0	0	0	0	0	0	0	0	1	0
MIMAT0019358	hsa-miR-3973	0	0	0	0	0	0	0	0	0	0	0	1	0	0
MIMAT0001639	hsa-miR-409-3p	0	0	0	0	0	1	0	0	0	0	0	0	0	0
MIMAT0002171	hsa-miR-410-3p	0	0	0	0	0	0	0	0	0	0	0	0	0	1
MIMAT0002170	hsa-miR-412-3p	0	0	0	0	0	0	0	1	0	0	0	0	0	0
MIMAT0026557	hsa-miR-412-5p	0	0	0	0	0	0	0	0	0	0	1	0	0	0
MIMAT0003339	hsa-miR-421	5.08696	5	0	4.91304	11.6522	13.5217	8.78261	10.6087	13.8696	7	15	24.5217	8.86957	6
MIMAT0001340	hsa-miR-423-3p	18	21	23	21.9565	17.9565	30.8261	28.913	24	37.913	36	64	39	28	20.9565
MIMAT0004748	hsa-miR-423-5p	18	21	22	22	18	32	29	22	34.9565	32.087	64	39	28	18.913
MIMAT0004749	hsa-miR-424-3p	24.9524	150.571	41.9524	149.524	21	115.476	71.619	299.476	116.857	265	32	310.81	17.4762	122
MIMAT0001341	hsa-miR-424-5p	25	150.909	42	152	21	118.455	71.9545	299.727	117	265	32	310.955	17.4091	122.955
MIMAT0001343	hsa-miR-425-3p	2	16.7727	27	25.8182	19.9545	16.4091	10.8636	22.5455	59.3636	23.6818	32.1364	18.0909	11.0909	53.1818
MIMAT0003393	hsa-miR-425-5p	2	33.6957	36.8261	34.7826	25	24.7826	16.0435	35.7826	73.6522	33.0435	40.8696	22.9565	14.8696	59.5652
MIMAT0016884	hsa-miR-4254	0	0	0	0	0	1	0	0	0	0	0	0	0	0
MIMAT0016879	hsa-miR-4258	0	0	0	0	0	0	0	1	0	0	3	0	0	0
MIMAT0016900	hsa-miR-4270	0	0	0	0	1	0	0	0	0	0	0	0	0	0
MIMAT0016912	hsa-miR-4282	0	0	0	0	0	0	0	0	2	0	0	0	0	0
MIMAT0016913	hsa-miR-4285	0	0	0	0	0	0	0	0	1	0	0	0	0	2
MIMAT0001536	hsa-miR-429	0	0	0	0	0	0	0	0	1	0	0	0	0	0
MIMAT0016852	hsa-miR-4298	0	0	0	0	0	0	0	0	0	0	0	0	1	0
MIMAT0016851	hsa-miR-4299	0	0	0	0	0	0	0	0	0	0	0	0	1	0
MIMAT0016862	hsa-miR-4310	0	0	0	0	0	0	0	0	0	0	1	0	0	0
MIMAT0016872	hsa-miR-4317	0	0	0	0	0	0	0	0	0	0	2	0	0	0
MIMAT0016888	hsa-miR-4326	0	1	0	0	0	0	0	0	0	0	1	0	0	0
MIMAT0018929	hsa-miR-4417	0	0	0	1	0	0	0	0	0	0	0	0	0	1
MIMAT0018935	hsa-miR-4422	0	0	0	0	0	0	0	0	0	0	3	0	0	0
MIMAT0018940	hsa-miR-4425	0	0	0	0	0	0	0	1	0	1	0	0	0	0
MIMAT0018941	hsa-miR-4426	0	1.47059	2	0	1	0	1	1	0	0	0	0	1.05882	1
MIMAT0018944	hsa-miR-4429	0	2	0	1	0	0	0	0	0	0	0	0	0	0
MIMAT0018949	hsa-miR-4433-3p	0	0	0	1	0	0	0	0	0	0	0	0	0	0
MIMAT0030413	hsa-miR-4433b-5p	0	0	0	1	0	0	0	0	0	0	0	0	0	0
MIMAT0018950	hsa-miR-4434	0	0	0	0	0	0	0	0	1	0	1	0	0	0
MIMAT0018960	hsa-miR-4442	0	0	0	0	0	1	0	0	0	0	0	0	0	0
MIMAT0018962	hsa-miR-4444	1	1	0	0	2	0	0	2	1	0	1	0	1	2
MIMAT0018964	hsa-miR-4445-3p	0	0	1	0	0	0	0	0	0	0	0	0	0	0
MIMAT0018963	hsa-miR-4445-5p	0	0	1	0	0	0	0	0	0	0	0	0	0	0
MIMAT0018965	hsa-miR-4446-3p	0	1	1	3.71429	0	0	0	1.95238	1	5	0	1	0	5
MIMAT0019233	hsa-miR-4446-5p	0	1	1	4	0	0	0	2	1	5	0	1	0	5
MIMAT0018968	hsa-miR-4449	0	0	0	0	0	0	0	0	0	0	1	3.04545	0	0
MIMAT0018983	hsa-miR-4461	0	0	0	1	0	0	0	0	0	0	0	0	0	0
MIMAT0018987	hsa-miR-4463	0	1	0	0	0	0	0	0	0	0	1	0	0	0
MIMAT0018996	hsa-miR-4469	0	0	0	0	0	0	0	0	0	0	0	0	0	1
MIMAT0018997	hsa-miR-4470	0	0	0	1	0	0	0	0	0	0	0	0	1	0
MIMAT0020958	hsa-miR-4482-3p	0	0	0	0	0	0	0	0	2	0	0	0	0	0
MIMAT0019016	hsa-miR-4482-5p	0	0	0	0	0	0	0	0	2	0	0	0	0	0
MIMAT0019021	hsa-miR-4487	0	0	0	0	0	0	0	0	1	0	0	0	0	1
MIMAT0019023	hsa-miR-4489	0	0	0	0	0	0	0	0	0	0	0	1	0	0
MIMAT0001541	hsa-miR-449a	9	5	7	5	4	6	26	14	5	9	27	37	10	7
MIMAT0009203	hsa-miR-449b-3p	0	0	1	4	0	1	0	1	4	0	0	1	1	1
MIMAT0003327	hsa-miR-449b-5p	0	0	1	0	0	0	0	0	0	0	0	1	0	0
MIMAT0013771	hsa-miR-449c-3p	1	0	1	1	0	1	1.95	0	0	0	1	2.5	1	0
MIMAT0010251	hsa-miR-449c-5p	1	0	1	1	0	1	2	0	0	0	1	3	1	0
MIMAT0019040	hsa-miR-4504	0	0	0	0	0	0	0	0	0	0	0	0	2	0
MIMAT0019041	hsa-miR-4505	0	0	0	0	0	0	0	1	1	0	1	0	0	0
MIMAT0022700	hsa-miR-450a-1-3p	1.90476	1.86364	0	1.90476	1	0	1	2.63636	1.90476	3	2	1	1	1.95238
MIMAT0031074	hsa-miR-450a-2-3p	1	1.90476	0	2	0	0	1	0	3.15789	3.80952	0	4	0	0
MIMAT0001545	hsa-miR-450a-5p	3	4	0	4	1	0	2	3	8	7	2	5	1	2
MIMAT0004910	hsa-miR-450b-3p	0	1	0	0	0	0	0	0	0	1	0	1	0	0
MIMAT0004909	hsa-miR-450b-5p	0	1	0	0	0	0	0	0	0	1	0	1	0	0
MIMAT0019048	hsa-miR-4511	0	0	0	0	0	0	0	0	0	0	0	0	0	1
MIMAT0019049	hsa-miR-4512	1	0	0	0	0	0	0	0	0	0	0	0	0	0
MIMAT0019056	hsa-miR-4519	0	0	0	0	0	1	0	0	0	0	0	0	0	0
MIMAT0001631	hsa-miR-451a	636	494	608.636	197.818	14	2	466.909	324	1082	473	903.909	362	1735.95	551
MIMAT0019840	hsa-miR-451b	215.312	140	173.938	57.0667	14	2	123.375	88.8125	204.955	122.688	225.176	106	458	143.812
MIMAT0019058	hsa-miR-4521	182.955	888.682	561.818	783.773	427.545	1180.32	626.636	1114.05	1448.91	1364.77	592.636	607.318	246.955	728.773
MIMAT0019061	hsa-miR-4523	0	0	0	0	0	0	0	0	2	0	0	0	0	0
MIMAT0019063	hsa-miR-4524a-3p	0	0	0	0	0	0	0	1	0	0	0	0	0	0
MIMAT0019062	hsa-miR-4524a-5p	0	0	0	0	0	0	0	1	0	0	0	0	0	0
MIMAT0022256	hsa-miR-4524b-3p	0	0	0	0	0	0	0	1	0	0	0	0	0	0
MIMAT0022255	hsa-miR-4524b-5p	0	0	0	0	0	0	0	1	0	0	0	0	0	0
MIMAT0019069	hsa-miR-4530	0	0	0	0	0	1	0	0	1	0	1	1	0	0
MIMAT0003885	hsa-miR-454-3p	0	0	1	0	0	0	1	0	0	0	0	0	1	0
MIMAT0003884	hsa-miR-454-5p	0	0	1	0	0	0	1	0	0	0	0	0	1	1
MIMAT0019688	hsa-miR-4632-3p	0	0	1	1	6	3	0	1	0	0	2	1	0	2.04545
MIMAT0022977	hsa-miR-4632-5p	0	0	1	1	5.34783	3	0	1	0	0	2	1	0	2
MIMAT0019692	hsa-miR-4635	0	1	0	0	0	0	0	0	0	0	0	0	0	0
MIMAT0019696	hsa-miR-4638-3p	1	0	0	0	1	0	0	0	0	0	0	0	0	0
MIMAT0019695	hsa-miR-4638-5p	1	0	0	0	1	0	0	0	0	0	0	0	0	0
MIMAT0019698	hsa-miR-4639-3p	0	0	0	0	0	0	0	1	1	0	2	0	0	0
MIMAT0019697	hsa-miR-4639-5p	0	0	0	0	0	0	0	1	1	0	1	0	1	0
MIMAT0019700	hsa-miR-4640-3p	0	0	0	1	0	0	0	0	0	0	0	0	0	0
MIMAT0019701	hsa-miR-4641	0	0	0	1	0	0	0	0	0	0	0	0	0	0
MIMAT0019703	hsa-miR-4643	1	0	0	0	0	0	0	0	0	0	2	0	0	0
MIMAT0019706	hsa-miR-4645-3p	0	0	0	2	0	0	1	1	0	0	0	1	0	0
MIMAT0019705	hsa-miR-4645-5p	0	0	0	1	0	0	0	1	0	0	0	0	0	0
MIMAT0019708	hsa-miR-4646-3p	0	0	0	0	2	0	0	0	0	1	0	0	0	0
MIMAT0019707	hsa-miR-4646-5p	0	0	0	0	0	0	0	0	0	1	0	0	0	0
MIMAT0019710	hsa-miR-4648	0	0	0	0	0	1	0	0	0	0	1	0	0	1
MIMAT0019724	hsa-miR-4657	0	1	0	0	0	0	0	0	0	0	1	0	0	0
MIMAT0019728	hsa-miR-4660	0	0	0	0	1	0	0	0	0	0	0	0	0	0
MIMAT0019740	hsa-miR-4665-3p	0	0	0	0	0	0	0	0	0	0	0	1	0	0
MIMAT0019739	hsa-miR-4665-5p	0	0	0	0	0	0	0	0	0	0	0	1	0	0
MIMAT0019744	hsa-miR-4667-3p	0	0	0	1	0	2	0	1	0	2.95238	1	1	0	0
MIMAT0019743	hsa-miR-4667-5p	0	0	0	1	0	2	0	1	0	2.95455	1	1	0	0
MIMAT0019746	hsa-miR-4668-3p	0	0	0	0	1	0	0	0	0	0	0	0	0	0
MIMAT0019755	hsa-miR-4673	0	0	0	0	0	0	0	0	0	0	1	0	0	0
MIMAT0019763	hsa-miR-4679	0	0	0	0	0	0	0	0	0	0	0	1	0	0
MIMAT0019772	hsa-miR-4685-3p	0	0	0	0	0	0	0	0	0	1	0	0	0	1.86364
MIMAT0019771	hsa-miR-4685-5p	0	0	0	0	0	0	0	0	0	1	0	0	0	1.92308
MIMAT0019775	hsa-miR-4687-3p	0	2	2.95238	1	0	0	1	1	3	1	0	0	0	1
MIMAT0019774	hsa-miR-4687-5p	0	2	3	1	0	0	1	1	3	1.45455	0	0	1	1
MIMAT0019778	hsa-miR-4689	0	0	0	0	0	0	0	0	1	1	1	0	0	0
MIMAT0019780	hsa-miR-4690-3p	0	0	0	0	1	0	0	0	0	0	1	0	0	0
MIMAT0019779	hsa-miR-4690-5p	0	0	0	0	1	0	0	0	0	0	1	0	0	0
MIMAT0019789	hsa-miR-4695-3p	0	0	0	0	0	0	1	0	0	0	0	0	0	0
MIMAT0019788	hsa-miR-4695-5p	0	0	0	0	0	0	1	0	0	0	0	0	0	0
MIMAT0019804	hsa-miR-4704-3p	0	0	1	0	0	0	0	0	0	0	0	0	0	0
MIMAT0019806	hsa-miR-4706	1	0	0	0	0	1	0	0	0	1	0	0	0	0
MIMAT0019812	hsa-miR-4709-3p	0	1	0	1	0	0	0	1	0	0	0	2	0	0
MIMAT0019811	hsa-miR-4709-5p	0	1	0	1	0	0	0	1	0	0	0	0	0	0
MIMAT0019823	hsa-miR-4714-3p	0	0	0	0	0	0	0	0	0	0	0	1	0	0
MIMAT0019822	hsa-miR-4714-5p	0	0	0	0	0	0	0	0	0	0	0	1	0	0
MIMAT0019835	hsa-miR-4721	0	0	0	0	0	0	0	1	0	0	0	0	0	0
MIMAT0019837	hsa-miR-4722-3p	0	1	0	0	0	1	0	0	1	1	0	1	0	1
MIMAT0019836	hsa-miR-4722-5p	0	1	0	0	0	1	0	0	1	1	0	1	0	1
MIMAT0019839	hsa-miR-4723-3p	1	1	0	0	0	0	1	1	0	2	1	1	1	1
MIMAT0019838	hsa-miR-4723-5p	1	1	0	0	0	0	1	1	0	2	1	1	1	1
MIMAT0019844	hsa-miR-4725-3p	0	3	0	6.36364	0	11	1	0	1	3.86364	0	0	0	3.90909
MIMAT0019843	hsa-miR-4725-5p	0	3	0	6.19048	0	11	1	0	1.5	3.66667	0	0	0	3.7619
MIMAT0019846	hsa-miR-4726-3p	0	1.90909	0	1	0	0	0	1	1	0	2	3	1	0
MIMAT0019845	hsa-miR-4726-5p	0	1.82609	0	1	0	0	0	1	1	0	2	3	1	0
MIMAT0019856	hsa-miR-4732-3p	0	0	1	0	0	0	0	0	0	0	0	1	0	0
MIMAT0019855	hsa-miR-4732-5p	0	0	1	0	0	0	0	0	0	0	0	1	0	0
MIMAT0019859	hsa-miR-4734	0	1	1	0	0	0	0	0	0	0	0	0	0	0
MIMAT0019868	hsa-miR-4739	0	0	0	1	3	0	2	3	1	1	0	0	0	0
MIMAT0019871	hsa-miR-4741	0	1	1	0	1	1	0	0	0	0	0	0	0	1
MIMAT0019873	hsa-miR-4742-3p	0	0	0	0	0	0	0	0	0	0	0	1	0	0
MIMAT0019879	hsa-miR-4745-3p	0	0	0	1	0	0	0	0	0	0	0	0	0	0
MIMAT0019878	hsa-miR-4745-5p	0	0	0	1	0	0	0	0	0	0	0	0	0	0
MIMAT0019883	hsa-miR-4747-3p	0	0	0	0	0	0	0	1	0	0	0	0	0	0
MIMAT0019882	hsa-miR-4747-5p	0	0	0	0	0	0	0	1	0	0	0	0	0	0
MIMAT0019885	hsa-miR-4749-5p	0	0	0	1	0	0	0	0	0	0	0	0	0	0
MIMAT0022979	hsa-miR-4750-3p	0	0	1	1.57143	1	0	0	0	0	0	0	0	0	0
MIMAT0019887	hsa-miR-4750-5p	0	0	1	2	1	0	0	0	0	0	0	0	0	0
MIMAT0019894	hsa-miR-4754	0	0	0	1	0	0	0	0	0	0	0	0	0	0
MIMAT0019904	hsa-miR-4758-3p	0	0	0	0	0	0	0	0	0	0	0	1	0	0
MIMAT0019903	hsa-miR-4758-5p	0	0	0	0	0	0	0	0	0	0	0	1	0	0
MIMAT0019908	hsa-miR-4761-5p	0	0	0	0	0	0	1	0	0	0	0	0	0	0
MIMAT0019913	hsa-miR-4763-3p	9.79167	21.2083	9.41667	12.25	8.83333	13.125	10.9583	16.25	17.125	14.7083	26.1667	17.7917	13.4583	9.625
MIMAT0019912	hsa-miR-4763-5p	9.66667	21.619	9.52381	12.0476	10.5238	14.7143	10.9048	16.619	17.0476	14.8571	26.4286	17.8095	13.6667	9.66667
MIMAT0019916	hsa-miR-4765	0	0	0	1	0	0	0	0	0	0	0	0	0	0
MIMAT0019918	hsa-miR-4766-3p	0	1	0	0	0	0	0	0	0	0	0	1	0	0
MIMAT0019917	hsa-miR-4766-5p	0	0	0	0	0	0	0	0	0	0	0	1	0	0
MIMAT0019943	hsa-miR-4781-3p	0	0	0	0	0	0	0	0	0	1	0	0	0	0
MIMAT0019942	hsa-miR-4781-5p	0	0	0	0	0	0	0	0	0	1	0	0	0	0
MIMAT0019949	hsa-miR-4785	0	0	0	0	0	0	0	0	0	0	1	0	1	0
MIMAT0019982	hsa-miR-4802-3p	1	3.95652	1.95652	4	1	6.95652	2	6.82609	5	4.86957	12.6087	3.86957	4	2.95652
MIMAT0019981	hsa-miR-4802-5p	1	4.81818	2	5	2	9.59091	1.95455	8.63636	7	4.81818	12.4545	3.86364	3.86364	3
MIMAT0002174	hsa-miR-484	0	0	0	1	0	0	0	0	0	0	0	0	0	0
MIMAT0002812	hsa-miR-492	0	0	0	0	0.941176	0	0	0	0	1	0	0	0	0
MIMAT0002816	hsa-miR-494-3p	0	0	1	0	0	0	0	0	0	0	0	0	0	0
MIMAT0026607	hsa-miR-494-5p	0	0	1	0	0	0	0	0	0	0	0	0	0	0
MIMAT0022924	hsa-miR-495-5p	0	0	0	0	1	0	0	0	0	0	0	0	0	0
MIMAT0004768	hsa-miR-497-3p	0	0	0	1	0	0	0	0	0	0	0	0	0	0
MIMAT0002820	hsa-miR-497-5p	0	0	0	1	0	0	0	0	0	0	0	0	0	0
MIMAT0021018	hsa-miR-4999-3p	1	1	0	0	0	0	2	0	1.75	2	1	0	0	0
MIMAT0021017	hsa-miR-4999-5p	1	1	0	0	0	0	2	0	1.88889	2	1	0	0	0
MIMAT0004772	hsa-miR-499a-3p	0	0	0	0	0	0	0	0	0	0	0	1	0	0
MIMAT0002870	hsa-miR-499a-5p	0	0	0	0	0	0	0	0	0	0	0	1	0	0
MIMAT0019898	hsa-miR-499b-3p	0	0	0	0	0	0	0	0	0	0	0	1	0	0
MIMAT0019897	hsa-miR-499b-5p	0	0	0	0	0	0	0	0	0	0	0	1	0	0
MIMAT0021034	hsa-miR-5006-3p	0	0	0	1	0	0	0	0	0	0	1	1	0	0
MIMAT0021033	hsa-miR-5006-5p	0	0	0	1	0	0	0	0	0	0	1	1	0	0
MIMAT0021036	hsa-miR-5007-3p	0	0	0	0	0	0	0	0	0	0	0	0	0	1
MIMAT0021040	hsa-miR-5008-3p	0	0	0	0	0	0	0	0	0	0	0	0	0	1
MIMAT0021039	hsa-miR-5008-5p	0	0	0	0	0	0	0	0	0	0	0	0	0	1
MIMAT0002871	hsa-miR-500a-3p	3.95455	11.7727	4.95455	7.90909	6.95455	13.5909	5.90909	7.90909	21.7727	10.9545	29.5909	19.5455	9.90909	14.7727
MIMAT0004773	hsa-miR-500a-5p	4	12	5	9	7	13.0435	6	8	24	11	30	20	10	15
MIMAT0027032	hsa-miR-500b-3p	8.75	11.9	7.9	1	4.95	8.95	3.85	6.8	11.95	6	24.4	13.65	4.9	5.75
MIMAT0016925	hsa-miR-500b-5p	9	12	8	1	5	10	4	6	12	6	28	14	6	7
MIMAT0004774	hsa-miR-501-3p	11.8182	5.90909	13.7727	6	9.81818	6.95455	4	10.8182	11	10	12.9091	13	17.6818	1
MIMAT0002872	hsa-miR-501-5p	11.8182	6	13.1364	5	10	7	4	11	11	10	13	13	18	1
MIMAT0021044	hsa-miR-5010-3p	0	0	0	1	0	0	0	0	0	0	0	0	0	0
MIMAT0021043	hsa-miR-5010-5p	0	0	0	1	0	0	0	0	0	0	0	0	0	0
MIMAT0004775	hsa-miR-502-3p	0	0	1	0	1	0	0	0	1	0	0	1	2	1
MIMAT0002873	hsa-miR-502-5p	0	0	1	0	2	0	0	0	1	0	0	1	2	1
MIMAT0022925	hsa-miR-503-3p	185.87	2603.91	304.522	2585.83	242.739	2597.74	1410.22	7020.39	3758.78	8003.96	1117.87	6731.96	154.913	4549.78
MIMAT0002874	hsa-miR-503-5p	186	2598.3	304.087	2522.91	239.174	2579.3	1401.17	6993.04	3679.26	7980.52	1118.74	6722.61	155	4519.65
MIMAT0020541	hsa-miR-5047	0	0	0	0	1	0	0	0	0	0	0	3	0	0
MIMAT0002876	hsa-miR-505-3p	2	1	1	2	1	0	2	0	1	0	0	1	2	1
MIMAT0004776	hsa-miR-505-5p	2	1	2	1	1	0	2	0	1	0	0	1	2	1
MIMAT0027041	hsa-miR-5088-3p	0	0	1	0	1	0	1	1	0	1.95238	1	1	2	0
MIMAT0021080	hsa-miR-5088-5p	0	0	1	0	1	0	1	1	0	2	1	1	2	0
MIMAT0021083	hsa-miR-5091	0	0	1	0	0	1	0	0	0	0	0	0	0	1
MIMAT0020600	hsa-miR-5095	0	0	0	0	0	0	0	0	0	0	0	2	0	0
MIMAT0026606	hsa-miR-511-3p	0	0	0	0	0	0	0	2	1	0	0	0	0	0
MIMAT0002808	hsa-miR-511-5p	0	0	0	0	0	0	0	2	1	0	0	0	0	0
MIMAT0004770	hsa-miR-516a-5p	0	0	1	0	0	0	0	0	0	0	0	0	0	0
MIMAT0021118	hsa-miR-5187-3p	0	0	0	0	0	0	0	0	0	0	0	0	0	1
MIMAT0021119	hsa-miR-5188	0	0	0	0	0	0	0	0	1	0	1	1	0	0
MIMAT0021122	hsa-miR-5191	0	0	0	0	0	0	0	0	0	0	1	0	0	0
MIMAT0021123	hsa-miR-5192	1	3	2	10.9545	9	5.95455	4	5	11	4	13.9091	3.63636	5	8
MIMAT0021124	hsa-miR-5193	0	0	1	0	1	1	0	0	3.86364	1	1	0	0	2.95455
MIMAT0021125	hsa-miR-5194	0	1	1	2	0	1	0	0	3	1	2	3	2	3
MIMAT0004780	hsa-miR-532-3p	0	1	1	3.63636	2	1	0	1	5.81818	2	3	2	2	4
MIMAT0002888	hsa-miR-532-5p	0	0	1	4	2	1	0	1	5	1	2	2	2	2
MIMAT0022705	hsa-miR-539-3p	0	0	1	0	0	0	0	0	0	0	0	0	0	0
MIMAT0004920	hsa-miR-541-3p	0	0	0	0	0	0	0	0	0	1	0	0	0	0
MIMAT0004919	hsa-miR-541-5p	0	0	0	0	0	0	1	0	0	1	0	0	1	0
MIMAT0003389	hsa-miR-542-3p	1	1	0	2	0	1	0	2	3	2	0	2	0	2
MIMAT0003340	hsa-miR-542-5p	1	1	0	2	0	1	0	2	3	2	0	2	0	2
MIMAT0004954	hsa-miR-543	0	0	0	0	0	1	0	0	0	0	0	0	0	0
MIMAT0003165	hsa-miR-545-3p	5	6.90476	3	3	2	3	3	4	5	5.77273	5	7	2	1
MIMAT0004785	hsa-miR-545-5p	5	7	3	3	2	3	3	4	5	6	5	7	2	1
MIMAT0003251	hsa-miR-548a-3p	1.72727	0	0	1	0	0	0	1.81818	0	0	1	0	0	1.95455
MIMAT0004803	hsa-miR-548a-5p	3	0	0	4	0	0	0	1.90909	0	0	1	0	0	1
MIMAT0018938	hsa-miR-548ac	0	0	0	0	0	0	0	0	0	1	1.81818	0	0	1
MIMAT0018990	hsa-miR-548aj-3p	0	0	1	0	0	0	0	0	0	0	0	0	0	0
MIMAT0019024	hsa-miR-548al	0	0	0	0	0	0	0	1	0	0	1	1	1	0
MIMAT0022268	hsa-miR-548as-3p	1	0	0	0	0	0	0	0	0	0	0	1	0	1
MIMAT0022267	hsa-miR-548as-5p	1	0	0	0	0	0	0	0	0	0	0	1	0	1
MIMAT0022277	hsa-miR-548at-5p	0	0	0	0	0	1	0	0	0	0	0	0	0	0
MIMAT0022471	hsa-miR-548aw	1.85	0	0	0	0	0	0	0	0	0	0	0	0	0
MIMAT0025453	hsa-miR-548ay-3p	0	0	0	0	1	0	0	0	0	0	0	0	0	0
MIMAT0025452	hsa-miR-548ay-5p	0	0	0	0	1	0	0	0	0	0	0	0	0	0
MIMAT0003254	hsa-miR-548b-3p	0	0	0	0	0	0	0	0	1	0	0	0	0	0
MIMAT0026739	hsa-miR-548f-5p	0	0	0	0	0	0	0	1	0	0	0	0	0	0
MIMAT0005935	hsa-miR-548i	0	1	0	0	0	0	0	0	0	0	0	0	0	0
MIMAT0005934	hsa-miR-548p	0	0	0	0	0	0	0	1	0	0	0	0	0	0
MIMAT0014987	hsa-miR-548s	0	0	0	0	0	0	0	0	0	0	0	0	0	1
MIMAT0020925	hsa-miR-550a-3-5p	0	0	0	0	0	0	0	0	1	0	0	0	0	0
MIMAT0003257	hsa-miR-550a-3p	0	0	0	0	0	0	0	0	0	1	0	0	0	0
MIMAT0004800	hsa-miR-550a-5p	0	0	0	0	0	0	0	0	0	1	0	0	0	0
MIMAT0022737	hsa-miR-550b-2-5p	0	0	0	0	0	0	0	0	0	1	0	0	0	0
MIMAT0018445	hsa-miR-550b-3p	0	0	0	0	0	0	0	0	0	1	0	0	0	0
MIMAT0003233	hsa-miR-551b-3p	0	0	0	0	0	0	0	0	0	1	1	0	0	0
MIMAT0004794	hsa-miR-551b-5p	0	0	0	0	0	0	0	0	0	1	1	0	0	0
MIMAT0026615	hsa-miR-552-5p	0	0	0	0	1	0	0	0	0	0	0	0	0	0
MIMAT0003216	hsa-miR-553	0	0	0	0	0	0	0	0	2	0	0	0	0	0
MIMAT0022282	hsa-miR-5583-3p	0	0	0	0	0	0	0	0	1	0	0	0	0	0
MIMAT0022281	hsa-miR-5583-5p	0	0	0	0	0	0	0	0	1	0	0	0	0	0
MIMAT0022285	hsa-miR-5585-5p	0	0	0	0	0	0	0	1	0	0	1	0	0	0
MIMAT0022288	hsa-miR-5586-3p	0	0	0	0	0	0	0	0	1	0	0	0	0	0
MIMAT0003223	hsa-miR-559	0	0	0	0	0	0	0	2	0	0	0	0	0	2
MIMAT0003227	hsa-miR-563	0	1	0	0	0	0	1	0	0	0	2	0	0	0
MIMAT0003230	hsa-miR-566	0	0	0	0	4	0	0	0	0	0	0	0	0	0
MIMAT0003231	hsa-miR-567	0	0	0	0	1	0	0	0	0	0	0	0	0	0
MIMAT0022473	hsa-miR-5684	0	0	1	0	0	0	1	1	0	0	1	3.85	0	0
MIMAT0022490	hsa-miR-5697	0	0	0	0	0	0	0	0	1	0	0	0	0	0
MIMAT0022493	hsa-miR-5700	0	0	0	0	0	0	1	0	0	0	0	0	0	0
MIMAT0003237	hsa-miR-572	0	0	0	0	0	0	0	0	1	0	0	0	0	0
MIMAT0003239	hsa-miR-574-3p	1	1	2.63636	4.81818	1	2.90909	1.90909	2	4.90909	4.72727	5.90909	3	0	0
MIMAT0004795	hsa-miR-574-5p	1	1	3	5	1	2.78261	2	2	5	5	5.95652	3	0	0
MIMAT0004796	hsa-miR-576-3p	0	0	0	0	0	0	0	0	0	0	0	1	0	0
MIMAT0003241	hsa-miR-576-5p	0	0	0	0	0	0	0	0	0	0	0	1	0	0
MIMAT0023252	hsa-miR-5787	0	0	0	1	0	1	0	0	0	0	0	0	0	0
MIMAT0003256	hsa-miR-589-3p	0	0	0	0	0	0	0	0	1	0	0	0	0	0
MIMAT0004799	hsa-miR-589-5p	0	0	0	0	0	0	0	0	1	0	0	0	0	0
MIMAT0004801	hsa-miR-590-3p	2	1	1	1	1	2.95238	7	1	1	4	3	8	2	1
MIMAT0003258	hsa-miR-590-5p	2	1	1	1	1	3	7	1	1	4	3	8	2	1
MIMAT0004802	hsa-miR-593-3p	1	0	0	0	0	0	0	1	0	0	0	0	0	0
MIMAT0003261	hsa-miR-593-5p	0	0	0	0	0	1	0	0	1	0	0	0	0	0
MIMAT0026619	hsa-miR-597-3p	1	1	0	0	1	0	0	1	0	0	0	0	0	1
MIMAT0003265	hsa-miR-597-5p	1	1	0	0	1	0	0	1	0	0	0	0	0	1
MIMAT0003267	hsa-miR-599	0	0	0	0	0	0	0	0	1	0	0	0	0	0
MIMAT0003268	hsa-miR-600	0	0	0	0	0	0	0	0	0	0	1	0	0	0
MIMAT0023693	hsa-miR-6068	0	0	0	0	0	0	0	0	1	0	0	0	0	0
MIMAT0023700	hsa-miR-6075	0	0	0	2	0	0	0	0	0	1	0	1	0	0
MIMAT0023712	hsa-miR-6087	5.66667	5.83333	6.92857	10.3529	13.3333	8.44444	6.7	5.27778	23.5556	8.44444	14.1667	5	5.61111	19
MIMAT0003280	hsa-miR-612	0	0	0	0	0	1	0	0	0	0	0	0	0	0
MIMAT0024598	hsa-miR-6125	0	0	0	0	0	1	0	0	0	0	0	0	0	0
MIMAT0024610	hsa-miR-6127	0	0	2	0	0	0	0	0	0	0	0	0	0	0
MIMAT0024611	hsa-miR-6128	0	1	1	0	1	1	0	0	2	0	0	0	0	1.94737
MIMAT0003287	hsa-miR-618	0	0	0	0	0	0	1	0	0	0	1	0	0	0
MIMAT0003288	hsa-miR-619-3p	0	0	0	0	0	1	0	0	0	0	0	0	0	0
MIMAT0004807	hsa-miR-624-3p	0	0	0	0	0	0	0	1	0	0	0	0	0	0
MIMAT0003293	hsa-miR-624-5p	0	0	0	0	0	0	0	1	0	0	0	0	0	0
MIMAT0003297	hsa-miR-628-3p	13	3	6	1	11	3	10	10	10	8	22	11	4	8
MIMAT0004809	hsa-miR-628-5p	13	3	6	1	11	3	10	10	8	8.04545	22	11	4	10
MIMAT0003298	hsa-miR-629-3p	0	0	0	0	0	1	0	0	0	0	0	0	0	0
MIMAT0004810	hsa-miR-629-5p	1	1	0	0	0	2	0	0	0	0	0	0	0	0
MIMAT0003300	hsa-miR-631	0	0	0	0	1	0	0	0	0	0	0	0	0	0
MIMAT0003306	hsa-miR-636	0	0	0	0	0	1	1	1	1	0	1	1	1	0
MIMAT0003307	hsa-miR-637	0	0	0	0	0	0	0	0	0	0	0	2	0	0
MIMAT0003309	hsa-miR-639	0	0	1	0	0	0	0	0	0	0	0	0	0	0
MIMAT0025459	hsa-miR-6501-3p	1	0	0	0	0	1	0	0	0	0	0	0	0	0
MIMAT0025458	hsa-miR-6501-5p	0	0	0	0	0	0	0	0	0	0	1	0	1	0
MIMAT0025461	hsa-miR-6502-3p	0	0	0	1	0	0	0	0	0	0	0	0	0	0
MIMAT0025467	hsa-miR-6505-3p	0	0	0	1	0	0	0	0	0	0	0	0	0	0
MIMAT0026624	hsa-miR-651-3p	0	0	0	0	0	0	0	0	1	0	1	0	0	0
MIMAT0003321	hsa-miR-651-5p	0	0	0	0	0	0	0	0	1	0	1	0	0	0
MIMAT0025479	hsa-miR-6511a-3p	0	0	2	2	1	1	2	1	2	1	0	1	0	0
MIMAT0025478	hsa-miR-6511a-5p	0	0	2	2	1	1	1	1	2	1	0	1	0	0
MIMAT0025848	hsa-miR-6511b-3p	0	1	0	2	0	0	2	3	1	0	2	1	0	1
MIMAT0025847	hsa-miR-6511b-5p	0	1	0	2	0	0	2	3	1	0	2	1	0	1
MIMAT0025487	hsa-miR-6515-3p	1	0	0	1	1	0	0	1.1	2	0	1	1	1	0
MIMAT0025486	hsa-miR-6515-5p	0	0	0	0	0	0	0	1	0	0	0	1	0	0
MIMAT0030418	hsa-miR-6516-3p	1	3	4	2	3	1	2	2	6	1	4	3	1	6
MIMAT0030417	hsa-miR-6516-5p	1	1	1	2	0.909091	1	1	1	4	1	1	1.72727	1	1.36364
MIMAT0003322	hsa-miR-652-3p	26	54	18	27.8095	18	31	31	45.9048	30	35	45.9048	54	40	37.8095
MIMAT0022709	hsa-miR-652-5p	26	53.56	18	28	18	31	31	46	29.92	34.84	46	54	40	38
MIMAT0003336	hsa-miR-658	0	0	0	1	0	0	0	0	0	0	0	0	0	0
MIMAT0003337	hsa-miR-659-3p	0	0	0	0	0	0	0	0	0	1	0	0	1	0
MIMAT0022710	hsa-miR-659-5p	0	0	0	0	0	0	0	0	0	1	0	0	1	0
MIMAT0022711	hsa-miR-660-3p	0	0	0	0	1	1	0	0	1	3	3	0	0	0
MIMAT0003338	hsa-miR-660-5p	0	2	2	1	2	4	1	0	5	11	6	0	0	1
MIMAT0003326	hsa-miR-663a	0	0	0	0	2.25	1.11765	1.16667	0	2.63636	2.27273	2.53333	1	0	2.26316
MIMAT0005949	hsa-miR-664a-3p	5	5.34783	8	14	18	13.913	9	13	15	11	13	19	15.5217	12
MIMAT0005948	hsa-miR-664a-5p	71.7917	44.2917	36.7083	47.25	45.7083	39.9167	38.6667	55.7083	34.2083	35.5833	68	213.583	74.125	55.3333
MIMAT0022272	hsa-miR-664b-3p	3	3	2	3	1	3	2	1	5	1	2	5.86364	2	9
MIMAT0022271	hsa-miR-664b-5p	70.4167	54	38	27.0417	37	52.4167	44	43	35.125	31	62.125	251	78	93.5
MIMAT0026640	hsa-miR-670-3p	0	0	0	0	0	0	0	4	0	0	0	3	0	0
MIMAT0010357	hsa-miR-670-5p	0	0	0	0	0	0	0	5	0	0	0	3	0	0
MIMAT0004819	hsa-miR-671-3p	4	10.9048	6	8.95238	6	4	5	9	15.7619	5	20.8571	8.95238	15	8.80952
MIMAT0003880	hsa-miR-671-5p	4	11	6	9	6	4	5	9	16	5	21	9	15	9
MIMAT0025845	hsa-miR-6716-3p	0	0	0	0	0	0	0	0	0	0	0	0	0	1
MIMAT0025844	hsa-miR-6716-5p	0	0	0	0	0	0	0	0	0	0	0	0	0	1
MIMAT0025851	hsa-miR-6720-3p	0	1	0	0	0	0	0	0	0	0	0	0	0	0
MIMAT0027345	hsa-miR-6720-5p	0	1	0	0	0	0	0	0	0	0	0	0	0	0
MIMAT0025852	hsa-miR-6721-5p	0	0	0	0	0	0	0	0	0	0	1	0	0	0
MIMAT0025855	hsa-miR-6723-5p	2.35714	7.33333	18.2381	51.5714	39.619	45.6667	6.04762	11.3333	28.619	7.94444	10.381	7	4.52381	27.1905
MIMAT0027354	hsa-miR-6726-3p	0	0	0	0	0	0	0	0	0	0	0	1	0	0
MIMAT0027353	hsa-miR-6726-5p	0	0	0	0	0	0	0	0	0	0	0	1	0	0
MIMAT0027356	hsa-miR-6727-3p	1.85	0	0	1.3	0	0	0	0	0	1	1	0	0	0
MIMAT0027355	hsa-miR-6727-5p	1	0	0	1	0	1	0	0	0	1.65217	0	1	0	1
MIMAT0027357	hsa-miR-6728-5p	1	0	0	0	0	0	0	0	0	0	1	0	0	0
MIMAT0027360	hsa-miR-6729-3p	0	0	0	0	0	0	0	0	1	0	1.95	0	0	1
MIMAT0027359	hsa-miR-6729-5p	0	0	0	0	0	0	0	0	1	0	2	0	0	1
MIMAT0027361	hsa-miR-6730-5p	0	0	0	0	0	0	0	0	0	0	0	0	1	0
MIMAT0027364	hsa-miR-6731-3p	1	1	0	0	1	0	1.33333	0	0	2	0	0	0	1
MIMAT0027363	hsa-miR-6731-5p	0	1.59091	0	0	1	0	1.77273	0	0	2	0	0	0	1
MIMAT0027366	hsa-miR-6732-3p	0	1.95652	1	2.86364	6.86957	2	0	2	6	3.91304	2	0	1	6.65217
MIMAT0027365	hsa-miR-6732-5p	0	2	1.2	3.2	6.25	2	0	2.2	6	4	2.4	0	1	7
MIMAT0027370	hsa-miR-6734-3p	4	0	0	2	1	2	0	1	3	1	3	0	0	2
MIMAT0027369	hsa-miR-6734-5p	1	0	0	1	1	2	0	1	3	1	3	0	0	2
MIMAT0027376	hsa-miR-6737-3p	0	1	1	1	0	0	1	0	0	0	0	0	0	0
MIMAT0027375	hsa-miR-6737-5p	0	0	1	1	0	0	1	0	0	0	0	0	0	0
MIMAT0027378	hsa-miR-6738-3p	0	1	0	1	0	0	1	0	0	1	4	3	0	2
MIMAT0027377	hsa-miR-6738-5p	0	1	0	1	0	0	1	0	0	1	4	2.95652	0	1.95652
MIMAT0027382	hsa-miR-6740-3p	1	0	0	0	0	0	1	0	0	0	0	0	0	0
MIMAT0027381	hsa-miR-6740-5p	0	0	0	0	0	0	1	0	0	0	0	0	0	0
MIMAT0027384	hsa-miR-6741-3p	0	0	0	0	0	0	0	0	1	0	0	0	0	0
MIMAT0027383	hsa-miR-6741-5p	0	0	0	0	0	0	0	0	1	0	0	0	0	0
MIMAT0027386	hsa-miR-6742-3p	0	0	0	0	0	0	0	0	0	1	0	0	0	0
MIMAT0027388	hsa-miR-6743-3p	0	0	0	0	0	0	0	0	0	0	0	0	0	1
MIMAT0027387	hsa-miR-6743-5p	0	0	0	0	0	0	0	0	0	0	0	0	0	1
MIMAT0027393	hsa-miR-6746-3p	0	0	1	0	0	0	0	0	1	1	0	0	0	0
MIMAT0027392	hsa-miR-6746-5p	0	0	1	0	0	0	0	0	1	1	0	1	0	0
MIMAT0027401	hsa-miR-6750-3p	0	0	0	0	0	1	0	0	0	0	0	0	0	0
MIMAT0027400	hsa-miR-6750-5p	0	0	0	0	0	1	0	0	0	0	0	0	0	0
MIMAT0027403	hsa-miR-6751-3p	0	0	0	0	0	0	0	0	1	0	0	0	0	0
MIMAT0027411	hsa-miR-6755-3p	0	1	0	0	0	0	0	1	0	0	0	0	0	1
MIMAT0027410	hsa-miR-6755-5p	0	1	0	0	0	0	0	1	0	0	0	0	0	1
MIMAT0027417	hsa-miR-6758-3p	0	1	0	0	1	0	1	1	1	0	0	0	0	0
MIMAT0027416	hsa-miR-6758-5p	0	0	0	0	1	0	1	0	1	0	0	0	0	0
MIMAT0027425	hsa-miR-6762-3p	0	0	0	0	0	0	1	0	0	0	0	1	0	0
MIMAT0027424	hsa-miR-6762-5p	0	0	0	0	0	0	1	0	0	0	0	0	0	0
MIMAT0027427	hsa-miR-6763-3p	0	0	0	1	0	0	0	0	1.95238	0	0	0	0	0
MIMAT0027426	hsa-miR-6763-5p	0	0	0	1	0	0	0	0	2	0	0	0	0	0
MIMAT0027433	hsa-miR-6766-3p	0	0	0	0	0	0	0	0	0	0	0	1	0	0
MIMAT0027432	hsa-miR-6766-5p	0	0	0	0	0	0	0	0	0	0	0	1	0	0
MIMAT0027439	hsa-miR-6769a-3p	0	0	0	0	0	0	0	0	1	0	0	0	0	0
MIMAT0027438	hsa-miR-6769a-5p	0	0	0	0	0	0	0	0	0	1	0	0	0	0
MIMAT0027621	hsa-miR-6769b-3p	0	0	0	0	0	0	0	0	0	1	1	1	0	0
MIMAT0027620	hsa-miR-6769b-5p	0	0	0	0	0	0	0	0	0	1	1	1	0	0
MIMAT0027441	hsa-miR-6770-3p	0	0	1	0	0	1	0	0	0	2	1	2	0	1
MIMAT0027440	hsa-miR-6770-5p	0	0	1	0	0	1	0	0	0	2	1	2	0	1
MIMAT0027445	hsa-miR-6772-3p	0	0	0	0	0	0	0	1	0	0	0	0	0	0
MIMAT0027449	hsa-miR-6774-3p	0	0	0	0	0	0	0	0	0	0	0	1	0	0
MIMAT0027448	hsa-miR-6774-5p	0	0	0	0	0	0	0	0	0	0	0	1	0	0
MIMAT0027451	hsa-miR-6775-3p	0	0	0	0	0	0	0	0	0	1	0	0	0	0
MIMAT0027455	hsa-miR-6777-3p	0	0	2	0	0	0	0	0	0	1	0	0	0	0
MIMAT0027454	hsa-miR-6777-5p	0	0	2	0	0	0	0	0	0	1	0	0	0	0
MIMAT0027459	hsa-miR-6779-3p	0	2	2	2	4	0	2	4	4	1	10	5	1.95238	1
MIMAT0027458	hsa-miR-6779-5p	0	2	2	2	4	0	2	4	4	1	10	5	1.95238	1
MIMAT0027461	hsa-miR-6780a-3p	0	1	2	0	0	1	3	0	3	1	1	1	2	3.95238
MIMAT0027460	hsa-miR-6780a-5p	0	1	2	0	0	1	3	0	3	1	1	1	2	4
MIMAT0027573	hsa-miR-6780b-3p	0	0	0	0	1	0	0	0	1	0	0	0	0	0
MIMAT0027572	hsa-miR-6780b-5p	0	0	0	0	1	0	0	0	1	0	0	0	0	0
MIMAT0027463	hsa-miR-6781-3p	0	0	0	0	0	1	0	0	0	0	0	0	0	0
MIMAT0027479	hsa-miR-6789-3p	0	0	0	0	0	0	0	0	1	0	0	0	0	0
MIMAT0027487	hsa-miR-6793-3p	0	0	0	0	0	0	0	1	1	1	0	0	0	0
MIMAT0027486	hsa-miR-6793-5p	0	0	0	0	0	0	0	1	1	1	0	0	0	0
MIMAT0027493	hsa-miR-6796-3p	0	0	0	0	0	0	0	0	0	0	1	0	0	0
MIMAT0027492	hsa-miR-6796-5p	0	0	0	0	0	0	0	0	0	0	1	0	0	0
MIMAT0027499	hsa-miR-6799-3p	0	0	0	0	0	0	0	0	0	0	1	0	0	0
MIMAT0027501	hsa-miR-6800-3p	0	1	0	0	1.90476	0	0	0	1	0	0	2	1	2
MIMAT0027500	hsa-miR-6800-5p	0	1	0	0	1.95238	0	0	0	1	0	0	2	1	2
MIMAT0027509	hsa-miR-6804-3p	0	0	0	0	0	1	0	0	0	0	0	0	0	0
MIMAT0027511	hsa-miR-6805-3p	1.95652	5	1	1	5	2	3	3.6087	5.91304	5	13.9565	11.8261	4	1
MIMAT0027510	hsa-miR-6805-5p	1.95455	5	1	1	5	1.95455	3	4	5.95455	5	13.8182	12	4	1
MIMAT0027513	hsa-miR-6806-3p	0	0	0	0	0	0	0	0	0	0	2	0	0	0
MIMAT0027519	hsa-miR-6809-3p	0	0	0	0	0	0	0	0	0	0	0	1	0	0
MIMAT0027518	hsa-miR-6809-5p	0	0	0	0	0	0	0	0	0	0	0	1	0	0
MIMAT0027525	hsa-miR-6812-3p	0	1	0	1	0	0	0	0	0	1	0	0	0	0
MIMAT0027524	hsa-miR-6812-5p	0	1	0	1	0	0	0	0	0	1	0	0	0	0
MIMAT0027527	hsa-miR-6813-3p	0	0	0	1	1	0	0	0	0	0	0	0	0	0
MIMAT0027526	hsa-miR-6813-5p	0	0	0	1	1	0	0	0	0	0	0	0	0	0
MIMAT0027533	hsa-miR-6816-3p	0	0	0	1	0	0	0	0	0	0	0	0	0	0
MIMAT0027532	hsa-miR-6816-5p	0	0	0	1	0	0	0	0	0	0	0	0	0	0
MIMAT0027534	hsa-miR-6817-5p	0	0	0	2	1	0	0	0	0	0	0	0	0	0
MIMAT0027537	hsa-miR-6818-3p	1	0	1	0	0	1	0	0	2	1	4	1	0	0
MIMAT0027536	hsa-miR-6818-5p	1	0	1	0	0	1	0	0	2	1	4	1	0	0
MIMAT0027539	hsa-miR-6819-3p	1.14286	0	0	1	0	0	0	0	1	0	0	0	1	1
MIMAT0027538	hsa-miR-6819-5p	1	0	0	0	0	0	0	0	0	0	0	0	0	0
MIMAT0027543	hsa-miR-6821-3p	7.42857	1	13.9048	12.619	13	15.0952	4	4	5.90476	2.95238	58.2381	65.3333	13.7143	13.619
MIMAT0027542	hsa-miR-6821-5p	9	1	14	13	13	15.4783	4	4	6.52174	3	58.913	65.8696	14	13.913
MIMAT0027545	hsa-miR-6822-3p	0	1	0	1	0	0	0	0	0	0	1	0	0	0
MIMAT0027544	hsa-miR-6822-5p	0	1	0	1	0	0	0	0	0	0	1	0	0	0
MIMAT0027549	hsa-miR-6824-3p	0	1	0	2	1	0	1	1	0	2	5	5	2	1
MIMAT0027548	hsa-miR-6824-5p	0	1	0	1.95455	1	0	1	1	0	1.95455	4.86364	4.90909	1.95455	1
MIMAT0027551	hsa-miR-6825-3p	0	4.72727	1	3	1	2	3.81818	5.86364	2.54545	0	6.81818	6.77273	3	5
MIMAT0027550	hsa-miR-6825-5p	0	5	1	3	1	2	4	5.86364	2.18182	0	7	7	3	5
MIMAT0027553	hsa-miR-6826-3p	0	0	0	1	0	0	0	0	0	0	0	0	0	0
MIMAT0027555	hsa-miR-6827-3p	0	0	0	1	0	0	0	0	1	0	0	0	0	0
MIMAT0027561	hsa-miR-6830-3p	0	0	0	0	0	0	0	0	1	0	0	1	0	1
MIMAT0027563	hsa-miR-6831-3p	0	0	0	0	0	0	0	0	0	0	0	0	0	1
MIMAT0027562	hsa-miR-6831-5p	0	0	0	0	0	0	0	0	0	0	0	0	0	1
MIMAT0027565	hsa-miR-6832-3p	0	0	0	0	0	0	0	1	0	0	0	0	0	0
MIMAT0027564	hsa-miR-6832-5p	0	0	0	0	0	0	0	1	0	0	0	0	0	0
MIMAT0027577	hsa-miR-6837-3p	0	0	0	0	0	0	0	1	0	0	0	0	0	0
MIMAT0027583	hsa-miR-6840-3p	0	0	0	0	1	0	0	0	0	0	0	0	0	0
MIMAT0027582	hsa-miR-6840-5p	0	0	0	0	1	0	0	0	0	0	0	0	0	0
MIMAT0027584	hsa-miR-6841-5p	0	0	0	0	1	0	0	0	0	0	0	0	0	0
MIMAT0027589	hsa-miR-6844	0	0	0	0	0	1	0	1	0	0	0	1	0	0
MIMAT0027597	hsa-miR-6848-3p	0	0	0	0	1	0	0	0	0	0	0	1	0	0
MIMAT0027596	hsa-miR-6848-5p	0	0	0	0	1	0	0	0	0	0	0	1	0	0
MIMAT0027599	hsa-miR-6849-3p	0	0	0	0	0	0	0	0	1	0	0	0	0	1
MIMAT0027598	hsa-miR-6849-5p	0	0	0	0	0	0	0	0	1	0	0	0	0	1
MIMAT0027603	hsa-miR-6851-3p	0	0	0	0	0	0	1	0	0	0	0	1	0	1
MIMAT0027602	hsa-miR-6851-5p	0	0	0	0	0	0	1	0	0	0	0	1	0	1
MIMAT0027605	hsa-miR-6852-3p	0	0	1	0	0	4.94118	0	0	0	0	1	0	0	2
MIMAT0027604	hsa-miR-6852-5p	0	0	1	0	0	3.42857	0	0	0	0	1	0	0	1.95238
MIMAT0027615	hsa-miR-6857-3p	0	0	1	0	0	0	0	0	0	0	0	0	0	0
MIMAT0027617	hsa-miR-6858-3p	0	2	1	0	5.38889	3.83333	2	2.78947	1	2.76471	5.47368	2	1	0
MIMAT0027616	hsa-miR-6858-5p	0	2	2	0	5.95455	4	2	2.95455	1	3	5.95455	2	1	0
MIMAT0027619	hsa-miR-6859-3p	1	0	1	0	0	0	0	0	3	1	1	0	0	0
MIMAT0027618	hsa-miR-6859-5p	1	0	1	0	0	0	0	0	3	1	1	0	0	0
MIMAT0027624	hsa-miR-6861-3p	2.94444	1.94444	1.94444	1.94444	1.94444	3.83333	5.83333	0	4.77778	2.88889	6.77778	3.88235	4.94444	5.55556
MIMAT0027623	hsa-miR-6861-5p	2.86364	1.95238	1.95455	1.95238	1.95238	3.81818	5.95455	0	4.86364	2.90909	6.81818	3.61905	4.77273	5.71429
MIMAT0027626	hsa-miR-6862-3p	1	1	0	0	0	0	1	1	0	0	0	0	0	0
MIMAT0027625	hsa-miR-6862-5p	1	1	0	0	0	0	1	1	0	0	0	0	0	0
MIMAT0027639	hsa-miR-6869-3p	0	0	0	1	0	0	0	0	0	0	0	1.90476	0	0
MIMAT0027638	hsa-miR-6869-5p	1	0	0	1	0	0	0	0	0	0	0	2	0	0
MIMAT0027641	hsa-miR-6870-3p	0	1	0	1	0	0	0	0	0	0	0	0	0	1
MIMAT0027640	hsa-miR-6870-5p	0	1	0	1	0	0	0	0	0	0	0	0	0	1
MIMAT0027643	hsa-miR-6871-3p	0	0	0	0	0	0	0	0	0	0	2	0	0	1
MIMAT0027642	hsa-miR-6871-5p	0	0	0	0	0	0	0	0	0	0	2	0	0	1
MIMAT0027649	hsa-miR-6874-3p	0	0	0	0	0	1	0	2	0	0	0	0	0	0
MIMAT0027651	hsa-miR-6875-3p	0	0	0	0	0	0	0	1	0	0	0	0	0	0
MIMAT0027650	hsa-miR-6875-5p	0	0	0	0	0	0	0	1	0	0	0	0	0	0
MIMAT0027655	hsa-miR-6877-3p	0	0	0	0	0	0	0	1	0	1	0	0	0	1
MIMAT0027654	hsa-miR-6877-5p	0	0	0	0	0	0	0	1	0	1	0	0	0	1
MIMAT0027659	hsa-miR-6879-3p	0	0	0	2	0	0	0	1	0	0	0	0	0	0
MIMAT0027658	hsa-miR-6879-5p	0	0	0	2	0	0	0	0	0	0	0	0	0	0
MIMAT0027661	hsa-miR-6880-3p	1	0	1	0	0	0	0	2	0	0	0	0	0	0
MIMAT0027660	hsa-miR-6880-5p	1	0	1	0	0	0	0	2	0	0	0	0	0	0
MIMAT0027663	hsa-miR-6881-3p	14.8636	67.8182	32	65.8182	26	59.9545	41	80.9545	74.9545	112.864	96.6364	130	30.8636	102.5
MIMAT0027662	hsa-miR-6881-5p	14	68	31.5	66	26	60	41	81	75	113	96.6818	129.909	31	102.864
MIMAT0027671	hsa-miR-6885-3p	0	0	0	1	0	0	0	0	0	0	0	0	0	0
MIMAT0027670	hsa-miR-6885-5p	0	0	0	1	0	0	0	0	0	0	0	0	0	0
MIMAT0027673	hsa-miR-6886-3p	0	0	0	0	0	0	1	0	0	1	0	1	0	0
MIMAT0027672	hsa-miR-6886-5p	0	0	0	0	0	0	1	0	0	1	0	1	0	0
MIMAT0027679	hsa-miR-6889-3p	0	0	0	0	0	0	0	0	1	0	0	0	0	0
MIMAT0027678	hsa-miR-6889-5p	0	0	0	0	0	0	0	0	1	0	0	0	0	0
MIMAT0027681	hsa-miR-6890-3p	0	0	0	1	0	0	0	0	1.9	0	1	0	0	0
MIMAT0027680	hsa-miR-6890-5p	0	0	0	1	0	0	0	0	2	0	1	0	0	0
MIMAT0027683	hsa-miR-6891-3p	0	0	1	2	0	0	0	0	3	0	0	0	1	3
MIMAT0027682	hsa-miR-6891-5p	0	0	2	0	0	0	0	0	3	0	0	0	1	2.94737
MIMAT0027685	hsa-miR-6892-3p	1	1	0	1	1	1	1	0	1.42857	0	1	4	0	4
MIMAT0027684	hsa-miR-6892-5p	1	1	0	1	1	1	1	0	1	0	1	4	0	4
MIMAT0027687	hsa-miR-6893-3p	0	0	2	0	0	0	0	0	0	0	0	0	0	0
MIMAT0027686	hsa-miR-6893-5p	0	0	2	0	0	0	0	0	0	0	0	0	0	0
MIMAT0027689	hsa-miR-6894-3p	0	2	0	0	0	0	0	1	0	0	0	0	0	0
MIMAT0027688	hsa-miR-6894-5p	0	2	0	0	0	0	0	1	0	0	0	0	0	0
MIMAT0027691	hsa-miR-6895-3p	0	0	0	1	1	1	0	0	0	0	0	0	0	0
MIMAT0027690	hsa-miR-6895-5p	0	0	0	1	0	1	0	0	0	0	0	0	0	0
MIMAT0004553	hsa-miR-7-1-3p	2.90909	3.77273	3.63636	2.81818	1	1	1	3	0	0	3.90909	1	2	3.77273
MIMAT0000252	hsa-miR-7-5p	3	6	6	3	1	2	1	4	2	0	3	2	4	6
MIMAT0028112	hsa-miR-7107-3p	0	0	0	0	0	0	0	0	0	1	0	0	0	1
MIMAT0028111	hsa-miR-7107-5p	0	0	0	1	0	0	0	0	0	0	0	0	0	0
MIMAT0028114	hsa-miR-7108-3p	0	0	0	0	0	0	0	0	0	0	0	1	0	0
MIMAT0028120	hsa-miR-7111-3p	0	0	0	0	0	0	0	0	0	0	0	0	0	1
MIMAT0028119	hsa-miR-7111-5p	0	0	0	0	0	0	0	0	0	0	0	0	0	1
MIMAT0028123	hsa-miR-7113-5p	0	0	0	0	0	0	0	0	0	0	0	1	0	0
MIMAT0028126	hsa-miR-7114-3p	0	1	1	0	0	0	0	1	0	1	0	1	0	1
MIMAT0028125	hsa-miR-7114-5p	0	1	1	0	0	0	0	1	0	1	0	1	0	1
MIMAT0028221	hsa-miR-7155-3p	0	0	0	0	0	0	0	1	0	0	0	0	0	0
MIMAT0028229	hsa-miR-7159-3p	0	0	1	1	0	0	0	0	0	0	0	0	0	0
MIMAT0028232	hsa-miR-7161-5p	0	0	0	0	0	0	0	0	1	0	0	0	0	0
MIMAT0012735	hsa-miR-718	0	0	0	0	0	1	0	0	0	0	0	0	0	0
MIMAT0004946	hsa-miR-744-3p	1.95238	7.54545	17.6667	26.5238	9.52381	18	1.95238	1.95238	43.3333	8.36364	7.52381	6.7619	5	17.8571
MIMAT0004945	hsa-miR-744-5p	2	8	17.9091	28.9091	10	19	2	2	44.9545	9	7.95455	6.95455	5	19
MIMAT0010497	hsa-miR-759	0	0	1	0	0	0	0	0	0	0	0	0	0	0
MIMAT0004957	hsa-miR-760	0	0	0	0	0	0	0	0	1	0	0	0	0	0
MIMAT0010364	hsa-miR-761	0	0	0	1	0	0	0	0	0	0	1	0	0	0
MIMAT0010313	hsa-miR-762	0	0	0	0	0	0	0	0	0	1	0	1	0	0
MIMAT0029782	hsa-miR-7641	0	0	0	2	0	1	0	0	1	1	0	0	1	2.61538
MIMAT0003945	hsa-miR-765	0	0	0	0	0	0	0	0	3	0	0	1	0	0
MIMAT0003888	hsa-miR-766-3p	1.04545	1	1	1	2	2.95455	1	1	4	0	1	0	2.95455	3.72727
MIMAT0022714	hsa-miR-766-5p	2	1	1	1	1	3	1	1	3	0	1	0	3	4
MIMAT0003887	hsa-miR-769-3p	0	2	5	5.65217	8.52174	4.81818	1	2.86957	12.3043	2.82609	1	0	0	5
MIMAT0003886	hsa-miR-769-5p	0	2	5	6	9	5	1	3	13	3	1	0	0	5
MIMAT0030018	hsa-miR-7703	0	0	1	0	0	1	0	0	0	0	1	1	0	0
MIMAT0030020	hsa-miR-7705	1.52174	5.47826	2.47826	0	1	0	1	2.95652	1.91304	1.66667	3	5	4	3.73913
MIMAT0030021	hsa-miR-7706	0	0	2.94737	0	0	1	0	0	0	0	0	0	1	0
MIMAT0030419	hsa-miR-7844-5p	0	0	0	0	0	0	0	0	0	0	0	1	0	0
MIMAT0030420	hsa-miR-7845-5p	0	1	0	0	0	0	0	0	0	0	0	0	0	0
MIMAT0030421	hsa-miR-7846-3p	0	0	0	0	0	1	0	0	0	0	0	0	0	0
MIMAT0030422	hsa-miR-7847-3p	0	0	0	0	0	0	0	0	0	1	0	0	0	1
MIMAT0030423	hsa-miR-7848-3p	0	0	1	0	0	0	0	0	0	0	0	0	0	0
MIMAT0030426	hsa-miR-7851-3p	0	0	0	0	0	0	0	0	0	0	0	0	0	1
MIMAT0030431	hsa-miR-7856-5p	0	0	1	0	0	0	0	0	0	0	0	0	0	0
MIMAT0031179	hsa-miR-7976	0	0	0	0	0	0	0	0	0	1	0	0	0	0
MIMAT0030997	hsa-miR-8070	0	0	2	0	1.09091	1	1	0	1	1	0	0	0	0
MIMAT0030999	hsa-miR-8072	0	0	0	1	0	0	0	1	0	0	1	0	0	0
MIMAT0031012	hsa-miR-8085	0	0	0	0	0	0	0	0	1	0	0	0	0	0
MIMAT0022717	hsa-miR-873-3p	0	0	0	0	0	2	0	0	0	0	0	0	0	0
MIMAT0004953	hsa-miR-873-5p	0	0	0	0	0	2	0	0	0	0	0	0	0	0
MIMAT0004923	hsa-miR-875-3p	2	0	0	0	0	1	1	1	3	0	0	0	1	0
MIMAT0004922	hsa-miR-875-5p	2	0	0	0	0	1	1	1	3	0	0	0	1	0
MIMAT0004950	hsa-miR-877-3p	0	0	1	1	0	1	0	0	0	0	1	0	0	1
MIMAT0004949	hsa-miR-877-5p	0	0	1	1	0	1	0	0	0	0	1	0	0	1
MIMAT0004951	hsa-miR-887-3p	0	0	1	0	0	0	0	0	0	0	0	0	0	0
MIMAT0026720	hsa-miR-887-5p	0	0	0	0	0	0	0	0	1	0	0	0	0	0
MIMAT0004921	hsa-miR-889-3p	1	0	0	0	0	0	0	0	0	0	0	0	0	0
MIMAT0000442	hsa-miR-9-3p	2	49.8182	1	14.9545	2.54545	26	5	16	11.9091	75.3636	11	30.9545	2.95455	26.9091
MIMAT0000441	hsa-miR-9-5p	2	49.3913	1	16.8261	3	25.6087	5	16.8696	11.8696	75.6087	11	30.8696	2.95652	27.8696
MIMAT0004970	hsa-miR-920	0	1	0	0	0	0	0	0	0	1	0	0	0	0
MIMAT0004507	hsa-miR-92a-1-5p	3.17391	4.73913	3.21739	6.6087	5.21739	3.69565	3.26087	3.34783	11	9	2.21739	3	4.08696	3.21739
MIMAT0000092	hsa-miR-92a-3p	3	4	3	4.54545	7	7	2.77273	2.86364	0	0	2	0	5	2
MIMAT0003218	hsa-miR-92b-3p	2	1	1	3	1	2	2	0	0	1	2	3.95455	1	1
MIMAT0004792	hsa-miR-92b-5p	2	1	1	3	1	2	2	0	0	2	3	4	0	2
MIMAT0004509	hsa-miR-93-3p	5.95455	47.0909	37.7727	36.3182	33.7273	34.1818	42.7727	36.6364	40.5909	42.0909	102.682	52.3182	19.1818	61.2273
MIMAT0000093	hsa-miR-93-5p	5	47	40	37.9565	33	33.913	44.9565	38	42	42.9565	104.826	53.913	18.9565	62
MIMAT0004981	hsa-miR-938	0	0	0	0	0	0	0	0	1	0	2	0	0	0
MIMAT0022939	hsa-miR-939-3p	0	0	0	0	0	0	1	0	0	1	0	0	1	0
MIMAT0004982	hsa-miR-939-5p	0	0	0	0	0	0	1	0	0	1	0	0	1	0
MIMAT0004983	hsa-miR-940	0	0	0	0	1	0	0	0	4	0	0	1	0	1
MIMAT0004984	hsa-miR-941	0	0	0	0	0	0	0	0	2	0	0	0	0	0
MIMAT0022842	hsa-miR-98-3p	9.7619	19.1818	12.381	6.85714	11.4286	20.4762	12.3333	15.619	16.6667	18.2857	25.4286	40.1429	13.4762	21.5238
MIMAT0000096	hsa-miR-98-5p	9.95455	21	12.9545	7	12	22	13	16	17	19	26.9545	41	14	22
MIMAT0004511	hsa-miR-99a-3p	0	0	0	0	1	0	0	0	1	0	1	0	0	0
MIMAT0000097	hsa-miR-99a-5p	0	0	0	0	1	0	0	0	1	0	1	0	0	0
MIMAT0004678	hsa-miR-99b-3p	0	1	0	0	0	0	0	0	1	0	0	0	0	0
MIMAT0000689	hsa-miR-99b-5p	0	1.95455	1	4	0	1	0	0	8	0	0	1	1	2

## Sheet: Table S3
Ensembl_ID	GeneName	baseMean	log2FoldChange	lfcSE	stat	pvalue	padj
ENSG00000120215	MLANA	949.471	-10.6307	0.567175	-18.7433	2.19765e-78	1.1041e-74
ENSG00000104365	IKBKB	15052	10.9576	0.694117	15.7864	3.86275e-56	9.70324e-53
ENSG00000110092	CCND1	25.882	5.23254	0.616181	8.49189	2.03304e-17	3.40467e-14
ENSG00000068650	ATP11A	47.5014	2.30619	0.296946	7.76636	8.07725e-15	8.11602e-12
ENSG00000167767	KRT80	18.1155	5.24515	0.683741	7.67125	1.70328e-14	1.42622e-11
ENSG00000100906	NFKBIA	118.893	1.81161	0.238222	7.60469	2.85585e-14	2.04968e-11
ENSG00000109756	RAPGEF2	43.7295	2.2005	0.292261	7.52922	5.10438e-14	3.20555e-11
ENSG00000175505	CLCF1	18.5378	3.2632	0.451174	7.23268	4.73542e-13	2.64342e-10
ENSG00000118503	TNFAIP3	136.85	1.7979	0.265174	6.78009	1.201e-11	6.03382e-09
ENSG00000090339	ICAM1	54.9846	1.48122	0.239606	6.1819	6.3334e-10	2.89264e-07
ENSG00000242612	DECR2	8.34922	5.17598	0.863808	5.99204	2.0722e-09	8.6756e-07
ENSG00000170542	SERPINB9	34.4311	1.75621	0.305496	5.74873	8.99152e-09	3.22667e-06
ENSG00000177606	JUN	31.1998	1.79749	0.325241	5.52662	3.26457e-08	1.09341e-05
ENSG00000116679	IVNS1ABP	75.8056	-1.2266	0.230909	-5.31204	1.08407e-07	3.02576e-05
ENSG00000131126	TEX101	66.4867	-1.37131	0.266951	-5.13694	2.79247e-07	7.18026e-05
ENSG00000171552	BCL2L1	33.8887	1.52465	0.297054	5.13255	2.85838e-07	7.18026e-05
ENSG00000101384	JAG1	23.5808	1.93158	0.381968	5.0569	4.26122e-07	0.000101945
ENSG00000162402	USP24	32.5061	1.72732	0.34733	4.97313	6.5879e-07	0.000150444
ENSG00000106546	AHR	41.9663	-1.29457	0.262791	-4.92624	8.38267e-07	0.000183107
ENSG00000137193	PIM1	24.3047	1.73878	0.358645	4.84819	1.24592e-06	0.000260813
ENSG00000173193	PARP14	209.09	1.21072	0.256497	4.72021	2.35604e-06	0.00047347
ENSG00000056558	TRAF1	124.406	1.41215	0.301653	4.68135	2.8499e-06	0.000550688
ENSG00000120899	PTK2B	19.5977	1.92377	0.417023	4.6131	3.96708e-06	0.000711808
ENSG00000101017	CD40	15.5672	1.92106	0.4177	4.59914	4.24232e-06	0.000734945
ENSG00000176915	ANKLE2	32.3053	1.47858	0.323777	4.56667	4.95539e-06	0.000829863
ENSG00000133789	SWAP70	32.3914	1.49043	0.327974	4.54434	5.51068e-06	0.000893085
ENSG00000158615	PPP1R15B	95.5088	1.07539	0.23784	4.52148	6.14082e-06	0.000964109
ENSG00000140379	BCL2A1	17.9535	1.70515	0.379125	4.49759	6.87285e-06	0.00104634
ENSG00000179604	CDC42EP4	10.2858	2.22025	0.497849	4.45969	8.20797e-06	0.00121285
ENSG00000184602	SNN	18.77	1.71393	0.38787	4.41883	9.92345e-06	0.00142444
ENSG00000136244	IL6	15.7405	1.78164	0.412103	4.3233	1.5371e-05	0.00214511
ENSG00000169508	GPR183	112.264	1.05133	0.245553	4.28148	1.85651e-05	0.00252084
ENSG00000196975	ANXA4	265.682	0.905697	0.214775	4.21695	2.47632e-05	0.00325495
ENSG00000119508	NR4A3	45.7128	-1.18426	0.281136	-4.2124	2.52674e-05	0.00325495
ENSG00000115525	ST3GAL5	12.3665	1.96016	0.469577	4.17431	2.98896e-05	0.00375413
ENSG00000111846	GCNT2	14.8701	1.83691	0.444137	4.13591	3.5355e-05	0.00433228
ENSG00000136653	RASSF5	12.7987	1.79696	0.446928	4.0207	5.80262e-05	0.00694104
ENSG00000128917	DLL4	4.75963	3.49377	0.876336	3.98679	6.69734e-05	NA
ENSG00000166165	CKB	14.2355	2.02942	0.509839	3.98051	6.8767e-05	0.00785194
ENSG00000138670	RASGEF1B	13.1156	1.67379	0.421989	3.96643	7.29566e-05	0.0081452
ENSG00000070404	FSTL3	6.32647	2.85546	0.730909	3.90673	9.35553e-05	0.0102179
ENSG00000118263	KLF7	31.4499	1.26527	0.325755	3.88411	0.000102707	0.01075
ENSG00000145901	TNIP1	32.0728	1.10601	0.287463	3.8475	0.000119332	0.0119904
ENSG00000122862	SRGN	157.277	0.830974	0.219936	3.77825	0.000157935	0.0147894
ENSG00000110047	EHD1	17.2108	1.54681	0.409574	3.77663	0.000158962	0.0147894
ENSG00000107021	TBC1D13	35.7375	1.18965	0.320433	3.71263	0.000205115	0.0180789
ENSG00000115009	CCL20	2.97325	3.99822	1.07869	3.70654	0.000210108	NA
ENSG00000198369	SPRED2	26.4795	1.20972	0.327301	3.69605	0.000218978	0.0189681
ENSG00000185215	TNFAIP2	78.4985	0.933357	0.253602	3.6804	0.000232869	0.0198294
ENSG00000052795	FNIP2	12.774	1.72412	0.475585	3.62526	0.000288671	0.0238532
ENSG00000138758	SEPT11	13.5313	1.54642	0.427063	3.62105	0.000293413	0.0238532
ENSG00000143375	CGN	7.50321	2.17447	0.603467	3.60329	0.000314217	0.0250576
ENSG00000079337	RAPGEF3	42.3313	-1.05153	0.294898	-3.56574	0.000362826	0.0284819
ENSG00000158050	DUSP2	20.762	1.40129	0.39599	3.53871	0.000402082	0.0310778
ENSG00000144843	ADPRH	9.66511	1.74913	0.495697	3.52864	0.000417708	0.0317964
ENSG00000085117	CD82	13.3229	1.464	0.417055	3.51032	0.000447563	0.0335605
ENSG00000026508	CD44	90.3033	0.767991	0.219525	3.49842	0.000468025	0.0345788
ENSG00000156886	ITGAD	12.6071	4.57653	1.31554	3.47881	0.000503649	0.0359037
ENSG00000166446	CDYL2	41.1522	1.01943	0.293206	3.47682	0.000507398	0.0359037
ENSG00000159176	CSRP1	10.6128	1.71235	0.495185	3.458	0.000544194	0.0379726
ENSG00000147650	LRP12	15.7999	1.35872	0.396656	3.42544	0.000613797	0.0422427
ENSG00000189067	LITAF	44.3254	0.89595	0.262431	3.41404	0.000640065	0.0433694
ENSG00000089094	KDM2B	54.4483	0.875212	0.256591	3.41092	0.000647433	0.0433694
ENSG00000175697	GPR156	5.24506	3.02555	0.888446	3.40544	0.000660568	NA
ENSG00000178691	SUZ12	22.5896	1.11706	0.331166	3.37311	0.000743231	0.0488778
ENSG00000104368	PLAT	10.4152	1.897	0.562752	3.37094	0.000749122	0.0488778
ENSG00000101665	SMAD7	14.8376	1.29324	0.384796	3.36085	0.000777018	0.0500479
ENSG00000116717	GADD45A	30.4031	1.00547	0.300839	3.34224	0.00083106	0.0528512
ENSG00000143878	RHOB	33.7657	0.940193	0.281655	3.3381	0.000843524	0.0529733
ENSG00000086730	LAT2	5.31743	2.25733	0.677082	3.33391	0.000856345	NA
ENSG00000023445	BIRC3	386.435	0.597347	0.179375	3.33016	0.000867946	0.0538341
ENSG00000116991	SIPA1L2	9.3256	1.69198	0.511669	3.30678	0.000943746	0.0578217
ENSG00000059728	MXD1	15.9693	-1.31461	0.402685	-3.26461	0.00109616	0.0663508
ENSG00000163082	SGPP2	6.46272	1.98973	0.611891	3.25178	0.00114686	0.0685931
ENSG00000095951	HIVEP1	58.962	0.81402	0.250677	3.24729	0.00116511	0.068865
ENSG00000100342	APOL1	6.30168	2.16107	0.67191	3.21631	0.0012985	NA
ENSG00000110324	IL10RA	243.065	0.711842	0.221379	3.21549	0.00130223	0.0760743
ENSG00000187446	CHP1	7.96686	1.9117	0.598806	3.19253	0.00141034	0.0814429
ENSG00000143384	MCL1	98.52	0.727062	0.228582	3.18074	0.00146897	0.0818385
ENSG00000177311	ZBTB38	141.62	0.671276	0.211138	3.17932	0.00147619	0.0818385
ENSG00000141510	TP53	696.906	-0.79378	0.249695	-3.17899	0.00147788	0.0818385
ENSG00000134243	SORT1	23.7312	1.02786	0.323417	3.17812	0.00148235	0.0818385
ENSG00000152484	USP12	17.8216	1.22815	0.388729	3.15938	0.00158104	0.0863383
ENSG00000110330	BIRC2	37.7387	0.862087	0.273898	3.14748	0.00164687	0.0886261
ENSG00000172817	CYP7B1	14.2835	1.42047	0.451895	3.14337	0.00167016	0.0886261
ENSG00000130066	SAT1	291.824	-0.701439	0.22322	-3.14237	0.00167585	0.0886261
ENSG00000152127	MGAT5	17.4929	1.18259	0.377711	3.13093	0.00174253	0.0911927
ENSG00000117461	PIK3R3	6.6897	2.04298	0.659239	3.099	0.00194173	0.100059
ENSG00000101265	RASSF2	91.519	0.743196	0.240223	3.09378	0.00197624	0.100059
ENSG00000153317	ASAP1	56.7836	0.765002	0.247493	3.09101	0.00199477	0.100059
ENSG00000060138	YBX3	7.82539	1.63952	0.532603	3.07832	0.00208172	0.102181
ENSG00000073008	PVR	10.2358	1.70732	0.554965	3.07644	0.00209487	0.102181
ENSG00000173848	NET1	27.8989	-0.961694	0.313711	-3.06555	0.00217272	0.10424
ENSG00000170142	UBE2E1	11.2505	1.44721	0.472213	3.06474	0.00217858	0.10424
ENSG00000081320	STK17B	27.7207	0.916324	0.300493	3.04941	0.00229294	0.108677
ENSG00000168389	MFSD2A	3.72941	2.82749	0.928044	3.04672	0.00231354	NA
ENSG00000100911	PSME2	29.7564	0.901337	0.297878	3.02586	0.0024793	0.115435
ENSG00000181634	TNFSF15	18.7052	1.13198	0.374134	3.02559	0.00248147	0.115435
ENSG00000111181	SLC6A12	5.78525	1.97348	0.654026	3.01743	0.00254931	NA
ENSG00000103091	WDR59	12.9531	-1.28503	0.426093	-3.01585	0.00256258	0.118114
ENSG00000156642	NPTN	16.1004	1.14353	0.379874	3.01029	0.00261	0.119206
ENSG00000121594	CD80	17.8302	1.14861	0.383071	2.99844	0.00271367	0.121727
ENSG00000117228	GBP1	9.55124	1.5349	0.51303	2.99184	0.00277306	0.122706
ENSG00000167552	TUBA1A	29.4473	-0.884134	0.295638	-2.9906	0.00278434	0.122706
ENSG00000124942	AHNAK	344.712	0.558129	0.188269	2.96453	0.0030315	0.130173
ENSG00000155926	SLA	23.7911	1.09317	0.369847	2.95573	0.00311932	0.131718
ENSG00000173898	SPTBN2	9.62981	-1.48159	0.501269	-2.95567	0.00311991	0.131718
ENSG00000138835	RGS3	3.41175	2.87369	0.977501	2.93984	0.00328383	NA
ENSG00000117528	ABCD3	11.9702	-1.33766	0.45699	-2.9271	0.00342135	0.142085
ENSG00000113387	SUB1	12.3728	-1.25639	0.42992	-2.92237	0.00347381	0.142085
ENSG00000113532	ST8SIA4	15.8292	-1.23682	0.423242	-2.92225	0.00347511	0.142085
ENSG00000166224	SGPL1	14.1021	1.25296	0.42881	2.92194	0.00347859	0.142085
ENSG00000130303	BST2	4.43303	2.56261	0.877145	2.92153	0.00348312	NA
ENSG00000114013	CD86	29.49	0.992228	0.342825	2.89427	0.00380046	0.152748
ENSG00000100285	NEFH	11.9027	1.28537	0.445819	2.88317	0.00393701	0.15698
ENSG00000121966	CXCR4	20.826	-0.970903	0.340081	-2.85492	0.00430476	0.169828
ENSG00000138623	SEMA7A	35.0559	1.00281	0.351455	2.8533	0.00432684	0.169828
ENSG00000108389	MTMR4	15.1535	1.17505	0.412669	2.84744	0.00440723	0.171643
ENSG00000163607	GTPBP8	6.4619	-1.81679	0.639415	-2.84133	0.0044926	0.173622
ENSG00000071553	ATP6AP1	6.89751	1.77847	0.626577	2.8384	0.00453409	0.173887
ENSG00000106665	CLIP2	5.54169	1.87288	0.662092	2.82873	0.00467327	NA
ENSG00000114030	KPNA1	7.62187	1.52359	0.539924	2.82187	0.00477449	0.181229
ENSG00000147526	TACC1	22.776	0.902483	0.319994	2.82031	0.00479767	0.181229
ENSG00000126561	STAT5A	35.7786	0.868295	0.308597	2.81369	0.00489765	0.183625
ENSG00000100219	XBP1	12.1163	1.24624	0.4453	2.79867	0.00513142	0.18928
ENSG00000112972	HMGCS1	62.3128	0.678743	0.24254	2.79847	0.00513447	0.18928
ENSG00000113302	IL12B	4.12099	2.53013	0.9054	2.79449	0.00519813	NA
ENSG00000198053	SIRPA	20.8011	0.991158	0.354866	2.79305	0.00522137	0.18928
ENSG00000148110	HIATL1	9.2997	1.33265	0.477262	2.79229	0.00523362	0.18928
ENSG00000185022	MAFF	25.1669	1.14382	0.409714	2.79176	0.00524227	0.18928
ENSG00000134108	ARL8B	23.0921	0.93023	0.3336	2.78846	0.00529586	0.18928
ENSG00000107372	ZFAND5	67.3738	-0.633274	0.227186	-2.78747	0.00531221	0.18928
ENSG00000166016	ABTB2	13.4798	1.23885	0.444891	2.78461	0.00535918	0.189609
ENSG00000107968	MAP3K8	32.5831	0.904615	0.326436	2.77119	0.00558527	0.194192
ENSG00000124772	CPNE5	14.7218	1.61653	0.583999	2.76803	0.0056397	0.194192
ENSG00000052126	PLEKHA5	13.0117	-1.19224	0.430813	-2.76743	0.0056501	0.194192
ENSG00000120820	GLT8D2	48.6693	-0.751546	0.271588	-2.76723	0.00565355	0.194192
ENSG00000170802	FOXN2	14.5493	-1.12513	0.408256	-2.75595	0.00585216	0.196862
ENSG00000140254	DUOXA1	37.1433	-0.81913	0.297488	-2.75349	0.00589641	0.196862
ENSG00000002919	SNX11	19.368	1.04176	0.378346	2.75346	0.00589683	0.196862
ENSG00000167258	CDK12	366.257	-0.832399	0.302669	-2.75019	0.005956	0.196862
ENSG00000156299	TIAM1	33.2875	0.886248	0.323013	2.74369	0.00607524	0.199339
ENSG00000161791	FMNL3	26.8014	0.856492	0.312383	2.7418	0.0061103	0.199339
ENSG00000130202	PVRL2	5.24082	1.80457	0.659502	2.73626	0.00621416	NA
ENSG00000140395	WDR61	3.1834	-2.5403	0.930586	-2.72978	0.0063376	NA
ENSG00000143933	CALM2	28.5617	0.848603	0.311524	2.72403	0.00644897	0.20903
ENSG00000220032	RP11-17M16.1	3.21791	-2.28611	0.839281	-2.7239	0.00645168	NA
ENSG00000166913	YWHAB	11.1466	1.30053	0.478231	2.71946	0.00653878	0.21001
ENSG00000134109	EDEM1	90.9888	0.665923	0.244982	2.71825	0.0065628	0.21001
ENSG00000162522	KIAA1522	14.036	-1.3259	0.488254	-2.7156	0.0066156	0.210359
ENSG00000119900	OGFRL1	36.4923	-0.730533	0.269825	-2.70743	0.00678066	0.213482
ENSG00000168758	SEMA4C	23.5107	0.988944	0.365469	2.70596	0.0068107	0.213482
ENSG00000118971	CCND2	17.8066	1.14229	0.422652	2.70266	0.00687867	0.213482
ENSG00000118922	KLF12	19.2064	0.980192	0.362804	2.70171	0.0068983	0.213482
ENSG00000182247	UBE2E2	55.7624	-0.733765	0.271728	-2.70037	0.00692627	0.213482
ENSG00000164104	HMGB2	5.12114	-1.91687	0.711957	-2.69239	0.00709422	NA
ENSG00000104419	NDRG1	31.3223	0.872998	0.324663	2.68894	0.00716795	0.219278
ENSG00000105993	DNAJB6	95.1987	0.596146	0.221832	2.68737	0.00720161	0.219278
ENSG00000174405	LIG4	5.52142	-1.85056	0.69073	-2.67914	0.00738118	NA
ENSG00000187775	DNAH17	13.8539	-1.17693	0.439327	-2.67895	0.00738535	0.221454
ENSG00000104081	BMF	8.70219	1.38759	0.518135	2.67805	0.0074053	0.221454
ENSG00000122122	SASH3	4.63516	2.02654	0.757322	2.67593	0.00745225	NA
ENSG00000003402	CFLAR	86.147	0.690223	0.258416	2.67097	0.00756319	0.224837
ENSG00000137502	RAB30	18.4499	-0.947904	0.355638	-2.66536	0.0076906	0.22728
ENSG00000214595	EML6	256.054	-0.655774	0.246867	-2.65639	0.00789831	0.230704
ENSG00000112096	SOD2	41.5045	0.705648	0.267443	2.6385	0.00832737	0.241831
ENSG00000185305	ARL15	2.18932	-3.11677	1.18212	-2.63658	0.0083746	NA
ENSG00000151413	NUBPL	16.2901	-1.10689	0.420338	-2.63334	0.00845488	0.242727
ENSG00000166167	BTRC	7.15767	-1.46293	0.556228	-2.63009	0.00853618	0.243669
ENSG00000163545	NUAK2	11.5636	1.30631	0.497442	2.62606	0.00863785	0.244523
ENSG00000010626	LRRC23	1.9739	-2.97163	1.13189	-2.62537	0.00865552	NA
ENSG00000168461	RAB31	20.3055	0.965314	0.367731	2.62506	0.00866342	0.244523
ENSG00000066294	CD84	27.5395	0.790115	0.301488	2.62071	0.00877457	0.24626
ENSG00000179021	C3orf38	9.6169	1.25567	0.479477	2.61884	0.00882303	0.24626
ENSG00000117289	TXNIP	20.2485	-0.913279	0.349535	-2.61284	0.00897941	0.249241
ENSG00000114251	WNT5A	29.407	0.793809	0.304617	2.60593	0.00916252	0.252926
ENSG00000133069	TMCC2	9.9454	1.4323	0.552416	2.59279	0.00952017	0.261208
ENSG00000079215	SLC1A3	8.71813	1.32291	0.511066	2.58854	0.00963846	0.261208
ENSG00000154124	FAM105B	11.186	1.17719	0.455124	2.58653	0.00969487	0.261208
ENSG00000079805	DNM2	58.794	-0.599848	0.231927	-2.58637	0.00969923	0.261208
ENSG00000143028	SYPL2	5.83611	-1.94955	0.754238	-2.58479	0.00974373	NA
ENSG00000186480	INSIG1	56.6283	0.631913	0.244537	2.58412	0.00976291	0.261208
ENSG00000094975	SUCO	20.9825	0.897678	0.347438	2.58371	0.00977449	0.261208
ENSG00000205189	ZBTB10	36.4395	0.799901	0.311073	2.57142	0.0101281	0.269226
ENSG00000075568	TMEM131	30.7027	-0.750769	0.292887	-2.56334	0.0103671	0.274127
ENSG00000119950	MXI1	3.55425	-2.22184	0.868071	-2.55952	0.0104818	NA
ENSG00000125753	VASP	11.3369	1.23238	0.482392	2.55472	0.0106272	0.279513
ENSG00000138074	SLC5A6	23.2461	1.00725	0.394644	2.55231	0.0107013	0.279513
ENSG00000166825	ANPEP	22.2108	0.8908	0.349376	2.54969	0.0107819	0.279513
ENSG00000167378	IRGQ	9.62618	1.34322	0.526893	2.54932	0.0107933	0.279513
ENSG00000176490	DIRAS1	10.8107	-1.57332	0.621664	-2.53082	0.0113795	0.291833
ENSG00000143179	UCK2	9.84132	1.3064	0.51623	2.53065	0.0113852	0.291833
ENSG00000006210	CX3CL1	2.42512	-2.64639	1.05072	-2.51865	0.0117807	NA
ENSG00000080345	RIF1	17.8747	0.916953	0.364398	2.51635	0.0118576	0.300042
ENSG00000165891	E2F7	18.1756	-0.951854	0.378388	-2.51555	0.0118846	0.300042
ENSG00000077585	GPR137B	19.2073	0.927745	0.370217	2.50595	0.0122124	0.306776
ENSG00000159200	RCAN1	5.27717	-1.63812	0.653976	-2.50487	0.0122497	NA
ENSG00000140006	WDR89	2.16106	2.83382	1.13266	2.50192	0.0123521	NA
ENSG00000122591	FAM126A	6.7623	1.52789	0.611241	2.49965	0.0124315	0.308926
ENSG00000170017	ALCAM	48.6686	0.70799	0.28324	2.49961	0.012433	0.308926
ENSG00000072110	ACTN1	9.69904	1.17728	0.471474	2.49702	0.0125242	0.308926
ENSG00000232810	TNF	9.16604	1.32048	0.528939	2.49646	0.012544	0.308926
ENSG00000149212	SESN3	98.8084	0.544872	0.218791	2.49038	0.0127608	0.312732
ENSG00000057935	MTA3	59.9716	-0.617787	0.248329	-2.48777	0.0128546	0.313502
ENSG00000153395	LPCAT1	13.4362	1.0505	0.422964	2.48366	0.0130038	0.315609
ENSG00000116741	RGS2	21.1359	0.893003	0.360271	2.4787	0.0131864	0.316813
ENSG00000198604	BAZ1A	22.9929	0.816923	0.331053	2.46765	0.0136003	0.322303
ENSG00000175895	PLEKHF2	5.43838	1.67568	0.67964	2.46554	0.0136809	NA
ENSG00000127314	RAP1B	5.22587	1.59923	0.649055	2.46393	0.0137423	NA
ENSG00000173402	DAG1	169.282	-0.555141	0.225994	-2.45644	0.014032	0.33097
ENSG00000112149	CD83	81.5919	0.552812	0.225367	2.45294	0.0141695	0.332611
ENSG00000234545	FAM133B	4.76937	1.71623	0.699899	2.45211	0.0142021	NA
ENSG00000138061	CYP1B1	65.2051	-0.610074	0.249133	-2.44879	0.0143338	0.333393
ENSG00000034677	RNF19A	12.2621	1.0948	0.448644	2.44024	0.0146776	0.337625
ENSG00000155893	ACPL2	3.70068	1.97652	0.810322	2.43918	0.0147207	NA
ENSG00000136011	STAB2	8.71831	-1.2057	0.494955	-2.43597	0.0148517	0.337625
ENSG00000160190	SLC37A1	7.79587	1.32021	0.542722	2.43258	0.0149917	0.339273
ENSG00000120699	EXOSC8	2.0812	2.69896	1.11072	2.42992	0.0151022	NA
ENSG00000198018	ENTPD7	3.08078	-2.3287	0.958427	-2.42971	0.015111	NA
ENSG00000139344	AMDHD1	58.5159	-0.663811	0.273857	-2.42393	0.0153534	0.345898
ENSG00000123374	CDK2	7.37006	1.39414	0.577725	2.41315	0.0158154	0.353207
ENSG00000131149	GSE1	10.4332	1.14406	0.474321	2.41199	0.0158657	0.353207
ENSG00000137331	IER3	40.2352	0.742376	0.307853	2.41146	0.0158887	0.353207
ENSG00000163636	PSMD6	5.74597	1.43872	0.597386	2.40836	0.0160245	NA
ENSG00000168214	RBPJ	30.1798	0.718719	0.299355	2.40089	0.0163552	0.361976
ENSG00000078589	P2RY10	1.90927	-2.97401	1.23893	-2.40048	0.0163737	NA
ENSG00000174500	GCSAM	3.37535	-2.18723	0.913046	-2.39553	0.0165964	NA
ENSG00000182446	NPLOC4	10.0298	1.24704	0.521415	2.39165	0.0167729	0.369592
ENSG00000153064	BANK1	2.38962	-2.63532	1.10199	-2.39142	0.0167834	NA
ENSG00000181350	FAM211A	2.09214	2.74592	1.15126	2.38514	0.0170728	NA
ENSG00000141655	TNFRSF11A	11.5677	-1.05557	0.442726	-2.38426	0.0171136	0.375454
ENSG00000130940	CASZ1	9.43629	1.11517	0.46881	2.37871	0.0173731	0.379212
ENSG00000173531	MST1	43.5435	-0.825504	0.347404	-2.37621	0.0174916	0.379212
ENSG00000075618	FSCN1	110.801	0.506129	0.213036	2.37579	0.0175114	0.379212
ENSG00000162909	CAPN2	13.2447	0.973955	0.410446	2.37292	0.0176481	0.380532
ENSG00000138756	BMP2K	18.0912	-0.827939	0.349626	-2.36807	0.0178812	0.383268
ENSG00000107099	DOCK8	26.3993	0.798754	0.337645	2.36567	0.0179977	0.383268
ENSG00000219016	CTA-299D3.8	10.9203	-1.36719	0.57796	-2.36554	0.0180038	0.383268
ENSG00000155096	AZIN1	66.6277	0.595803	0.252424	2.36033	0.0182589	0.387058
ENSG00000173404	INSM1	8.19818	-1.2766	0.54168	-2.35675	0.0184356	0.389162
ENSG00000148288	GBGT1	3.93278	1.74097	0.739423	2.3545	0.0185475	NA
ENSG00000112238	PRDM13	13.1968	-1.07211	0.455847	-2.35191	0.0186772	0.39099
ENSG00000119314	PTBP3	30.3347	0.68768	0.292394	2.3519	0.0186779	0.39099
ENSG00000222047	C10orf55	2.04252	2.8121	1.19726	2.34877	0.0188355	NA
ENSG00000177602	GSG2	206.351	-1.80009	0.769639	-2.33888	0.0193418	0.401708
ENSG00000140992	PDPK1	16.5926	0.853308	0.365342	2.33564	0.01951	0.401708
ENSG00000141506	PIK3R5	31.809	0.668545	0.286282	2.33526	0.0195297	0.401708
ENSG00000134371	CDC73	8.01178	1.25877	0.539071	2.33507	0.0195397	0.401708
ENSG00000116852	KIF21B	12.6323	0.99494	0.426741	2.33149	0.0197277	0.401708
ENSG00000092964	DPYSL2	38.0179	0.6287	0.269826	2.33002	0.0198051	0.401708
ENSG00000138600	SPPL2A	12.6964	1.04145	0.447061	2.32956	0.0198296	0.401708
ENSG00000176396	EID2	1.35941	3.17629	1.3687	2.32067	0.0203048	NA
ENSG00000185947	ZNF267	27.883	0.746513	0.321975	2.31854	0.0204198	0.412005
ENSG00000135723	FHOD1	5.01179	1.7367	0.749523	2.31707	0.0205002	NA
ENSG00000105246	EBI3	8.22744	1.20973	0.522618	2.31476	0.0206262	0.413613
ENSG00000147162	OGT	17.1695	0.841945	0.363838	2.31406	0.0206642	0.413613
ENSG00000173276	ZBTB21	22.5235	0.761093	0.329445	2.31023	0.0208756	0.416187
ENSG00000117395	EBNA1BP2	23.6357	0.759545	0.329436	2.30559	0.0211334	0.419316
ENSG00000172208	OR4X2	2.0885	-2.58388	1.12129	-2.30438	0.0212015	NA
ENSG00000197043	ANXA6	25.894	0.783565	0.340169	2.30346	0.0212531	0.419316
ENSG00000138347	MYPN	26.7531	-0.716321	0.311048	-2.30293	0.0212829	0.419316
ENSG00000114861	FOXP1	20.7479	0.791795	0.344213	2.30031	0.0214308	0.420579
ENSG00000215912	TTC34	5.79108	-1.74645	0.760485	-2.29649	0.0216478	NA
ENSG00000107957	SH3PXD2A	21.125	0.838736	0.365431	2.2952	0.0217219	0.423623
ENSG00000170423	KRT78	8.52049	-1.17588	0.512448	-2.29463	0.0217545	0.423623
ENSG00000115590	IL1R2	1.89506	2.76533	1.2064	2.29221	0.0218938	NA
ENSG00000137601	NEK1	3.6088	-1.89904	0.82941	-2.28963	0.0220425	NA
ENSG00000115042	FAHD2A	1.51416	2.96699	1.29665	2.2882	0.022126	NA
ENSG00000197771	MCMBP	11.2215	1.01319	0.442807	2.2881	0.0221318	0.429306
ENSG00000084112	SSH1	31.8099	0.665333	0.291264	2.28429	0.0223542	0.431562
ENSG00000026297	RNASET2	7.62276	-1.33394	0.584246	-2.28318	0.0224199	0.431562
ENSG00000143466	IKBKE	5.37801	1.56894	0.68725	2.28293	0.0224345	NA
ENSG00000178537	SLC25A20	2.69598	-2.20317	0.965202	-2.28261	0.0224536	NA
ENSG00000108179	PPIF	11.5975	1.10082	0.4829	2.27959	0.0226318	0.433978
ENSG00000179889	PDXDC1	6.04664	1.3693	0.601652	2.2759	0.0228519	NA
ENSG00000144655	CSRNP1	13.6369	0.96033	0.422587	2.2725	0.0230561	0.440433
ENSG00000082397	EPB41L3	10.8713	-0.983097	0.433286	-2.26893	0.0232725	0.442882
ENSG00000125430	HS3ST3B1	2.43644	2.32405	1.02586	2.26547	0.0234837	NA
ENSG00000140450	ARRDC4	21.8324	0.820505	0.362776	2.26174	0.0237136	0.446672
ENSG00000127838	PNKD	11.5323	1.17037	0.517697	2.26073	0.0237762	0.446672
ENSG00000158796	DEDD	13.5643	-0.923955	0.408847	-2.2599	0.0238273	0.446672
ENSG00000120896	SORBS3	3.0725	1.96382	0.870123	2.25694	0.0240119	NA
ENSG00000103642	LACTB	14.2883	0.964085	0.427226	2.25662	0.0240321	0.447102
ENSG00000002549	LAP3	13.3098	-0.890246	0.394858	-2.2546	0.0241584	0.447102
ENSG00000160218	TRAPPC10	16.1829	0.875315	0.388575	2.25263	0.0242825	0.447102
ENSG00000160111	CPAMD8	4.38178	-2.32565	1.0331	-2.25115	0.0243762	NA
ENSG00000041982	TNC	9.30495	-1.10109	0.489689	-2.24855	0.0245411	0.44998
ENSG00000109458	GAB1	3.72375	-1.68682	0.75114	-2.24567	0.0247249	NA
ENSG00000198270	TMEM116	20.2785	-0.827383	0.368938	-2.24261	0.024922	0.455303
ENSG00000137766	UNC13C	3.62711	-1.90484	0.850826	-2.23882	0.0251679	NA
ENSG00000072864	NDE1	12.6397	1.02716	0.459362	2.23605	0.0253486	0.460773
ENSG00000108947	EFNB3	1.55666	-2.90692	1.30019	-2.23576	0.0253672	NA
ENSG00000147050	KDM6A	15.6441	-0.847226	0.37904	-2.23519	0.0254049	0.460773
ENSG00000225830	ERCC6	9.58697	-1.14757	0.513871	-2.23319	0.0255367	0.46082
ENSG00000184014	DENND5A	19.3433	0.801182	0.359059	2.23134	0.0256586	0.46082
ENSG00000110713	NUP98	15.9937	0.906932	0.406518	2.23098	0.0256826	0.46082
ENSG00000105613	MAST1	4.66732	-1.67389	0.751073	-2.22866	0.0258365	NA
ENSG00000155657	TTN	73.9082	-0.515795	0.23163	-2.2268	0.0259606	0.461107
ENSG00000176444	CLK2	8.49809	-1.1303	0.507625	-2.22665	0.025971	0.461107
ENSG00000163605	PPP4R2	6.09241	1.39788	0.62851	2.22411	0.0261408	NA
ENSG00000138434	SSFA2	8.14472	-1.14201	0.51469	-2.21882	0.0264987	0.468766
ENSG00000180914	OXTR	2.74223	2.05156	0.925448	2.21682	0.0266352	NA
ENSG00000172061	LRRC15	2.38539	-2.57251	1.16125	-2.21529	0.0267402	NA
ENSG00000141314	RHBDL3	4.4267	1.66415	0.755305	2.20329	0.0275745	NA
ENSG00000253846	PCDHGA10	5.03854	-1.86598	0.847493	-2.20176	0.0276822	NA
ENSG00000102524	TNFSF13B	9.90864	-1.05971	0.482112	-2.19806	0.0279449	0.488308
ENSG00000165424	ZCCHC24	3.63174	1.97143	0.89717	2.19739	0.0279929	NA
ENSG00000197846	HIST1H2BF	5.61893	-1.45775	0.663622	-2.19665	0.0280455	NA
ENSG00000196091	MYBPC1	3.42112	-1.88297	0.857366	-2.19622	0.028076	NA
ENSG00000099331	MYO9B	30.953	0.630669	0.287223	2.19575	0.0281101	0.488308
ENSG00000122861	PLAU	9.98286	1.0589	0.482267	2.19567	0.0281153	0.488308
ENSG00000163635	ATXN7	16.984	0.882103	0.401928	2.19468	0.0281865	0.488308
ENSG00000150593	PDCD4	4.52406	-1.47446	0.673164	-2.19034	0.0284999	NA
ENSG00000100014	SPECC1L	11.0506	1.04623	0.478054	2.18852	0.0286319	0.494318
ENSG00000198346	ZNF813	5.83629	1.35085	0.618184	2.18519	0.028875	NA
ENSG00000171747	LGALS4	3.45132	-1.99448	0.913117	-2.18425	0.0289439	NA
ENSG00000064989	CALCRL	9.50554	-1.04379	0.478235	-2.18259	0.0290659	0.498385
ENSG00000196422	PPP1R26	11.1108	-1.40413	0.644853	-2.17745	0.0294474	0.503209
ENSG00000100596	SPTLC2	4.6206	1.50349	0.692266	2.17183	0.0298682	NA
ENSG00000125726	CD70	2.37696	2.26049	1.04249	2.16837	0.0301305	NA
ENSG00000134070	IRAK2	20.0676	-0.857004	0.395479	-2.167	0.0302348	0.514914
ENSG00000161509	GRIN2C	35.1948	-0.772029	0.357161	-2.16157	0.0306511	0.517906
ENSG00000105339	DENND3	13.4851	0.98848	0.457407	2.16105	0.0306915	0.517906
ENSG00000115165	CYTIP	28.6006	-0.646626	0.299462	-2.15929	0.0308276	0.517906
ENSG00000137575	SDCBP	15.2123	0.836038	0.387598	2.15697	0.0310077	0.517906
ENSG00000141582	CBX4	10.1189	1.02691	0.476271	2.15615	0.031072	0.517906
ENSG00000083817	ZNF416	2.48917	-2.26503	1.05077	-2.1556	0.031115	NA
ENSG00000124486	USP9X	32.1653	0.654198	0.303544	2.1552	0.0311462	0.517906
ENSG00000122965	RBM19	2.45081	2.22595	1.03301	2.15482	0.0311757	NA
ENSG00000164687	FABP5	1.87278	-2.3728	1.10197	-2.15323	0.0313007	NA
ENSG00000158710	TAGLN2	15.322	0.899789	0.417914	2.15305	0.0313148	0.517906
ENSG00000198216	CACNA1E	10.1039	-0.98751	0.459423	-2.14946	0.0315981	0.517906
ENSG00000168274	HIST1H2AE	11.5125	-0.999834	0.46545	-2.1481	0.0317058	0.517906
ENSG00000118322	ATP10B	47.8088	-0.540069	0.251701	-2.14568	0.0318986	0.517906
ENSG00000187170	LCE4A	11.6915	-1.05043	0.489659	-2.14524	0.0319339	0.517906
ENSG00000102921	N4BP1	18.9523	0.755677	0.352317	2.14488	0.0319626	0.517906
ENSG00000172345	STARD5	3.68363	-1.87024	0.872063	-2.14462	0.0319834	NA
ENSG00000138640	FAM13A	3.21979	-1.76403	0.822869	-2.14376	0.032052	NA
ENSG00000163874	ZC3H12A	24.6794	0.712106	0.332255	2.14325	0.032093	0.517906
ENSG00000158406	HIST1H4H	8.51378	-1.10994	0.518328	-2.14138	0.0322437	0.517906
ENSG00000131203	IDO1	25.628	-0.680752	0.318104	-2.14003	0.0323523	0.517906
ENSG00000197362	ZNF786	2.41028	2.06641	0.968108	2.13448	0.0328033	NA
ENSG00000103599	IQCH	21.6205	-0.718269	0.336657	-2.13353	0.032881	0.521464
ENSG00000180638	SLC47A2	152.768	-0.407969	0.191375	-2.13178	0.0330249	0.521464
ENSG00000179593	ALOX15B	8.1592	1.28776	0.60451	2.13026	0.0331505	0.521464
ENSG00000127578	WFIKKN1	10.722	-1.08094	0.507448	-2.13016	0.0331588	0.521464
ENSG00000133639	BTG1	61.1602	-0.474854	0.222958	-2.12979	0.033189	0.521464
ENSG00000135709	KIAA0513	17.3597	0.804193	0.377647	2.12948	0.0332143	0.521464
ENSG00000125733	TRIP10	27.5561	0.717137	0.337724	2.12344	0.0337168	0.526844
ENSG00000187778	MCRS1	15.0298	-0.823087	0.387728	-2.12285	0.0337667	0.526844
ENSG00000177200	CHD9	25.9619	-0.633587	0.298895	-2.11977	0.0340256	0.527889
ENSG00000108950	FAM20A	7.17275	-1.22549	0.578183	-2.11955	0.0340438	0.527889
ENSG00000160326	SLC2A6	6.69142	1.26541	0.59762	2.11741	0.0342247	0.52876
ENSG00000114416	FXR1	8.15581	1.06994	0.505547	2.1164	0.0343105	0.52876
ENSG00000146457	WTAP	11.8519	0.910599	0.431179	2.11188	0.0346967	0.53266
ENSG00000179820	MYADM	11.7806	0.956467	0.453395	2.10957	0.0348957	0.53266
ENSG00000099365	STX1B	2.81052	1.92938	0.914594	2.10955	0.0348972	NA
ENSG00000166750	SLFN5	19.1146	0.796217	0.377575	2.10877	0.0349648	0.53266
ENSG00000120875	DUSP4	37.5747	-0.588096	0.279215	-2.10625	0.035183	0.534016
ENSG00000184588	PDE4B	11.128	-0.981962	0.467474	-2.10057	0.0356787	0.539908
ENSG00000105771	SMG9	3.97761	1.69849	0.80901	2.09947	0.0357755	NA
ENSG00000180233	ZNRF2	2.5767	2.0335	0.968858	2.09887	0.0358287	NA
ENSG00000158747	NBL1	2.92732	1.86964	0.890911	2.09857	0.035855	NA
ENSG00000174705	SH3PXD2B	10.9778	-0.944388	0.451305	-2.09257	0.0363872	0.54471
ENSG00000085276	MECOM	3.79618	-1.92555	0.920288	-2.09234	0.0364082	NA
ENSG00000198408	MGEA5	25.2218	0.657688	0.314477	2.09137	0.0364945	0.54471
ENSG00000040199	PHLPP2	10.9463	1.03041	0.492695	2.09137	0.0364945	0.54471
ENSG00000019144	PHLDB1	12.6653	0.923227	0.441499	2.09112	0.0365172	0.54471
ENSG00000142178	SIK1	10.1617	0.956465	0.457767	2.08941	0.0366706	0.54471
ENSG00000172081	MOB3A	19.7402	0.839229	0.401658	2.08941	0.0366708	0.54471
ENSG00000005249	PRKAR2B	3.07467	-1.85586	0.888239	-2.08937	0.0366745	NA
ENSG00000198252	STYX	4.62408	-1.4129	0.67655	-2.08839	0.0367627	NA
ENSG00000119139	TJP2	10.9648	1.05777	0.50677	2.08727	0.0368633	0.54471
ENSG00000138193	PLCE1	5.42518	-1.42543	0.683731	-2.08479	0.0370886	NA
ENSG00000186642	PDE2A	1.91726	-2.45282	1.17807	-2.08206	0.0373374	NA
ENSG00000105499	PLA2G4C	1.83733	-2.61369	1.25572	-2.08142	0.0373957	NA
ENSG00000204344	STK19	1.82372	2.47145	1.18794	2.08044	0.037485	NA
ENSG00000163491	NEK10	7.80106	-1.40168	0.674366	-2.07851	0.0376623	0.554884
ENSG00000120217	CD274	54.5713	0.49404	0.237975	2.07601	0.0378926	0.555296
ENSG00000031081	ARHGAP31	19.3187	0.773862	0.3728	2.07581	0.0379113	0.555296
ENSG00000139323	POC1B	2.46135	2.03628	0.981908	2.07379	0.0380984	NA
ENSG00000071051	NCK2	19.2683	0.731437	0.352771	2.07341	0.0381344	0.55694
ENSG00000196659	TTC30B	1.92228	-2.24431	1.08439	-2.06966	0.0384844	NA
ENSG00000109099	PMP22	3.74765	1.76847	0.854653	2.06923	0.0385243	NA
ENSG00000082074	FYB	2.69213	-1.91412	0.925367	-2.0685	0.0385928	NA
ENSG00000116039	ATP6V1B1	13.597	-0.903577	0.43695	-2.06792	0.0386476	0.558224
ENSG00000146232	NFKBIE	9.04354	1.13719	0.549976	2.06771	0.0386669	0.558224
ENSG00000118513	MYB	164.766	-0.495138	0.239471	-2.06763	0.0386744	0.558224
ENSG00000034239	EFCAB1	337.939	-0.534899	0.259462	-2.06157	0.0392488	0.558728
ENSG00000134996	OSTF1	8.77344	1.01604	0.492872	2.06148	0.0392577	0.558728
ENSG00000150977	RILPL2	2.92757	1.86473	0.906291	2.05754	0.0396339	NA
ENSG00000115568	ZNF142	4.99609	1.50186	0.730451	2.05607	0.039776	NA
ENSG00000197329	PELI1	10.2991	-0.991961	0.483662	-2.05094	0.0402728	0.570935
ENSG00000171451	DSEL	3.54239	-1.80201	0.878804	-2.05052	0.0403134	NA
ENSG00000171206	TRIM8	10.3323	1.07002	0.522017	2.04978	0.0403856	0.570935
ENSG00000158793	NIT1	8.1425	-1.01757	0.497279	-2.04628	0.0407293	0.573177
ENSG00000095059	DHPS	5.9525	1.39698	0.682805	2.04595	0.0407616	NA
ENSG00000164627	KIF6	3.11139	1.69081	0.826434	2.04591	0.0407652	NA
ENSG00000145414	NAF1	3.23679	-1.83757	0.898532	-2.04508	0.0408468	NA
ENSG00000100902	PSMA6	4.5947	1.34425	0.657962	2.04305	0.0410477	NA
ENSG00000125691	RPL23	10.2869	0.936768	0.458782	2.04186	0.0411657	0.5777
ENSG00000115286	NDUFS7	90.7258	0.641027	0.314649	2.03727	0.0416226	0.582485
ENSG00000116641	DOCK7	36.0414	-0.759421	0.373173	-2.03503	0.0418474	0.584004
ENSG00000006432	MAP3K9	2.04982	-2.4186	1.18911	-2.03396	0.0419557	NA
ENSG00000129159	KCNC1	13.7263	-1.07255	0.527556	-2.03305	0.0420479	0.585176
ENSG00000181061	HIGD1A	3.7371	1.64653	0.809901	2.033	0.0420526	NA
ENSG00000141404	GNAL	3.66987	-1.60977	0.791935	-2.0327	0.0420825	NA
ENSG00000187715	KBTBD12	5.70532	-1.26738	0.623832	-2.03161	0.0421934	NA
ENSG00000147684	NDUFB9	2.1339	-2.08929	1.02952	-2.02939	0.0424185	NA
ENSG00000145362	ANK2	5.64714	-1.24293	0.612813	-2.02824	0.0425356	NA
ENSG00000133392	MYH11	12.4523	-0.856733	0.422533	-2.02761	0.0426001	0.591223
ENSG00000169762	TAPT1	4.66541	1.37009	0.678949	2.01796	0.0435951	NA
ENSG00000141385	AFG3L2	4.20815	1.44444	0.716022	2.01731	0.0436628	NA
ENSG00000197961	ZNF121	6.31823	1.25688	0.623099	2.01715	0.0436798	NA
ENSG00000185499	MUC1	131.036	-0.430212	0.213351	-2.01645	0.0437532	0.60389
ENSG00000171223	JUNB	93.2611	0.580116	0.288088	2.01368	0.0440432	0.606227
ENSG00000154734	ADAMTS1	2.33388	-1.9956	0.991037	-2.01365	0.0440468	NA
ENSG00000147202	DIAPH2	10.3361	-0.971148	0.483449	-2.00879	0.0445591	0.609941
ENSG00000140968	IRF8	8.17792	1.07492	0.535221	2.00836	0.0446051	0.609941
ENSG00000174628	IQCK	2.20319	-2.19057	1.0911	-2.00768	0.0446777	NA
ENSG00000055208	TAB2	27.9954	0.598039	0.297906	2.00747	0.0446991	0.609941
ENSG00000151135	C12orf23	1.72473	-2.52854	1.25966	-2.00731	0.0447163	NA
ENSG00000104321	TRPA1	8.1458	-1.09959	0.548005	-2.00654	0.0447986	0.609941
ENSG00000181649	PHLDA2	2.1245	2.09485	1.04424	2.00609	0.0448468	NA
ENSG00000242013	USP27X	2.32399	-2.03718	1.01573	-2.00564	0.0448946	NA
ENSG00000168280	KIF5C	3.23602	-1.94139	0.968749	-2.00402	0.045068	NA
ENSG00000197976	AKAP17A	5.03886	1.30978	0.653939	2.00291	0.0451865	NA
ENSG00000181218	HIST3H2A	3.28328	-1.68857	0.844504	-1.99948	0.045556	NA
ENSG00000105141	CASP14	3.80989	-1.61082	0.805727	-1.99921	0.0455858	NA
ENSG00000136463	TACO1	39.9579	-0.578118	0.28965	-1.99592	0.0459429	0.622271
ENSG00000119812	FAM98A	4.66364	1.44395	0.723464	1.99588	0.0459472	NA
ENSG00000102962	CCL22	946.915	0.344479	0.172625	1.99554	0.0459844	0.622271
ENSG00000150712	MTMR12	6.7969	1.11317	0.558063	1.9947	0.0460758	0.622271
ENSG00000196839	ADA	5.7285	1.31691	0.660424	1.99403	0.0461484	NA
ENSG00000169359	SLC33A1	8.20851	0.98099	0.492216	1.99301	0.0462605	0.62309
ENSG00000130635	COL5A1	3.12133	-1.83598	0.921337	-1.99274	0.0462905	NA
ENSG00000174950	CD164L2	8.22764	-1.35895	0.682372	-1.9915	0.0464255	0.623641
ENSG00000104205	SGK3	2.99008	1.76594	0.887057	1.99079	0.046504	NA
ENSG00000162852	CNST	7.19036	-1.13655	0.571025	-1.99037	0.0465497	0.623641
ENSG00000196418	ZNF124	3.0081	1.90348	0.957017	1.98897	0.0467047	NA
ENSG00000182973	CNOT10	19.6042	-0.810481	0.407896	-1.98698	0.0469245	0.626991
ENSG00000106070	GRB10	1.47732	2.46087	1.23898	1.98621	0.0470099	NA
ENSG00000179397	C1orf101	2.76323	-1.9411	0.979839	-1.98104	0.0475867	NA
ENSG00000053524	MCF2L2	6.5032	-1.29777	0.65518	-1.98078	0.0476162	0.632108
ENSG00000146197	SCUBE3	18.0556	-0.725323	0.36635	-1.97987	0.0477186	0.632108
ENSG00000089091	DZANK1	11.6582	-0.901433	0.455489	-1.97905	0.0478107	0.632108
ENSG00000153071	DAB2	4.79187	-1.38096	0.698477	-1.97711	0.0480294	NA
ENSG00000163686	ABHD6	3.75899	-1.60941	0.814356	-1.9763	0.0481211	NA
ENSG00000197405	C5AR1	7.95466	-0.984986	0.498526	-1.9758	0.0481779	0.634674
ENSG00000122335	SERAC1	5.80135	-1.46884	0.743546	-1.97545	0.0482166	NA
ENSG00000172260	NEGR1	6.80899	-1.22428	0.620284	-1.97374	0.0484112	0.634674
ENSG00000145390	USP53	5.7079	-1.17825	0.597013	-1.97358	0.0484299	NA
ENSG00000110700	RPS13	4.52422	1.41933	0.719266	1.97331	0.0484606	NA
ENSG00000158169	FANCC	6.95354	-1.12847	0.571952	-1.97301	0.0484945	0.634674
ENSG00000127951	FGL2	11.8534	-0.921015	0.46684	-1.97287	0.0485101	0.634674
ENSG00000182348	ZNF804B	3.16048	-1.77065	0.89849	-1.97069	0.048759	NA
ENSG00000136270	TBRG4	5.71672	1.33215	0.676718	1.96854	0.0490062	NA
ENSG00000033170	FUT8	2.45112	1.93926	0.985963	1.96687	0.0491983	NA
ENSG00000173166	RAPH1	23.493	0.631492	0.321199	1.96605	0.0492932	0.639656
ENSG00000023909	GCLM	6.92162	-1.07479	0.546932	-1.96512	0.0494002	0.639656
ENSG00000114120	SLC25A36	6.85093	1.06752	0.543898	1.96273	0.0496776	0.639885
ENSG00000100241	SBF1	27.6016	-0.888527	0.453381	-1.95978	0.0500216	0.639885
ENSG00000165410	CFL2	2.66909	1.96073	1.00165	1.9575	0.0502882	NA
ENSG00000188868	ZNF563	2.54532	-1.98167	1.01262	-1.95698	0.0503501	NA
ENSG00000144118	RALB	8.98326	0.930154	0.475403	1.95656	0.0503994	0.639885
ENSG00000156711	MAPK13	6.54877	1.24775	0.63798	1.95578	0.0504908	0.639885
ENSG00000071794	HLTF	1.73192	-2.28601	1.16903	-1.95548	0.0505259	NA
ENSG00000004975	DVL2	2.76882	-1.75826	0.899919	-1.95379	0.0507255	NA
ENSG00000103460	TOX3	20.4452	-0.7913	0.405031	-1.95368	0.0507393	0.639885
ENSG00000125257	ABCC4	9.84168	0.897906	0.459722	1.95315	0.050802	0.639885
ENSG00000136997	MYC	191.066	-0.590416	0.302311	-1.95301	0.0508189	0.639885
ENSG00000162073	PAQR4	3.30626	-1.71977	0.881023	-1.95202	0.0509362	NA
ENSG00000123091	RNF11	35.085	-0.531624	0.272395	-1.95167	0.0509779	0.640282
ENSG00000155100	OTUD6B	2.03656	2.21848	1.13685	1.95142	0.0510067	NA
ENSG00000197275	RAD54B	2.11454	-2.1583	1.10689	-1.94989	0.0511894	NA
ENSG00000120685	PROSER1	47.7076	-0.515826	0.264832	-1.94775	0.051445	0.643978
ENSG00000134308	YWHAQ	16.9421	0.762071	0.391462	1.94673	0.0515674	0.643978
ENSG00000102606	ARHGEF7	13.1228	0.781227	0.401456	1.94598	0.0516566	0.643978
ENSG00000166598	HSP90B1	12.4138	0.827111	0.426027	1.94145	0.0522035	0.649184
ENSG00000137171	KLC4	31.4803	-0.613663	0.316378	-1.93965	0.0524223	0.650295
ENSG00000110218	PANX1	3.67939	1.58479	0.820063	1.93252	0.0532954	NA
ENSG00000082684	SEMA5B	4.53248	-1.38356	0.716119	-1.93203	0.0533561	NA
ENSG00000119689	DLST	3.55557	1.61917	0.839387	1.92899	0.0537316	NA
ENSG00000189079	ARID2	15.0919	0.739947	0.383821	1.92784	0.0538745	0.661064
ENSG00000185565	LSAMP	7.26372	-1.07002	0.555873	-1.92493	0.0542384	0.661064
ENSG00000161011	SQSTM1	50.4468	-0.489621	0.254459	-1.92416	0.0543341	0.661064
ENSG00000182162	P2RY8	7.46516	1.04775	0.544545	1.92409	0.0543431	0.661064
ENSG00000162630	B3GALT2	2.09759	-2.08098	1.08177	-1.92367	0.0543955	NA
ENSG00000112183	RBM24	2.65061	-1.89915	0.987499	-1.92319	0.0544558	NA
ENSG00000138182	KIF20B	3.68883	-1.73567	0.902526	-1.92312	0.0544649	NA
ENSG00000182175	RGMA	2.02613	2.12966	1.10746	1.92302	0.054478	NA
ENSG00000144218	AFF3	41.4501	-0.640654	0.333618	-1.92032	0.0548169	0.664066
ENSG00000130294	KIF1A	12.6998	-0.848277	0.442078	-1.91884	0.0550048	0.664073
ENSG00000166801	FAM111A	3.59133	-1.60652	0.83793	-1.91725	0.0552066	NA
ENSG00000148154	UGCG	10.7838	-0.8859	0.462371	-1.91599	0.055366	0.664073
ENSG00000165449	SLC16A9	15.9911	-0.687311	0.35905	-1.91425	0.0555884	0.664073
ENSG00000033327	GAB2	16.018	0.726032	0.379552	1.91287	0.0557651	0.664073
ENSG00000112941	PAPD7	10.0182	-0.884742	0.462649	-1.91234	0.0558326	0.664073
ENSG00000158458	NRG2	1.53388	2.35505	1.23161	1.91217	0.0558538	NA
ENSG00000075420	FNDC3B	25.5706	0.599818	0.31375	1.91177	0.0559054	0.664073
ENSG00000181722	ZBTB20	9.441	-1.08013	0.565285	-1.91076	0.0560349	0.664073
ENSG00000170653	ATF7	15.5482	0.737198	0.385828	1.91069	0.0560444	0.664073
ENSG00000152518	ZFP36L2	34.9935	0.62493	0.327493	1.90823	0.0563619	0.665721
ENSG00000008513	ST3GAL1	52.1305	-0.465134	0.243838	-1.90756	0.0564485	0.665721
ENSG00000173744	AGFG1	8.35945	0.924306	0.484873	1.90629	0.0566132	0.6661
ENSG00000186472	PCLO	21.7864	-0.738937	0.387921	-1.90487	0.0567976	0.666173
ENSG00000135426	TESPA1	6.40194	-1.62801	0.854962	-1.9042	0.0568846	0.666173
ENSG00000135929	CYP27A1	5.78457	-1.2934	0.679342	-1.9039	0.0569239	NA
ENSG00000161021	MAML1	13.3593	0.772576	0.406049	1.90267	0.0570838	0.666952
ENSG00000187753	C9orf153	0.943795	-3.20408	1.68477	-1.90179	0.0571982	NA
ENSG00000071054	MAP4K4	26.0951	0.655132	0.344608	1.90109	0.0572898	0.667806
ENSG00000215440	NPEPL1	2.64286	-1.81981	0.957789	-1.90001	0.0574322	NA
ENSG00000132970	WASF3	4.66445	-1.29482	0.681791	-1.89914	0.0575464	NA
ENSG00000172936	MYD88	3.83927	1.60099	0.843318	1.89845	0.0576374	NA
ENSG00000151090	THRB	2.7699	-1.75728	0.926067	-1.89757	0.0577522	NA
ENSG00000162174	ASRGL1	1.06582	-2.94092	1.55065	-1.89657	0.0578849	NA
ENSG00000184809	C21orf88	7.54533	-1.1055	0.582964	-1.89634	0.0579157	0.671118
ENSG00000143061	IGSF3	14.7239	0.788438	0.415856	1.89594	0.057968	0.671118
ENSG00000135365	PHF21A	9.69974	-0.989652	0.521999	-1.89589	0.0579748	0.671118
ENSG00000164543	STK17A	5.2843	1.24866	0.658617	1.89588	0.0579763	NA
ENSG00000167104	BPIFB6	4.96217	-1.26156	0.665557	-1.8955	0.0580264	NA
ENSG00000164512	ANKRD55	0.961854	-2.90628	1.5344	-1.89408	0.0582146	NA
ENSG00000128578	STRIP2	2.2799	-1.91034	1.009	-1.89331	0.0583169	NA
ENSG00000071205	ARHGAP10	22.49	0.667924	0.353027	1.89199	0.0584919	0.67264
ENSG00000130762	ARHGEF16	9.16992	-0.951686	0.503405	-1.8905	0.0586917	0.67264
ENSG00000145416	MARCH1	4.38117	-1.38918	0.734947	-1.89018	0.0587335	NA
ENSG00000178971	CTC1	70.49	0.569621	0.301375	1.89007	0.0587485	0.67264
ENSG00000131018	SYNE1	8.46498	-1.04279	0.551779	-1.88987	0.0587756	0.67264
ENSG00000205581	HMGN1	4.91193	-1.26285	0.668386	-1.8894	0.0588385	NA
ENSG00000197057	DTHD1	2.22861	-1.96156	1.03901	-1.88791	0.0590376	NA
ENSG00000065491	TBC1D22B	4.82762	1.39801	0.741021	1.8866	0.0592147	NA
ENSG00000141858	SAMD1	4.85654	-1.33515	0.708121	-1.88549	0.0593637	NA
ENSG00000221994	ZNF630	3.70557	-1.47784	0.783983	-1.88504	0.0594241	NA
ENSG00000106536	POU6F2	3.42779	-1.815	0.963204	-1.88433	0.0595202	NA
ENSG00000174137	FAM53A	2.87904	-1.64812	0.874691	-1.88423	0.0595332	NA
ENSG00000174953	DHX36	8.31558	0.950795	0.505243	1.88186	0.0598555	0.680349
ENSG00000149136	SSRP1	2.17604	1.94154	1.03191	1.8815	0.0599035	NA
ENSG00000168434	COG7	1.15143	2.63233	1.40021	1.87995	0.0601147	NA
ENSG00000265681	RPL17	3.42862	1.53299	0.815709	1.87933	0.0601994	NA
ENSG00000155660	PDIA4	1.77938	2.23258	1.18829	1.87881	0.0602706	NA
ENSG00000150907	FOXO1	27.7642	0.595085	0.316773	1.87858	0.0603013	0.682658
ENSG00000186625	KATNA1	1.9706	2.20167	1.17228	1.8781	0.0603677	NA
ENSG00000166924	NYAP1	57.8137	-0.472678	0.251862	-1.87673	0.0605547	0.682658
ENSG00000139725	RHOF	22.2116	0.693403	0.369704	1.87556	0.0607155	0.682658
ENSG00000204628	GNB2L1	9.83067	0.881917	0.470256	1.8754	0.0607381	0.682658
ENSG00000005955	GGNBP2	16.6486	0.710341	0.379126	1.87363	0.060982	0.683869
ENSG00000130226	DPP6	3.49621	-1.69872	0.906772	-1.87337	0.0610171	NA
ENSG00000133704	IPO8	5.9608	-1.18926	0.634863	-1.87325	0.0610333	NA
ENSG00000136169	SETDB2	7.5606	-0.971104	0.518604	-1.87253	0.0611329	0.684035
ENSG00000139946	PELI2	4.74182	1.23306	0.658503	1.87251	0.0611356	NA
ENSG00000177058	SLC38A9	2.72305	-1.80039	0.962066	-1.87138	0.061292	NA
ENSG00000127083	OMD	3.0081	-1.73013	0.924825	-1.87076	0.0613784	NA
ENSG00000069943	PIGB	7.17571	1.15815	0.619186	1.87044	0.0614226	0.684369
ENSG00000143862	ARL8A	5.63124	1.28273	0.686335	1.86896	0.0616286	NA
ENSG00000197273	GUCA2A	3.84139	-1.37513	0.7362	-1.86787	0.0617801	NA
ENSG00000240857	RDH14	2.46594	1.98815	1.06449	1.8677	0.0618041	NA
ENSG00000107551	RASSF4	26.8185	0.584439	0.313166	1.86623	0.0620093	0.684369
ENSG00000091592	NLRP1	33.778	-0.576318	0.308948	-1.86542	0.0621228	0.684369
ENSG00000163507	KIAA1524	1.70915	-2.2073	1.18338	-1.86526	0.0621454	NA
ENSG00000182957	SPATA13	16.709	-0.758885	0.407048	-1.86436	0.0622709	0.684369
ENSG00000104853	CLPTM1	7.37932	1.08352	0.581391	1.86366	0.0623691	0.684369
ENSG00000188938	FAM120AOS	4.76732	1.23465	0.662534	1.86353	0.0623884	NA
ENSG00000179407	DNAJB8	26.4507	-0.894606	0.480207	-1.86296	0.0624682	0.684369
ENSG00000137501	SYTL2	26.6974	-0.57227	0.30723	-1.86268	0.0625076	0.684369
ENSG00000112592	TBP	2.16761	-1.95981	1.05282	-1.86148	0.0626769	NA
ENSG00000021355	SERPINB1	12.6395	0.785608	0.422042	1.86145	0.0626813	0.684369
ENSG00000130775	THEMIS2	16.2373	0.703349	0.377938	1.86102	0.0627419	0.684369
ENSG00000087266	SH3BP2	17.4309	0.711885	0.382606	1.86062	0.0627974	0.684369
ENSG00000127870	RNF6	11.2053	0.877611	0.472063	1.85909	0.0630137	0.68524
ENSG00000168143	FAM83B	20.4983	-0.632089	0.340359	-1.85712	0.0632939	0.6868
ENSG00000189143	CLDN4	5.01265	-1.38423	0.745838	-1.85594	0.0634624	NA
ENSG00000213859	KCTD11	8.65542	-1.01588	0.547506	-1.85546	0.0635302	0.687878
ENSG00000135960	EDAR	2.25473	-2.11265	1.14007	-1.85308	0.0638709	NA
ENSG00000187239	FNBP1	60.9685	0.492464	0.265872	1.85226	0.0639886	0.691353
ENSG00000130723	PRRC2B	13.9888	0.730596	0.39531	1.84816	0.0645794	0.693518
ENSG00000110931	CAMKK2	8.11229	0.963472	0.521361	1.84799	0.0646032	0.693518
ENSG00000164849	GPR146	1.55768	2.27395	1.23092	1.84736	0.0646946	NA
ENSG00000138639	ARHGAP24	2.5154	1.70005	0.921231	1.84541	0.0649785	NA
ENSG00000116903	EXOC8	5.28325	1.14691	0.621561	1.84521	0.0650069	NA
ENSG00000101558	VAPA	12.3479	-0.788212	0.427391	-1.84424	0.0651481	0.694913
ENSG00000086475	SEPHS1	7.85229	-1.05087	0.570466	-1.84214	0.0654553	0.695326
ENSG00000160972	PPP1R16A	4.24862	-1.34049	0.728065	-1.84116	0.0655977	NA
ENSG00000120457	KCNJ5	11.9547	-0.772015	0.419382	-1.84084	0.0656451	0.695449
ENSG00000073578	SDHA	6.39922	-1.06667	0.579678	-1.84011	0.0657521	0.695449
ENSG00000118620	ZNF430	5.62884	1.16602	0.633797	1.83974	0.0658062	NA
ENSG00000151445	VIPAS39	2.3213	-2.00492	1.09017	-1.83908	0.0659029	NA
ENSG00000148429	USP6NL	10.8969	0.840143	0.457571	1.83609	0.0663438	0.698984
ENSG00000070190	DAPP1	13.842	-0.799566	0.435504	-1.83595	0.0663645	0.698984
ENSG00000092853	CLSPN	3.12465	1.61623	0.880951	1.83464	0.0665587	NA
ENSG00000151012	SLC7A11	155.057	-0.354364	0.193157	-1.8346	0.0665656	0.699096
ENSG00000007402	CACNA2D2	2.80352	-1.89645	1.03394	-1.8342	0.0666237	NA
ENSG00000107736	CDH23	29.9371	-0.601064	0.328058	-1.83219	0.0669232	0.699096
ENSG00000073803	MAP3K13	7.00078	-1.03259	0.563602	-1.83213	0.0669317	0.699096
ENSG00000154914	USP43	7.99482	0.977599	0.533996	1.83072	0.0671418	0.699835
ENSG00000066735	KIF26A	4.3688	-1.30379	0.712415	-1.83009	0.067236	NA
ENSG00000132357	CARD6	3.3	-1.42253	0.777436	-1.82978	0.0672833	NA
ENSG00000144567	FAM134A	4.27073	-1.29365	0.707337	-1.8289	0.0674147	NA
ENSG00000132950	ZMYM5	6.19101	-1.04524	0.573185	-1.82357	0.0682175	NA
ENSG00000182575	NXPH3	4.1171	1.4681	0.805255	1.82315	0.0682805	NA
ENSG00000106682	EIF4H	3.30793	1.42972	0.784228	1.82309	0.0682893	NA
ENSG00000168487	BMP1	18.2191	-0.794924	0.436033	-1.82308	0.068291	0.71034
ENSG00000070729	CNGB1	1.23707	-2.40245	1.31837	-1.82229	0.0684113	NA
ENSG00000101445	PPP1R16B	60.1283	0.471835	0.259315	1.81955	0.0688281	0.713121
ENSG00000058729	RIOK2	11.3999	-0.747736	0.410968	-1.81945	0.0688423	0.713121
ENSG00000135624	CCT7	11.3031	-0.962557	0.530582	-1.81415	0.0696539	0.714805
ENSG00000187527	ATP13A5	1.8808	-2.09764	1.15672	-1.81343	0.0697648	NA
ENSG00000113368	LMNB1	8.65939	-0.957042	0.52786	-1.81306	0.0698224	0.714805
ENSG00000123080	CDKN2C	6.9903	-1.06561	0.588066	-1.81207	0.0699761	0.714805
ENSG00000102580	DNAJC3	8.71579	0.939163	0.518329	1.81191	0.0700008	0.714805
ENSG00000162772	ATF3	24.4029	0.598213	0.330366	1.81076	0.0701781	0.715162
ENSG00000123213	NLN	4.61717	-1.20762	0.667675	-1.80869	0.0704994	NA
ENSG00000186951	PPARA	21.2762	0.697657	0.385734	1.80865	0.0705057	0.716379
ENSG00000089248	ERP29	1.35383	-2.62313	1.45122	-1.80754	0.0706782	NA
ENSG00000050628	PTGER3	2.31664	-1.85104	1.02439	-1.80697	0.0707665	NA
ENSG00000110046	ATG2A	7.36711	-0.987789	0.546851	-1.80632	0.0708679	0.716379
ENSG00000177045	SIX5	1.16066	2.59983	1.43988	1.80559	0.0709824	NA
ENSG00000198742	SMURF1	6.50867	0.998711	0.553279	1.80508	0.0710625	0.716539
ENSG00000180347	CCDC129	3.82402	-1.34267	0.74387	-1.80497	0.0710786	NA
ENSG00000167005	NUDT21	5.10414	1.2469	0.690912	1.80471	0.0711195	NA
ENSG00000167799	NUDT8	1.03238	-2.80878	1.55655	-1.80448	0.0711553	NA
ENSG00000167604	NFKBID	33.4961	0.526667	0.29188	1.8044	0.0711689	0.716539
ENSG00000198862	LTN1	4.96024	1.18875	0.658849	1.80429	0.0711863	NA
ENSG00000163629	PTPN13	5.54256	-1.16733	0.647639	-1.80243	0.0714774	NA
ENSG00000188152	NUTM2G	1.20914	-3.00128	1.66598	-1.80151	0.0716221	NA
ENSG00000112293	GPLD1	2.51632	-1.71428	0.951831	-1.80103	0.0716976	NA
ENSG00000109079	TNFAIP1	6.02195	1.10659	0.614442	1.80097	0.0717082	NA
ENSG00000143333	RGS16	1.0519	2.77236	1.54016	1.80005	0.0718528	NA
ENSG00000134775	FHOD3	5.94805	-1.07285	0.596504	-1.79857	0.0720868	NA
ENSG00000172531	PPP1CA	4.73069	1.21559	0.676118	1.79789	0.072194	NA
ENSG00000114209	PDCD10	5.0269	-1.21143	0.673921	-1.79759	0.0722418	NA
ENSG00000205765	C5orf51	3.41566	1.45479	0.80977	1.79655	0.0724078	NA
ENSG00000101557	USP14	6.12074	1.05651	0.588254	1.79601	0.0724936	NA
ENSG00000154227	CERS3	2.39167	-1.88642	1.05049	-1.79575	0.0725339	NA
ENSG00000197653	DNAH10	8.27617	-1.13402	0.632739	-1.79225	0.0730936	0.729682
ENSG00000164164	OTUD4	7.17356	1.03829	0.579423	1.79193	0.0731438	0.729682
ENSG00000143772	ITPKB	29.1397	0.557607	0.31125	1.79151	0.0732115	0.729682
ENSG00000206418	RAB12	10.1791	0.883427	0.493349	1.79067	0.0733458	0.729682
ENSG00000109339	MAPK10	1.37129	-2.49018	1.39118	-1.78997	0.0734587	NA
ENSG00000138621	PPCDC	1.27314	-2.50073	1.39749	-1.78944	0.0735437	NA
ENSG00000163328	GPR155	2.56679	-1.7866	0.999024	-1.78835	0.0737198	NA
ENSG00000143624	INTS3	9.36663	-0.845606	0.474039	-1.78383	0.0744512	0.733564
ENSG00000108518	PFN1	21.3817	0.608448	0.341108	1.78374	0.074466	0.733564
ENSG00000167283	ATP5L	1.92646	1.98934	1.11626	1.78216	0.0747237	NA
ENSG00000101199	ARFGAP1	7.23915	-1.02703	0.576615	-1.78113	0.0748908	0.734866
ENSG00000184507	NUTM1	1.78065	-2.04462	1.14933	-1.77896	0.0752458	NA
ENSG00000156395	SORCS3	4.33259	-1.25141	0.70348	-1.77888	0.0752591	NA
ENSG00000183484	GPR132	10.0194	1.02457	0.576139	1.77834	0.075348	0.736627
ENSG00000136628	EPRS	5.27974	1.10758	0.623108	1.77751	0.0754838	NA
ENSG00000106993	CDC37L1	8.93742	-0.903167	0.508277	-1.77692	0.0755819	0.737327
ENSG00000140497	SCAMP2	3.22636	1.47744	0.832431	1.77486	0.0759217	NA
ENSG00000132640	BTBD3	7.42881	0.942029	0.531022	1.77399	0.0760645	0.740597
ENSG00000121807	CCR2	3.70999	-1.3834	0.781481	-1.77023	0.0766886	NA
ENSG00000118200	CAMSAP2	11.0155	0.934846	0.52813	1.77011	0.0767096	0.743994
ENSG00000156521	TYSND1	2.39257	-1.82788	1.03325	-1.76906	0.0768838	NA
ENSG00000196981	WDR5B	6.34678	1.18208	0.668203	1.76904	0.076887	0.744278
ENSG00000177374	HIC1	2.882	-1.62739	0.920048	-1.76881	0.076925	NA
ENSG00000186635	ARAP1	9.65972	-0.807895	0.457127	-1.76733	0.0771729	0.745609
ENSG00000136866	ZFP37	1.94093	-2.25198	1.27431	-1.76722	0.0771916	NA
ENSG00000155729	KCTD18	3.03723	1.47306	0.833828	1.76662	0.0772922	NA
ENSG00000196544	C17orf59	1.5524	-2.29684	1.30094	-1.76553	0.0774749	NA
ENSG00000139324	TMTC3	4.59257	-1.23573	0.700062	-1.76517	0.0775349	NA
ENSG00000115665	SLC5A7	6.47332	-1.04745	0.593786	-1.76402	0.0777285	0.745792
ENSG00000100412	ACO2	3.0602	1.4484	0.821319	1.7635	0.0778161	NA
ENSG00000206053	HN1L	6.01122	1.20072	0.680897	1.76344	0.0778256	NA
ENSG00000132824	SERINC3	6.32286	1.05108	0.596112	1.76322	0.0778636	0.745792
ENSG00000160710	ADAR	23.9857	0.559534	0.317412	1.7628	0.0779341	0.745792
ENSG00000119042	SATB2	3.33374	-1.40309	0.796697	-1.76114	0.078215	NA
ENSG00000133816	MICAL2	6.45599	1.04772	0.595299	1.76	0.0784083	0.748904
ENSG00000231925	TAPBP	30.2259	0.533738	0.303686	1.75753	0.0788271	0.748939
ENSG00000134061	CD180	9.95749	-0.816119	0.464697	-1.75624	0.0790476	0.748939
ENSG00000090104	RGS1	84.3989	0.401761	0.228775	1.75614	0.0790637	0.748939
ENSG00000107771	CCSER2	12.6661	0.713027	0.406025	1.75612	0.0790683	0.748939
ENSG00000169777	TAS2R1	1.23392	-2.84568	1.62061	-1.75593	0.0791007	NA
ENSG00000160050	CCDC28B	2.05726	1.82246	1.03792	1.75588	0.0791094	NA
ENSG00000117090	SLAMF1	10.4929	0.853443	0.486147	1.75553	0.0791694	0.748939
ENSG00000125657	TNFSF9	9.27744	0.87267	0.497326	1.75472	0.0793065	0.748939
ENSG00000251322	SHANK3	2.81954	-1.55417	0.885787	-1.75457	0.0793334	NA
ENSG00000103319	EEF2K	3.47785	-1.35799	0.775042	-1.75214	0.0797489	NA
ENSG00000197217	ENTPD4	14.4406	0.695291	0.397056	1.75112	0.0799258	0.752483
ENSG00000163755	HPS3	10.5402	-0.891278	0.509071	-1.75079	0.0799813	0.752483
ENSG00000198039	ZNF273	2.74264	-1.82644	1.04385	-1.7497	0.0801694	NA
ENSG00000105255	FSD1	6.04714	1.08163	0.618352	1.74921	0.0802541	NA
ENSG00000133657	ATP13A3	44.4227	0.556807	0.318356	1.74901	0.0802893	0.753969
ENSG00000177694	NAALADL2	5.02197	-1.23075	0.704709	-1.74647	0.0807301	NA
ENSG00000117643	MAN1C1	1.3667	-2.1119	1.21029	-1.74495	0.0809938	NA
ENSG00000171877	FRMD5	3.87194	-1.47746	0.847816	-1.74267	0.0813919	NA
ENSG00000075407	ZNF37A	7.81348	-1.00821	0.578715	-1.74216	0.0814805	0.763728
ENSG00000161860	SYCE2	1.71687	-1.94695	1.11838	-1.74086	0.0817076	NA
ENSG00000106290	TAF6	22.6588	-0.602058	0.3461	-1.73955	0.0819378	0.765504
ENSG00000108961	RANGRF	35.6822	-0.813605	0.46783	-1.7391	0.0820165	0.765504
ENSG00000258289	CHURC1	2.43248	-1.581	0.909581	-1.73817	0.0821814	NA
ENSG00000017373	SRCIN1	4.19685	-1.24684	0.717357	-1.7381	0.082193	NA
ENSG00000168010	ATG16L2	1798.16	-0.424274	0.244182	-1.73753	0.0822931	0.765504
ENSG00000162729	IGSF8	4.95293	1.23593	0.711384	1.73735	0.0823246	NA
ENSG00000152413	HOMER1	2.83589	1.73699	1.00047	1.73617	0.0825335	NA
ENSG00000104343	UBE2W	8.02377	-0.883984	0.509235	-1.73591	0.0825806	0.765504
ENSG00000042429	MED17	4.53448	1.22051	0.703279	1.73545	0.0826609	NA
ENSG00000151917	BEND6	7.38324	-1.02854	0.592835	-1.73494	0.0827509	0.765504
ENSG00000135046	ANXA1	7.74565	-0.921835	0.531837	-1.73331	0.0830413	0.765504
ENSG00000183856	IQGAP3	5.75135	-1.10006	0.634967	-1.73247	0.0831891	NA
ENSG00000068878	PSME4	6.59639	1.06655	0.616767	1.72926	0.0837622	0.769972
ENSG00000129282	MRM1	1.8903	1.90946	1.10422	1.72924	0.0837668	NA
ENSG00000106080	FKBP14	1.66883	2.1384	1.237	1.7287	0.0838627	NA
ENSG00000247746	USP51	4.08717	-1.22162	0.706704	-1.72862	0.0838772	NA
ENSG00000155097	ATP6V1C1	5.79941	-1.04877	0.606712	-1.72861	0.0838786	NA
ENSG00000117595	IRF6	8.10079	-1.02555	0.593315	-1.72851	0.0838963	0.769972
ENSG00000088833	NSFL1C	11.8565	0.724305	0.419154	1.72801	0.0839858	0.769972
ENSG00000234127	TRIM26	2.8146	1.54029	0.892147	1.7265	0.0842577	NA
ENSG00000110318	KIAA1377	2.78737	-1.71143	0.992014	-1.72521	0.0844895	NA
ENSG00000144635	DYNC1LI1	7.55202	-0.915985	0.531389	-1.72376	0.0847521	0.773856
ENSG00000101624	CEP76	7.79264	-1.00027	0.580331	-1.72361	0.0847776	0.773856
ENSG00000132467	UTP3	3.11479	-1.5347	0.890829	-1.72278	0.0849277	NA
ENSG00000085998	POMGNT1	2.24122	1.96577	1.14154	1.72204	0.0850632	NA
ENSG00000129116	PALLD	73.325	-0.397092	0.230671	-1.72147	0.0851658	0.775007
ENSG00000117154	IGSF21	1.44416	-2.42362	1.40816	-1.72112	0.0852288	NA
ENSG00000189056	RELN	12.8908	-0.771182	0.448385	-1.71991	0.0854488	0.775007
ENSG00000101350	KIF3B	7.58492	0.870441	0.506228	1.71946	0.0855298	0.775007
ENSG00000161970	RPL26	2.95583	1.4357	0.835086	1.71922	0.0855745	NA
ENSG00000137968	SLC44A5	2.3425	-1.74997	1.01856	-1.71808	0.0857817	NA
ENSG00000226479	TMEM185B	4.10912	1.38503	0.806298	1.71777	0.0858388	NA
ENSG00000183323	CCDC125	1.45616	-2.22143	1.29328	-1.71767	0.0858572	NA
ENSG00000140455	USP3	10.0066	0.786837	0.458281	1.71693	0.0859922	0.775007
ENSG00000101974	ATP11C	29.6298	0.493561	0.287505	1.71671	0.086033	0.775007
ENSG00000107242	PIP5K1B	1.26185	2.51467	1.4649	1.71661	0.0860508	NA
ENSG00000141127	PRPSAP2	3.47181	-1.45349	0.846844	-1.71636	0.0860969	NA
ENSG00000167977	KCTD5	3.24559	1.45113	0.846275	1.71473	0.0863943	NA
ENSG00000157833	GAREML	5.07357	-1.08449	0.633613	-1.7116	0.086971	NA
ENSG00000143337	TOR1AIP1	13.5227	0.686584	0.401226	1.71122	0.0870413	0.780885
ENSG00000245888	CTD-3203P2.2	2.78137	1.56818	0.917076	1.70998	0.0872693	NA
ENSG00000196074	SYCP2	4.30106	-1.40975	0.825546	-1.70766	0.0876997	NA
ENSG00000183337	BCOR	12.4769	0.732741	0.429232	1.7071	0.0878041	0.783867
ENSG00000233224	HIST1H2AM	10.2468	-0.761065	0.44594	-1.70665	0.0878864	0.783867
ENSG00000108091	CCDC6	15.257	0.690872	0.40494	1.70611	0.0879874	0.783867
ENSG00000158373	HIST1H2BD	13.6649	-0.705538	0.413549	-1.70606	0.0879978	0.783867
ENSG00000171495	MROH2B	3.86052	-1.2935	0.758645	-1.70501	0.088192	NA
ENSG00000158417	EIF5B	5.15986	1.24152	0.728188	1.70495	0.0882038	NA
ENSG00000012048	BRCA1	3.7901	-1.33918	0.786377	-1.70297	0.0885741	NA
ENSG00000153046	CDYL	12.6894	0.773334	0.454167	1.70275	0.0886148	0.787966
ENSG00000163377	FAM19A4	5.0675	-1.22388	0.719906	-1.70006	0.0891203	NA
ENSG00000127831	VIL1	5.4129	-1.05002	0.61771	-1.69986	0.0891579	NA
ENSG00000186017	ZNF566	4.93813	-1.24369	0.731837	-1.69941	0.0892421	NA
ENSG00000100099	HPS4	2.03795	-1.68955	0.994253	-1.69932	0.0892591	NA
ENSG00000197646	PDCD1LG2	8.05247	-0.846231	0.498097	-1.69893	0.0893326	0.790201
ENSG00000197429	IPP	6.74559	-1.12051	0.659959	-1.69785	0.0895366	0.790201
ENSG00000178078	STAP2	2.18937	1.86739	1.10009	1.69748	0.0896054	NA
ENSG00000101166	SLMO2	5.06194	1.19768	0.705587	1.69742	0.0896166	NA
ENSG00000116489	CAPZA1	11.3073	0.759904	0.447772	1.69708	0.089682	0.790201
ENSG00000110651	CD81	9.54566	0.884198	0.521068	1.6969	0.0897164	0.790201
ENSG00000155130	MARCKS	57.9543	0.394746	0.232701	1.69636	0.0898168	0.790201
ENSG00000102189	EEA1	24.6509	-0.5919	0.349162	-1.6952	0.0900376	0.790201
ENSG00000008405	CRY1	2.78167	-1.5247	0.900218	-1.6937	0.090323	NA
ENSG00000129680	MAP7D3	3.99828	1.28282	0.75797	1.69244	0.0905623	NA
ENSG00000117650	NEK2	10.3062	-0.754478	0.445796	-1.69243	0.090564	0.790201
ENSG00000112419	PHACTR2	11.7212	-0.705367	0.416784	-1.6924	0.090569	0.790201
ENSG00000161031	PGLYRP2	3.08376	-1.54414	0.912536	-1.69215	0.0906183	NA
ENSG00000070882	OSBPL3	11.2713	0.780531	0.461323	1.69194	0.0906574	0.790201
ENSG00000106462	EZH2	5.12404	1.12771	0.666591	1.69176	0.0906911	NA
ENSG00000142082	SIRT3	1.5098	1.96184	1.15974	1.69163	0.0907171	NA
ENSG00000089159	PXN	6.34055	0.961516	0.568461	1.69144	0.0907536	0.790201
ENSG00000104941	RSPH6A	38.1139	-0.522618	0.30921	-1.69017	0.0909949	0.790931
ENSG00000223496	EXOSC6	2.03713	1.93549	1.14535	1.68987	0.0910524	NA
ENSG00000107937	GTPBP4	3.94255	1.25266	0.74143	1.68952	0.0911194	NA
ENSG00000117834	SLC5A9	4.77793	-1.4025	0.830277	-1.6892	0.0911809	NA
ENSG00000139116	KIF21A	7.71151	-0.918192	0.543643	-1.68896	0.091227	0.791165
ENSG00000159692	CTBP1	28.6493	0.585615	0.346903	1.68812	0.0913876	0.791165
ENSG00000160216	AGPAT3	22.0379	0.576962	0.34189	1.68757	0.0914942	0.791165
ENSG00000146122	DAAM2	4.81269	-1.3676	0.810771	-1.68679	0.091644	NA
ENSG00000105438	KDELR1	5.5132	-1.02387	0.607198	-1.68622	0.0917536	NA
ENSG00000099260	PALMD	4.685	-1.17747	0.698351	-1.68607	0.0917825	NA
ENSG00000117419	ERI3	26.652	-0.578786	0.343294	-1.68598	0.0917999	0.792444
ENSG00000163626	COX18	13.5575	-0.706534	0.419403	-1.68462	0.092062	0.793262
ENSG00000182287	AP1S2	1.79728	1.94958	1.15754	1.68424	0.0921359	NA
ENSG00000100368	CSF2RB	19.1865	0.622176	0.369496	1.68385	0.0922104	0.793262
ENSG00000113163	COL4A3BP	5.79569	1.09277	0.649488	1.68251	0.09247	NA
ENSG00000162290	DCP1A	6.0127	1.06467	0.632827	1.6824	0.0924904	NA
ENSG00000129673	AANAT	4.3988	-1.15206	0.684942	-1.68198	0.0925733	NA
ENSG00000147439	BIN3	2.4769	1.5838	0.942283	1.68081	0.0928005	NA
ENSG00000152056	AP1S3	3.20909	1.48353	0.882685	1.68071	0.09282	NA
ENSG00000188986	NELFB	4.26142	-1.12308	0.668598	-1.67975	0.0930063	NA
ENSG00000151694	ADAM17	6.15184	0.965274	0.574713	1.67957	0.0930402	NA
ENSG00000198558	HIST1H4L	2.30702	-1.6295	0.970256	-1.67945	0.0930644	NA
ENSG00000169902	TPST1	3.6213	1.29549	0.771461	1.67927	0.0930988	NA
ENSG00000203668	CHML	3.74858	1.42543	0.849301	1.67836	0.0932768	NA
ENSG00000072415	MPP5	8.38051	0.855881	0.509979	1.67827	0.0932952	0.79961
ENSG00000013293	SLC7A14	36.0918	-0.468487	0.279261	-1.6776	0.0934258	0.79961
ENSG00000117620	SLC35A3	3.33124	-1.5511	0.924983	-1.67689	0.0935634	NA
ENSG00000167394	ZNF668	4.04354	1.23718	0.738017	1.67635	0.0936689	NA
ENSG00000143479	DYRK3	1.33046	2.28156	1.36123	1.67609	0.0937196	NA
ENSG00000129993	CBFA2T3	5.0558	1.07438	0.641043	1.676	0.0937392	NA
ENSG00000121879	PIK3CA	13.7464	0.681097	0.406591	1.67514	0.0939061	0.800952
ENSG00000110422	HIPK3	30.0853	0.506161	0.302442	1.67358	0.0942131	0.800952
ENSG00000163900	TMEM41A	3.66264	-1.22126	0.729895	-1.6732	0.0942881	NA
ENSG00000164100	NDST3	3.97436	-1.27483	0.762063	-1.67286	0.0943549	NA
ENSG00000104237	RP1	2.41394	1.89496	1.13348	1.67181	0.0945627	NA
ENSG00000007264	MATK	1.88418	2.20092	1.3165	1.6718	0.0945635	NA
ENSG00000182132	KCNIP1	2.51687	-1.77213	1.06059	-1.67089	0.0947432	NA
ENSG00000183090	FREM3	5.89803	-1.24299	0.744085	-1.6705	0.0948207	NA
ENSG00000189060	H1F0	7.21324	-0.950238	0.569051	-1.66987	0.094946	0.805619
ENSG00000133460	SLC2A11	2.40233	-1.56738	0.938684	-1.66977	0.0949653	NA
ENSG00000074706	IPCEF1	3.67341	-1.24978	0.74849	-1.66974	0.094971	NA
ENSG00000163810	TGM4	1.10652	-2.44356	1.4635	-1.66967	0.0949849	NA
ENSG00000116729	WLS	1.90003	-1.72871	1.03566	-1.66919	0.0950798	NA
ENSG00000189221	MAOA	8.32966	0.964272	0.577706	1.66914	0.09509	0.805619
ENSG00000165972	CCDC38	2.30752	-1.81923	1.09008	-1.6689	0.095137	NA
ENSG00000197894	ADH5	15.1328	-0.619666	0.371651	-1.66733	0.0954483	0.807294
ENSG00000108506	INTS2	5.74931	-1.01309	0.607715	-1.66705	0.0955039	NA
ENSG00000221949	C12orf61	7.29587	0.86308	0.518579	1.66432	0.0960491	0.808919
ENSG00000090054	SPTLC1	3.69763	1.28535	0.772319	1.66427	0.0960577	NA
ENSG00000117020	AKT3	8.55812	0.885616	0.532239	1.66394	0.0961235	0.808919
ENSG00000104904	OAZ1	20.8475	0.593169	0.356713	1.66288	0.0963373	0.809362
ENSG00000170500	LONRF2	3.28189	-1.36678	0.823031	-1.66067	0.0967806	NA
ENSG00000150753	CCT5	5.31852	1.0352	0.623738	1.65967	0.0969811	NA
ENSG00000100147	CCDC134	2.19534	-1.75903	1.06007	-1.65935	0.0970452	NA
ENSG00000177383	MAGEF1	1.50207	2.27112	1.37036	1.65731	0.0974565	NA
ENSG00000166444	ST5	11.5232	-0.70526	0.425654	-1.65688	0.0975427	0.814605
ENSG00000119523	ALG2	8.4164	-0.813672	0.491184	-1.65655	0.09761	0.814605
ENSG00000164023	SGMS2	10.9033	0.74216	0.448167	1.65599	0.0977235	0.814605
ENSG00000181143	MUC16	86.5061	-0.369607	0.223245	-1.65561	0.0978005	0.814605
ENSG00000120262	CCDC170	3.21626	-1.60954	0.972623	-1.65484	0.0979562	NA
ENSG00000068028	RASSF1	2.66899	-1.44063	0.870567	-1.65482	0.097961	NA
ENSG00000162390	ACOT11	2.07548	-1.64524	0.9949	-1.65368	0.0981928	NA
ENSG00000163964	PIGX	3.90032	-1.23708	0.748144	-1.65353	0.0982238	NA
ENSG00000145348	TBCK	7.11091	-0.937843	0.567306	-1.65315	0.0983002	0.814605
ENSG00000076108	BAZ2A	23.1634	0.552955	0.334508	1.65304	0.0983227	0.814605
ENSG00000196235	SUPT5H	15.0351	-0.657884	0.398023	-1.65288	0.0983559	0.814605
ENSG00000004399	PLXND1	11.112	0.732884	0.443485	1.65256	0.0984206	0.814605
ENSG00000142621	FHAD1	20.6813	-0.591366	0.358367	-1.65017	0.0989085	0.817297
ENSG00000178636	RP11-455G16.1	1.42706	-2.03644	1.23443	-1.6497	0.099005	NA
ENSG00000092470	WDR76	31.3204	-0.507419	0.307984	-1.64755	0.0994448	0.819307
ENSG00000008196	TFAP2B	1.38425	-2.38789	1.44943	-1.64747	0.0994606	NA
ENSG00000144893	MED12L	11.0551	-0.719973	0.43707	-1.64727	0.0995021	0.819307
ENSG00000066027	PPP2R5A	6.12229	1.01588	0.617069	1.6463	0.0997023	NA
ENSG00000129657	SEC14L1	12.7794	0.678306	0.412033	1.64624	0.0997134	0.819307
ENSG00000090776	EFNB1	1.85686	1.83758	1.11622	1.64624	0.0997135	NA
ENSG00000102452	NALCN	1.93171	-2.01254	1.22356	-1.64482	0.100007	NA
ENSG00000025156	HSF2	1.53901	-1.98725	1.2086	-1.64426	0.100123	NA
ENSG00000225485	ARHGAP23	1.10244	-2.58016	1.56967	-1.64376	0.100225	NA
ENSG00000134222	PSRC1	3.30555	-1.63922	0.997706	-1.64299	0.100385	NA
ENSG00000140022	STON2	5.31674	-0.99842	0.608078	-1.64193	0.100605	NA
ENSG00000023697	DERA	4.27146	-1.1473	0.698959	-1.64144	0.100706	NA
ENSG00000107263	RAPGEF1	29.5464	0.512834	0.312512	1.64101	0.100796	0.824755
ENSG00000168005	C11orf84	1.94403	1.75815	1.07221	1.63974	0.10106	NA
ENSG00000118242	MREG	12.1268	0.75199	0.458653	1.63956	0.101096	0.82574
ENSG00000205755	CRLF2	5.96198	-1.02847	0.627357	-1.63936	0.101138	NA
ENSG00000084090	STARD7	19.8343	0.550039	0.335787	1.63806	0.10141	0.82574
ENSG00000144406	UNC80	6.8682	-0.954527	0.583589	-1.63561	0.10192	0.828555
ENSG00000050130	JKAMP	2.76097	1.46581	0.89645	1.63513	0.102022	NA
ENSG00000103260	METRN	3.12812	-1.44104	0.881378	-1.63499	0.102051	NA
ENSG00000068796	KIF2A	55.5471	0.384094	0.23515	1.6334	0.102385	0.830107
ENSG00000164199	GPR98	13.1348	-0.666909	0.408445	-1.6328	0.102512	0.830107
ENSG00000163611	SPICE1	1.71841	-1.89558	1.16138	-1.63218	0.102641	NA
ENSG00000179933	C14orf119	9.00359	0.780452	0.478581	1.63076	0.102941	0.831472
ENSG00000168090	COPS6	1.60201	1.95525	1.19993	1.62947	0.103213	NA
ENSG00000165886	UBTD1	1.39249	2.05064	1.25865	1.62924	0.103263	NA
ENSG00000134376	CRB1	3.91356	-1.29736	0.796366	-1.6291	0.103293	NA
ENSG00000145779	TNFAIP8	18.4024	0.646648	0.397116	1.62836	0.103448	0.834032
ENSG00000184216	IRAK1	13.3662	0.696676	0.428146	1.62719	0.103696	0.834032
ENSG00000140548	ZNF710	10.097	0.808803	0.49714	1.62691	0.103756	0.834032
ENSG00000125319	C17orf53	9.54339	-1.03623	0.637306	-1.62595	0.10396	0.834333
ENSG00000153975	ZUFSP	3.51616	1.32192	0.813262	1.62545	0.104067	NA
ENSG00000186812	ZNF397	2.35715	1.70531	1.0495	1.62487	0.104189	NA
ENSG00000064655	EYA2	26.3523	-0.524028	0.322876	-1.623	0.10459	0.837852
ENSG00000112874	NUDT12	2.30933	-1.65495	1.01978	-1.62285	0.104621	NA
ENSG00000066185	ZMYND12	1.64858	-1.97168	1.21504	-1.62273	0.104647	NA
ENSG00000149532	CPSF7	81.7994	-0.443872	0.273841	-1.62091	0.105037	0.837852
ENSG00000119899	SLC17A5	6.77087	-0.964724	0.596105	-1.61838	0.10558	0.837852
ENSG00000065060	UHRF1BP1	9.20308	0.778122	0.481309	1.61668	0.105948	0.837852
ENSG00000185112	FAM43A	2.2922	1.70853	1.05693	1.6165	0.105986	NA
ENSG00000127022	CANX	23.3185	0.511128	0.316263	1.61615	0.106062	0.837852
ENSG00000183780	SLC35F3	2.31748	-1.55369	0.961602	-1.61573	0.106153	NA
ENSG00000179862	CITED4	2.18606	1.70785	1.0571	1.6156	0.106181	NA
ENSG00000196247	ZNF107	5.46775	-1.07593	0.666111	-1.61525	0.106257	NA
ENSG00000129566	TEP1	5.29727	1.04373	0.646298	1.61494	0.106324	NA
ENSG00000120458	MSANTD2	0.938215	2.63352	1.63098	1.61468	0.10638	NA
ENSG00000147459	DOCK5	28.3395	-0.526939	0.326413	-1.61433	0.106455	0.837852
ENSG00000175348	TMEM9B	2.39908	1.54982	0.960262	1.61396	0.106537	NA
ENSG00000169957	ZNF768	6.72075	-1.02197	0.633547	-1.6131	0.106723	0.837852
ENSG00000163590	PPM1L	8.43248	0.783934	0.48604	1.6129	0.106766	0.837852
ENSG00000163638	ADAMTS9	9.58317	-0.790322	0.490235	-1.61213	0.106934	0.837852
ENSG00000155011	DKK2	5.22277	-1.15661	0.717474	-1.61206	0.106949	NA
ENSG00000037897	METTL1	1.58618	1.97001	1.22206	1.61205	0.106952	NA
ENSG00000171940	ZNF217	64.1617	0.357543	0.221884	1.6114	0.107093	0.837852
ENSG00000173511	VEGFB	1.08125	-2.47002	1.53302	-1.61122	0.107133	NA
ENSG00000185513	L3MBTL1	22.2375	-0.564493	0.350467	-1.61069	0.107248	0.837852
ENSG00000172289	OR10V1	4.70258	-1.08128	0.671563	-1.61009	0.107377	NA
ENSG00000124209	RAB22A	11.0388	0.719724	0.44708	1.60983	0.107435	0.837852
ENSG00000183273	CCDC60	3.55436	-1.3488	0.838063	-1.60942	0.107524	NA
ENSG00000136811	ODF2	45.0367	-0.505923	0.314359	-1.60938	0.107533	0.837852
ENSG00000059122	FLYWCH1	3.55219	-1.2756	0.792886	-1.60881	0.107658	NA
ENSG00000020633	RUNX3	20.2581	0.629335	0.391322	1.60823	0.107785	0.837852
ENSG00000206579	XKR4	28.2406	-0.530444	0.32986	-1.60809	0.107816	0.837852
ENSG00000269089	AP003733.1	3.65296	1.21537	0.75647	1.60664	0.108134	NA
ENSG00000115457	IGFBP2	4.29304	-1.06643	0.663871	-1.60638	0.108191	NA
ENSG00000108262	GIT1	2.33097	-1.65328	1.02949	-1.60593	0.108289	NA
ENSG00000121005	CRISPLD1	1.80322	-1.95316	1.21656	-1.60548	0.108389	NA
ENSG00000114745	GORASP1	45.4259	-0.453212	0.282662	-1.60337	0.108853	0.837852
ENSG00000131148	EMC8	275.559	-0.331293	0.206635	-1.60327	0.108874	0.837852
ENSG00000182319	SGK223	11.6453	0.750681	0.468475	1.60239	0.109069	0.837852
ENSG00000258818	RNASE4	34.9679	0.586672	0.366283	1.60169	0.109224	0.837852
ENSG00000038427	VCAN	10.8242	0.771855	0.482123	1.60095	0.109388	0.837852
ENSG00000102970	CCL17	160.742	0.371621	0.232155	1.60075	0.109433	0.837852
ENSG00000105559	PLEKHA4	4.97344	-1.18965	0.743497	-1.60008	0.109582	NA
ENSG00000104643	MTMR9	10.0868	0.752349	0.470201	1.60006	0.109585	0.837852
ENSG00000187164	KIAA1598	5.82466	0.987354	0.617368	1.5993	0.109755	NA
ENSG00000214140	PRCD	11.4534	-0.67697	0.423393	-1.59892	0.109839	0.837852
ENSG00000167543	TP53I13	299.266	-0.347713	0.217488	-1.59877	0.109871	0.837852
ENSG00000182541	LIMK2	1.88481	1.87353	1.1719	1.59871	0.109885	NA
ENSG00000130844	ZNF331	12.2943	-0.759117	0.474838	-1.59869	0.10989	0.837852
ENSG00000157350	ST3GAL2	17.7986	0.599349	0.374912	1.59864	0.109901	0.837852
ENSG00000136783	NIPSNAP3A	4.71032	1.08931	0.681485	1.59843	0.109947	NA
ENSG00000136002	ARHGEF4	2.84763	-1.76579	1.10483	-1.59825	0.109988	NA
ENSG00000141376	BCAS3	5.46835	-1.26285	0.790193	-1.59816	0.110008	NA
ENSG00000143631	FLG	2.11037	-1.68525	1.05465	-1.59792	0.11006	NA
ENSG00000179059	ZFP42	2.0645	-1.80169	1.12795	-1.59732	0.110195	NA
ENSG00000120616	EPC1	21.8705	-0.566647	0.354778	-1.59719	0.110224	0.838079
ENSG00000180828	BHLHE22	7.25873	-0.891192	0.558208	-1.59652	0.110372	0.838079
ENSG00000112378	PERP	1.79535	1.8131	1.13586	1.59623	0.110437	NA
ENSG00000126749	EMG1	2.03512	1.59838	1.00208	1.59506	0.110699	NA
ENSG00000167088	SNRPD1	1.48235	2.02038	1.26732	1.59422	0.110888	NA
ENSG00000151458	ANKRD50	28.5481	0.544088	0.341433	1.59354	0.111039	0.838079
ENSG00000090372	STRN4	4.93585	-0.995411	0.624671	-1.5935	0.111049	NA
ENSG00000178662	CSRNP3	2.00133	-1.61352	1.0127	-1.59328	0.111097	NA
ENSG00000164211	STARD4	18.6273	0.557862	0.350178	1.59308	0.111142	0.838079
ENSG00000123384	LRP1	18.1303	-0.554465	0.348125	-1.59272	0.111223	0.838079
ENSG00000102221	JADE3	2.05214	-1.57372	0.988304	-1.59234	0.111308	NA
ENSG00000173175	ADCY5	1.62429	-1.91189	1.20102	-1.59189	0.11141	NA
ENSG00000138768	USO1	9.23242	0.73952	0.464572	1.59183	0.111423	0.838079
ENSG00000124641	MED20	4.74609	-1.08423	0.681183	-1.59169	0.111455	NA
ENSG00000168994	PXDC1	3.51445	1.2203	0.766729	1.59156	0.111484	NA
ENSG00000075884	ARHGAP15	4.53363	-1.11575	0.701153	-1.5913	0.111541	NA
ENSG00000149577	SIDT2	10.1374	-0.832456	0.523203	-1.59108	0.111593	0.838079
ENSG00000172482	AGXT	10.5496	-0.765709	0.481253	-1.59107	0.111593	0.838079
ENSG00000132170	PPARG	3.52855	-1.31032	0.824178	-1.58986	0.111867	NA
ENSG00000112706	IMPG1	3.9011	-1.42919	0.899137	-1.58952	0.111944	NA
ENSG00000100060	MFNG	2.82869	-1.31355	0.826531	-1.58923	0.112009	NA
ENSG00000198887	SMC5	16.5931	0.621377	0.390995	1.58922	0.112011	0.838079
ENSG00000139436	GIT2	24.2561	-0.516323	0.324892	-1.58921	0.112012	0.838079
ENSG00000158555	GDPD5	8.0419	-0.848555	0.533983	-1.5891	0.112037	0.838079
ENSG00000158859	ADAMTS4	180.095	-0.286252	0.180145	-1.589	0.11206	0.838079
ENSG00000160271	RALGDS	7.73424	-0.944483	0.594668	-1.58825	0.112229	0.838079
ENSG00000144455	SUMF1	8.38826	0.889078	0.560068	1.58745	0.112412	0.838079
ENSG00000048405	ZNF800	18.2162	0.560071	0.352834	1.58735	0.112433	0.838079
ENSG00000188811	NHLRC3	3.57532	-1.2386	0.780534	-1.58686	0.112543	NA
ENSG00000106948	AKNA	7.15928	-0.859462	0.54195	-1.58587	0.112769	0.839338
ENSG00000198829	SUCNR1	2.99487	-1.44348	0.910257	-1.5858	0.112785	NA
ENSG00000111906	HDDC2	1.24225	2.20871	1.39353	1.58497	0.112972	NA
ENSG00000196352	CD55	5.34613	0.967039	0.61014	1.58495	0.112979	NA
ENSG00000155313	USP25	4.97468	-1.1192	0.706144	-1.58494	0.112979	NA
ENSG00000082293	COL19A1	2.03493	-1.57923	0.996552	-1.58469	0.113036	NA
ENSG00000104915	STX10	1.48965	-1.9423	1.22574	-1.5846	0.113058	NA
ENSG00000131697	NPHP4	4.08655	-1.10972	0.700658	-1.58382	0.113234	NA
ENSG00000184076	UQCR10	1.94802	1.77275	1.12009	1.58268	0.113494	NA
ENSG00000166796	LDHC	1.81002	-2.12181	1.34173	-1.5814	0.113787	NA
ENSG00000116209	TMEM59	2.9028	-1.27446	0.806093	-1.58104	0.113869	NA
ENSG00000176390	CRLF3	3.42721	1.25214	0.792159	1.58066	0.113955	NA
ENSG00000072736	NFATC3	4.24021	-1.23607	0.78211	-1.58043	0.114008	NA
ENSG00000136478	TEX2	2.23943	-1.59623	1.01006	-1.58034	0.11403	NA
ENSG00000118181	RPS25	3.40697	1.24273	0.786585	1.5799	0.114129	NA
ENSG00000136720	HS6ST1	1.34509	2.10099	1.33	1.57969	0.114178	NA
ENSG00000164347	GFM2	12.488	-0.659412	0.41751	-1.57939	0.114246	0.843358
ENSG00000003756	RBM5	8.74926	0.78886	0.499568	1.57908	0.114317	0.843358
ENSG00000075413	MARK3	5.90657	1.01297	0.641894	1.57809	0.114545	NA
ENSG00000108797	CNTNAP1	3.22349	-1.33935	0.848923	-1.5777	0.114634	NA
ENSG00000152359	POC5	1.31379	1.99075	1.26204	1.57741	0.114702	NA
ENSG00000188624	IGFL3	32.8707	-0.499007	0.316409	-1.57709	0.114774	0.843813
ENSG00000172901	AQPEP	1.91136	-1.68399	1.06788	-1.57695	0.114806	NA
ENSG00000165487	MICU2	2.70649	-1.38099	0.875903	-1.57664	0.114878	NA
ENSG00000157765	SLC34A2	1.43388	-1.99524	1.26624	-1.57572	0.11509	NA
ENSG00000164117	FBXO8	4.42534	-1.10319	0.700283	-1.57535	0.115176	NA
ENSG00000001631	KRIT1	4.13637	1.06426	0.675795	1.57483	0.115297	NA
ENSG00000135597	REPS1	10.9056	-0.758481	0.481679	-1.57466	0.115335	0.845127
ENSG00000154473	BUB3	6.32382	0.986802	0.626887	1.57413	0.115457	0.845127
ENSG00000163466	ARPC2	34.691	0.509175	0.323561	1.57366	0.115566	0.845127
ENSG00000181896	ZNF101	3.09991	1.2831	0.815693	1.57301	0.115716	NA
ENSG00000085185	BCORL1	4.3216	1.11529	0.709023	1.573	0.115719	NA
ENSG00000063244	U2AF2	1421.16	-0.295144	0.18764	-1.57293	0.115736	0.84514
ENSG00000159173	TNNI1	2.3169	-1.64732	1.04731	-1.5729	0.115741	NA
ENSG00000147592	LACTB2	2.48192	-1.46219	0.929639	-1.57286	0.115752	NA
ENSG00000139971	C14orf37	3.65578	-1.39651	0.888584	-1.57161	0.116042	NA
ENSG00000149328	GLB1L2	2.39191	-1.45983	0.928926	-1.57153	0.11606	NA
ENSG00000185920	PTCH1	274.983	-0.355866	0.226459	-1.57144	0.116081	0.84643
ENSG00000086289	EPDR1	3.07488	1.36419	0.868374	1.57097	0.116191	NA
ENSG00000149294	NCAM1	1.37162	-1.98235	1.26215	-1.57062	0.116272	NA
ENSG00000157212	PAXIP1	6.21095	-0.904448	0.575926	-1.57042	0.116317	NA
ENSG00000148400	NOTCH1	8.45109	0.782421	0.498569	1.56933	0.116571	0.846956
ENSG00000188486	H2AFX	13.96	0.820569	0.522982	1.56902	0.116643	0.846956
ENSG00000171723	GPHN	3.95539	-1.27032	0.809789	-1.5687	0.116718	NA
ENSG00000183248	CTD-3193O13.9	2.04346	-1.77796	1.13415	-1.56766	0.116961	NA
ENSG00000213585	VDAC1	1.70972	1.79208	1.14322	1.56757	0.116982	NA
ENSG00000156011	PSD3	138.939	0.313883	0.200295	1.56711	0.11709	0.846956
ENSG00000185716	C16orf52	8.12633	-0.825726	0.526959	-1.56697	0.117123	0.846956
ENSG00000137574	TGS1	4.3784	-1.02361	0.653656	-1.56597	0.117355	NA
ENSG00000171604	CXXC5	11.8676	0.682072	0.435615	1.56577	0.117403	0.846956
ENSG00000137312	FLOT1	9.06075	0.784517	0.501153	1.56543	0.117483	0.846956
ENSG00000196787	HIST1H2AG	4.46804	-1.07812	0.688862	-1.56507	0.117566	NA
ENSG00000186187	ZNRF1	2.40428	1.59718	1.02055	1.56501	0.11758	NA
ENSG00000254656	RTL1	13.828	-0.758207	0.484743	-1.56414	0.117784	0.846956
ENSG00000139644	TMBIM6	63.2929	0.375423	0.240077	1.56376	0.117873	0.846956
ENSG00000214160	ALG3	2.16439	-1.63178	1.0437	-1.56346	0.117943	NA
ENSG00000171298	GAA	3.70777	-1.32016	0.845217	-1.56192	0.118307	NA
ENSG00000176125	UFSP1	3.88708	-1.15696	0.74102	-1.56131	0.11845	NA
ENSG00000143942	CHAC2	1.55986	-1.99545	1.27846	-1.56083	0.118564	NA
ENSG00000175115	PACS1	8.80874	0.753982	0.483379	1.55982	0.118804	0.846956
ENSG00000137693	YAP1	1.97112	-1.70057	1.09087	-1.5589	0.119019	NA
ENSG00000113580	NR3C1	21.8275	0.533436	0.342238	1.55867	0.119075	0.846956
ENSG00000157916	RER1	4.34854	1.09631	0.703389	1.55861	0.119088	NA
ENSG00000113194	FAF2	9.44979	0.752912	0.483151	1.55834	0.119153	0.846956
ENSG00000095261	PSMD5	8.50956	0.800081	0.513731	1.55739	0.119377	0.846956
ENSG00000165698	C9orf9	45.3701	-0.398925	0.256233	-1.55688	0.119499	0.846956
ENSG00000148840	PPRC1	2.30144	1.54222	0.990998	1.55623	0.119654	NA
ENSG00000132109	TRIM21	2.20464	1.59872	1.02775	1.55556	0.119813	NA
ENSG00000171680	PLEKHG5	30.109	-0.444176	0.285556	-1.55548	0.119833	0.846956
ENSG00000138439	FAM117B	1.51057	1.97015	1.26665	1.55541	0.119849	NA
ENSG00000086062	B4GALT1	13.855	0.615912	0.396416	1.5537	0.120256	0.846956
ENSG00000167081	PBX3	3.04194	1.29927	0.836489	1.55324	0.120367	NA
ENSG00000142235	LMTK3	3.37227	-1.31832	0.848931	-1.55292	0.120442	NA
ENSG00000115956	PLEK	21.9964	0.490692	0.316125	1.55221	0.120612	0.846956
ENSG00000119408	NEK6	32.39	0.480534	0.309665	1.55179	0.120713	0.846956
ENSG00000159579	RSPRY1	10.8049	0.779623	0.50259	1.55121	0.120852	0.846956
ENSG00000163479	SSR2	7.71204	0.79007	0.509555	1.55051	0.121019	0.846956
ENSG00000132024	CC2D1A	2.46679	-1.48006	0.955069	-1.54969	0.121217	NA
ENSG00000158987	RAPGEF6	6.85644	0.863081	0.557149	1.5491	0.121357	0.846956
ENSG00000167721	TSR1	2.11975	1.68621	1.08876	1.54875	0.121443	NA
ENSG00000168118	RAB4A	4.37417	1.051	0.6787	1.54855	0.121491	NA
ENSG00000136167	LCP1	71.1651	0.402936	0.260331	1.54778	0.121674	0.846956
ENSG00000071967	CYBRD1	7.05408	0.866431	0.559804	1.54774	0.121685	0.846956
ENSG00000109452	INPP4B	28.5101	-0.511679	0.330665	-1.54742	0.121761	0.846956
ENSG00000164506	STXBP5	2.84254	1.5277	0.987559	1.54695	0.121876	NA
ENSG00000139190	VAMP1	3.25297	-1.27295	0.823075	-1.54658	0.121966	NA
ENSG00000131669	NINJ1	8.52959	0.790629	0.511275	1.54639	0.122011	0.846956
ENSG00000139154	AEBP2	8.97489	0.742096	0.479945	1.54621	0.122053	0.846956
ENSG00000204542	C6orf15	0.869393	-2.6067	1.68674	-1.54541	0.122248	NA
ENSG00000145191	EIF2B5	3.64336	1.19683	0.77458	1.54513	0.122314	NA
ENSG00000161929	SCIMP	14.3312	-0.718414	0.464997	-1.54499	0.12235	0.847024
ENSG00000165997	ARL5B	6.18243	0.958397	0.620358	1.54491	0.122368	NA
ENSG00000143921	ABCG8	76.5546	-0.353978	0.229145	-1.54478	0.1224	0.847024
ENSG00000120049	KCNIP2	2.1937	1.53267	0.992343	1.5445	0.122468	NA
ENSG00000173020	ADRBK1	10.7294	0.66875	0.433409	1.543	0.122831	0.848621
ENSG00000177340	AC024940.1	5.21719	0.999881	0.648631	1.54152	0.123189	NA
ENSG00000083844	ZNF264	2.78806	1.36649	0.886931	1.5407	0.12339	NA
ENSG00000163644	PPM1K	24.7857	0.497557	0.323146	1.53973	0.123626	0.84961
ENSG00000112983	BRD8	4.17842	-1.1473	0.745245	-1.5395	0.123683	NA
ENSG00000110090	CPT1A	47.9324	-0.482053	0.313295	-1.53866	0.123888	0.84961
ENSG00000124215	CDH26	6.72451	-0.810484	0.526748	-1.53866	0.123888	0.84961
ENSG00000168283	BMI1	4.48197	1.10412	0.717847	1.5381	0.124025	NA
ENSG00000169851	PCDH7	4.23388	-1.38377	0.899765	-1.53792	0.124068	NA
ENSG00000169446	MMGT1	9.42062	0.789741	0.513627	1.53758	0.124152	0.84961
ENSG00000181852	RNF41	1.74717	1.67173	1.08765	1.53701	0.12429	NA
ENSG00000074696	PTPLAD1	1.49711	-1.79939	1.17098	-1.53666	0.124378	NA
ENSG00000268175	AC117395.1	1.80016	-1.8258	1.18843	-1.53631	0.124463	NA
ENSG00000123892	RAB38	1.91398	1.73772	1.13117	1.53622	0.124485	NA
ENSG00000257230	RP11-272B17.2	2.20967	-1.80352	1.17403	-1.53618	0.124494	NA
ENSG00000107929	LARP4B	16.7527	0.600013	0.390771	1.53546	0.124671	0.84961
ENSG00000147862	NFIB	4.7955	-0.997926	0.649941	-1.53541	0.124683	NA
ENSG00000153132	CLGN	8.73757	-0.777375	0.506418	-1.53505	0.124772	0.84961
ENSG00000146963	C7orf55-LUC7L2	4.6823	1.01595	0.66199	1.5347	0.124858	NA
ENSG00000185115	NDNL2	1.86997	-1.70756	1.11278	-1.5345	0.124908	NA
ENSG00000227184	EPPK1	1.3037	-2.23304	1.45533	-1.53439	0.124934	NA
ENSG00000172493	AFF1	14.863	0.593087	0.386575	1.53421	0.124978	0.84961
ENSG00000085721	RRN3	7.77416	0.828045	0.539781	1.53404	0.12502	0.84961
ENSG00000203691	AC092811.1	0.939991	2.7601	1.79942	1.53388	0.125059	NA
ENSG00000168026	TTC21A	36.7531	-0.420614	0.274331	-1.53323	0.125218	0.84961
ENSG00000060749	QSER1	21.0458	0.51733	0.337475	1.53294	0.12529	0.84961
ENSG00000025039	RRAGD	5.80862	0.972906	0.634727	1.53279	0.125327	NA
ENSG00000126777	KTN1	18.9578	0.516898	0.337284	1.53253	0.125392	0.84961
ENSG00000166086	JAM3	21.5817	-0.642897	0.419718	-1.53173	0.125588	0.84961
ENSG00000177463	NR2C2	28.3433	-0.456737	0.298187	-1.53171	0.125593	0.84961
ENSG00000155974	GRIP1	3.81134	-1.20352	0.785807	-1.53158	0.125627	NA
ENSG00000211452	DIO1	2.07674	-1.56176	1.02004	-1.53109	0.125748	NA
ENSG00000153094	BCL2L11	27.3205	-0.46626	0.304676	-1.53035	0.125931	0.84961
ENSG00000198625	MDM4	37.6389	-0.541549	0.354014	-1.52974	0.126082	0.84961
ENSG00000198690	FAN1	178.613	-0.303544	0.198446	-1.5296	0.126115	0.84961
ENSG00000106436	MYL10	5.41885	-0.986733	0.645152	-1.52946	0.126151	NA
ENSG00000081059	TCF7	4.97319	1.08348	0.709019	1.52813	0.126479	NA
ENSG00000168502	SOGA2	6.00288	-0.958819	0.627585	-1.52779	0.126564	NA
ENSG00000046653	GPM6B	43.2698	-0.577182	0.377942	-1.52717	0.126719	0.84961
ENSG00000197063	MAFG	18.0148	0.531105	0.347781	1.52712	0.12673	0.84961
ENSG00000173757	STAT5B	11.9957	0.679603	0.445126	1.52677	0.126819	0.84961
ENSG00000143537	ADAM15	6.5263	-0.908575	0.595385	-1.52603	0.127002	0.84961
ENSG00000269657	AC079210.1	35.6578	-0.431236	0.282882	-1.52444	0.127399	0.84961
ENSG00000186522	SEPT10	1.81241	-1.74373	1.14387	-1.52441	0.127406	NA
ENSG00000141084	RANBP10	6.62093	-0.885926	0.581197	-1.52431	0.127431	0.84961
ENSG00000070731	ST6GALNAC2	1.11999	-2.23544	1.46652	-1.52431	0.127431	NA
ENSG00000163840	DTX3L	7.42637	0.831407	0.545454	1.52425	0.127446	0.84961
ENSG00000065621	GSTO2	5.43604	-0.928247	0.608999	-1.52422	0.127454	NA
ENSG00000152503	TRIM36	1.41382	-1.79189	1.17689	-1.52256	0.127869	NA
ENSG00000135220	UGT2A3	0.935498	-2.62799	1.72617	-1.52244	0.127899	NA
ENSG00000075624	ACTB	219.806	0.31804	0.209012	1.52164	0.1281	0.84961
ENSG00000173039	RELA	8.10258	0.794426	0.522396	1.52073	0.128327	0.84961
ENSG00000078269	SYNJ2	13.3808	-0.645476	0.424526	-1.52046	0.128395	0.84961
ENSG00000198959	TGM2	16.9178	-0.60461	0.397742	-1.5201	0.128485	0.84961
ENSG00000204287	HLA-DRA	23.1212	-0.490209	0.322489	-1.52008	0.128491	0.84961
ENSG00000010295	IFFO1	2.44119	-1.40258	0.922736	-1.52002	0.128506	NA
ENSG00000043143	JADE2	11.1195	0.683568	0.449771	1.51981	0.128558	0.84961
ENSG00000174123	TLR10	2.22861	-1.54888	1.01944	-1.51935	0.128674	NA
ENSG00000169710	FASN	10.1318	0.770034	0.50682	1.51934	0.128676	0.84961
ENSG00000163320	CGGBP1	9.50686	0.773342	0.509206	1.51872	0.128832	0.84961
ENSG00000112280	COL9A1	1.52644	-1.87698	1.23638	-1.51812	0.128984	NA
ENSG00000160953	MUM1	6.10955	-0.883915	0.582318	-1.51792	0.129034	NA
ENSG00000133131	MORC4	5.49875	-0.987304	0.650546	-1.51765	0.129102	NA
ENSG00000175065	DSG4	7.34137	-0.918145	0.605046	-1.51748	0.129145	0.84961
ENSG00000087152	ATXN7L3	9.31303	-0.721103	0.475266	-1.51726	0.1292	0.84961
ENSG00000166454	ATMIN	4.02876	1.07484	0.708458	1.51716	0.129227	NA
ENSG00000170144	HNRNPA3	3.24493	1.22821	0.809727	1.51682	0.129313	NA
ENSG00000111711	GOLT1B	5.75295	0.927279	0.611546	1.51629	0.129447	NA
ENSG00000188917	TRMT2B	0.967183	2.56674	1.694	1.51519	0.129724	NA
ENSG00000125818	PSMF1	2.32597	1.44991	0.957052	1.51497	0.129779	NA
ENSG00000127152	BCL11B	2.20215	-1.5588	1.02905	-1.51479	0.129826	NA
ENSG00000154305	MIA3	7.02699	-0.851393	0.562179	-1.51445	0.129911	0.851707
ENSG00000136942	RPL35	2.29587	1.49686	0.988496	1.51428	0.129956	NA
ENSG00000006007	GDE1	2.73735	-1.2597	0.832193	-1.51371	0.1301	NA
ENSG00000139405	RITA1	1.01787	-2.60585	1.72191	-1.51334	0.130192	NA
ENSG00000184144	CNTN2	2014.88	-0.301982	0.199674	-1.51238	0.130438	0.851707
ENSG00000103018	CYB5B	2.67902	1.35194	0.894061	1.51213	0.1305	NA
ENSG00000056097	ZFR	10.4511	0.69282	0.458189	1.51208	0.130513	0.851707
ENSG00000180353	HCLS1	8.25843	0.759101	0.502081	1.51191	0.130557	0.851707
ENSG00000088832	FKBP1A	3.7485	1.19763	0.79251	1.51119	0.130741	NA
ENSG00000122641	INHBA	29.9601	0.464883	0.307675	1.51095	0.1308	0.851707
ENSG00000135870	RC3H1	9.43604	-0.703736	0.46576	-1.51094	0.130803	0.851707
ENSG00000116652	DLEU2L	5.37696	-1.08063	0.715375	-1.51058	0.130896	NA
ENSG00000173846	PLK3	5.40165	0.948188	0.627725	1.51051	0.130912	NA
ENSG00000013441	CLK1	45.1826	-0.421584	0.279103	-1.51049	0.130917	0.851707
ENSG00000004142	POLDIP2	1.93822	1.67529	1.10911	1.51048	0.130922	NA
ENSG00000198015	MRPL42	5.28304	-0.905128	0.599779	-1.5091	0.131273	NA
ENSG00000213995	CARKD	1.1966	-2.00123	1.32634	-1.50884	0.13134	NA
ENSG00000206535	LNP1	2.26102	1.5498	1.02734	1.50855	0.131413	NA
ENSG00000221986	MYBPHL	1.51013	-1.95544	1.29711	-1.50754	0.131672	NA
ENSG00000172771	EFCAB12	3.78873	-1.25322	0.83134	-1.50747	0.13169	NA
ENSG00000156127	BATF	0.761349	2.75079	1.82496	1.50732	0.131729	NA
ENSG00000113494	PRLR	6.95508	0.827623	0.5491	1.50724	0.13175	0.853189
ENSG00000111254	AKAP3	1.38247	-1.93197	1.28222	-1.50674	0.131877	NA
ENSG00000185880	TRIM69	11.6637	-0.672162	0.446143	-1.50661	0.131911	0.853189
ENSG00000014123	UFL1	6.07195	-0.845825	0.561412	-1.5066	0.131912	NA
ENSG00000170340	B3GNT2	3.67638	1.17362	0.779036	1.5065	0.13194	NA
ENSG00000176619	LMNB2	7.3304	0.763438	0.506876	1.50616	0.132025	0.853189
ENSG00000204713	TRIM27	5.40423	0.948823	0.629995	1.50608	0.132047	NA
ENSG00000072786	STK10	14.7239	0.595584	0.395588	1.50557	0.132178	0.853189
ENSG00000089154	GCN1L1	7.02755	0.803094	0.533456	1.50545	0.132207	0.853189
ENSG00000068400	GRIPAP1	1.96915	-1.64635	1.09377	-1.50521	0.132271	NA
ENSG00000142945	KIF2C	59.1248	-0.538516	0.357788	-1.50513	0.132292	0.853189
ENSG00000175376	EIF1AD	3.78048	-1.12963	0.750574	-1.50503	0.132317	NA
ENSG00000110436	SLC1A2	36.2551	0.432696	0.287685	1.50406	0.132565	0.853251
ENSG00000134717	BTF3L4	1.123	-2.26217	1.50412	-1.50398	0.132586	NA
ENSG00000151789	ZNF385D	82.3187	-0.367947	0.24479	-1.50311	0.132811	0.853251
ENSG00000105700	KXD1	2.26147	1.49248	0.993555	1.50216	0.133055	NA
ENSG00000179832	MROH1	1.09865	-2.20253	1.46624	-1.50216	0.133057	NA
ENSG00000246705	H2AFJ	4.19689	-1.07105	0.713614	-1.50088	0.133388	NA
ENSG00000114023	FAM162A	3.00571	1.42463	0.949382	1.50059	0.133462	NA
ENSG00000134352	IL6ST	21.7359	-0.496771	0.331064	-1.50053	0.133477	0.856434
ENSG00000010278	CD9	2.30358	-1.40487	0.936409	-1.50027	0.133543	NA
ENSG00000165688	PMPCA	1.41394	1.7788	1.18591	1.49995	0.133628	NA
ENSG00000175143	OR2T1	4.59872	1.06322	0.708846	1.49993	0.133634	NA
ENSG00000126698	DNAJC8	1.7874	1.67913	1.12147	1.49726	0.134325	NA
ENSG00000148053	NTRK2	11.5493	-0.762784	0.509511	-1.49709	0.13437	0.856639
ENSG00000171757	LRRC34	1.12298	-2.27066	1.51705	-1.49676	0.134456	NA
ENSG00000162618	ELTD1	1.33914	-1.89869	1.26882	-1.49642	0.134544	NA
ENSG00000183508	FAM46C	5.86202	-0.921084	0.615653	-1.49611	0.134625	NA
ENSG00000213516	RBMXL1	2.69428	1.38059	0.922988	1.49578	0.134711	NA
ENSG00000172199	OR8U1	1.39267	-2.05501	1.37401	-1.49564	0.134749	NA
ENSG00000154429	CCSAP	4.69857	-1.05149	0.703154	-1.49539	0.134813	NA
ENSG00000113657	DPYSL3	193.286	-0.30309	0.202688	-1.49535	0.134822	0.856639
ENSG00000072657	TRHDE	16.5218	-0.62839	0.420344	-1.49494	0.134929	0.856639
ENSG00000177565	TBL1XR1	10.7031	-0.674241	0.451237	-1.49421	0.135121	0.856639
ENSG00000176986	SEC24C	10.475	0.738942	0.494593	1.49404	0.135165	0.856639
ENSG00000157388	CACNA1D	2.90756	1.3666	0.914802	1.49387	0.135208	NA
ENSG00000095637	SORBS1	4.16169	1.15509	0.773379	1.49356	0.135291	NA
ENSG00000137713	PPP2R1B	14.1866	0.600359	0.401998	1.49344	0.135323	0.856639
ENSG00000205208	C4orf46	5.55054	0.901943	0.603949	1.49341	0.135331	NA
ENSG00000129625	REEP5	5.52051	0.933071	0.624898	1.49316	0.135396	NA
ENSG00000176946	THAP4	3.60837	-1.0938	0.732612	-1.49302	0.135433	NA
ENSG00000146592	CREB5	9.866	0.709447	0.475203	1.49294	0.135454	0.856639
ENSG00000106006	HOXA6	7.571	-0.935767	0.626863	-1.49278	0.135495	0.856639
ENSG00000104964	AES	16.1836	0.551016	0.369367	1.49178	0.135756	0.856639
ENSG00000134186	PRPF38B	6.81278	0.900635	0.604042	1.49102	0.135957	0.856639
ENSG00000105329	TGFB1	4.67931	1.06775	0.716602	1.49002	0.13622	NA
ENSG00000071462	WBSCR22	13.2148	-0.710663	0.477005	-1.48984	0.136265	0.856639
ENSG00000069424	KCNAB2	7.56505	-0.80378	0.539527	-1.48979	0.13628	0.856639
ENSG00000170296	GABARAP	1.79306	-1.65083	1.10816	-1.4897	0.136303	NA
ENSG00000175931	UBE2O	5.53949	-0.934822	0.627879	-1.48886	0.136525	NA
ENSG00000128513	POT1	2.77585	-1.29384	0.869017	-1.48885	0.136526	NA
ENSG00000198876	DCAF12	3.03581	-1.40928	0.946765	-1.48852	0.136615	NA
ENSG00000105698	USF2	8.83645	-0.709204	0.476652	-1.48789	0.136781	0.856639
ENSG00000142949	PTPRF	1.993	-1.49131	1.00257	-1.48749	0.136886	NA
ENSG00000129219	PLD2	11.5441	-0.667695	0.448881	-1.48746	0.136892	0.856639
ENSG00000164393	GPR111	2.99542	-1.42619	0.958963	-1.48722	0.136957	NA
ENSG00000167996	FTH1	45.0768	0.422972	0.284405	1.48722	0.136958	0.856639
ENSG00000015171	ZMYND11	3.76216	1.10302	0.741863	1.48682	0.137063	NA
ENSG00000230989	HSBP1	2.40277	1.41162	0.949478	1.48673	0.137086	NA
ENSG00000025800	KPNA6	7.95016	0.750203	0.504678	1.4865	0.137148	0.856639
ENSG00000175087	PDIK1L	1.54457	-1.84587	1.24288	-1.48516	0.137501	NA
ENSG00000135144	DTX1	1.6621	-1.85423	1.24861	-1.48504	0.137534	NA
ENSG00000160211	G6PD	7.54749	0.799677	0.538848	1.48405	0.137796	0.856639
ENSG00000076555	ACACB	9.33127	-0.760193	0.512662	-1.48284	0.138118	0.856639
ENSG00000113811	SELK	3.31556	1.11915	0.754889	1.48253	0.138199	NA
ENSG00000021574	SPAST	7.50659	-0.797218	0.538078	-1.4816	0.138446	0.856639
ENSG00000125304	TM9SF2	16.2943	0.564356	0.380937	1.48149	0.138475	0.856639
ENSG00000110074	FOXRED1	7.77837	-0.767097	0.517796	-1.48147	0.138482	0.856639
ENSG00000135905	DOCK10	37.1599	0.4109	0.277475	1.48085	0.138646	0.856639
ENSG00000163359	COL6A3	16.7962	-0.642491	0.433923	-1.48065	0.138699	0.856639
ENSG00000178997	EXD1	0.776513	2.68569	1.81511	1.47963	0.138972	NA
ENSG00000134533	RERG	1.41307	-1.83365	1.23947	-1.47939	0.139037	NA
ENSG00000101251	SEL1L2	1.3406	-2.30098	1.55547	-1.47928	0.139065	NA
ENSG00000109519	GRPEL1	1.86587	1.59705	1.07966	1.47921	0.139085	NA
ENSG00000204655	MOG	4.4524	-1.12938	0.763589	-1.47904	0.139131	NA
ENSG00000161558	TMEM143	1.23552	-2.03428	1.37596	-1.47845	0.139287	NA
ENSG00000168067	MAP4K2	5.86984	0.887364	0.600303	1.47819	0.139356	NA
ENSG00000106804	C5	6.19307	-0.886006	0.599503	-1.4779	0.139434	NA
ENSG00000101203	COL20A1	4.38484	1.0714	0.72503	1.47773	0.13948	NA
ENSG00000204262	COL5A2	98.0191	-0.345492	0.233808	-1.47767	0.139495	0.857535
ENSG00000213023	SYT3	6.28597	-0.941669	0.637353	-1.47747	0.13955	NA
ENSG00000138246	DNAJC13	7.91589	0.774072	0.524007	1.47722	0.139617	0.857535
ENSG00000198648	STK39	4.22058	-1.25863	0.853252	-1.4751	0.140186	NA
ENSG00000173137	ADCK5	9.38781	-0.704021	0.477273	-1.47509	0.140188	0.859957
ENSG00000138646	HERC5	0.713371	-2.77053	1.87871	-1.47469	0.140295	NA
ENSG00000146476	C6orf211	4.08959	1.05585	0.716052	1.47454	0.140336	NA
ENSG00000137266	SLC22A23	2.60262	1.34958	0.915431	1.47425	0.140413	NA
ENSG00000148426	PROSER2	1.07425	2.17891	1.47847	1.47376	0.140546	NA
ENSG00000114279	FGF12	1.71479	-1.9359	1.31396	-1.47333	0.140661	NA
ENSG00000197927	C2orf27A	1.68012	-1.74333	1.18354	-1.47298	0.140757	NA
ENSG00000138443	ABI2	5.75546	-0.87754	0.595792	-1.4729	0.140779	NA
ENSG00000177685	EFCAB4A	6.49155	-0.958386	0.650797	-1.47263	0.14085	0.862963
ENSG00000169247	SH3TC2	2.45747	-1.39975	0.950641	-1.47243	0.140904	NA
ENSG00000171840	NINJ2	0.75369	-2.55682	1.73655	-1.47235	0.140925	NA
ENSG00000084453	SLCO1A2	11.4046	-0.63129	0.429081	-1.47126	0.141221	0.863249
ENSG00000235978	AC018816.3	4.98069	-1.08514	0.73758	-1.47122	0.141231	NA
ENSG00000163867	ZMYM6	6.58288	-0.883765	0.600861	-1.47083	0.141337	0.863249
ENSG00000140416	TPM1	4.39918	0.971315	0.660395	1.47081	0.141343	NA
ENSG00000100139	MICALL1	7.14547	0.840463	0.571536	1.47053	0.141417	0.863249
ENSG00000205517	RGL3	10.0389	-0.880874	0.599267	-1.46992	0.141584	0.863249
ENSG00000165389	SPTSSA	2.61362	1.3253	0.902036	1.46923	0.14177	NA
ENSG00000185532	PRKG1	2.31796	1.67592	1.1414	1.4683	0.142023	NA
ENSG00000166908	PIP4K2C	4.55319	-1.02763	0.699941	-1.46817	0.142059	NA
ENSG00000213420	GPC2	2.87889	-1.39528	0.950652	-1.46771	0.142184	NA
ENSG00000157657	ZNF618	16.8446	-0.602233	0.41074	-1.46622	0.14259	0.866181
ENSG00000135720	DYNC1LI2	5.16415	-0.938972	0.640476	-1.46605	0.142634	NA
ENSG00000018189	RUFY3	10.5235	-0.66503	0.453653	-1.46595	0.142663	0.866181
ENSG00000173894	CBX2	3.52989	-1.11496	0.760886	-1.46534	0.142828	NA
ENSG00000175449	RFESD	2.9104	1.2307	0.839896	1.4653	0.142839	NA
ENSG00000176472	ZNF575	2.47198	1.40017	0.956118	1.46443	0.143077	NA
ENSG00000129235	TXNDC17	2.50882	1.29069	0.881522	1.46416	0.143149	NA
ENSG00000186908	ZDHHC17	7.32845	-0.814131	0.556073	-1.46407	0.143174	0.866181
ENSG00000175745	NR2F1	1.05366	-2.17699	1.48694	-1.46407	0.143174	NA
ENSG00000123505	AMD1	18.5012	0.529965	0.361995	1.46401	0.143191	0.866181
ENSG00000155542	SETD9	3.36627	1.30014	0.888079	1.464	0.143195	NA
ENSG00000147454	SLC25A37	3.56553	-1.12139	0.765997	-1.46396	0.143205	NA
ENSG00000103047	TANGO6	2.05464	-1.48688	1.01568	-1.46393	0.143212	NA
ENSG00000188229	TUBB4B	7.71422	0.853921	0.58349	1.46347	0.143338	0.866181
ENSG00000160633	SAFB	5.81555	0.959284	0.655489	1.46346	0.143341	NA
ENSG00000196547	MAN2A2	7.59515	-0.771498	0.527185	-1.46343	0.14335	0.866181
ENSG00000188770	OPTC	2.02974	-1.45087	0.991569	-1.46321	0.14341	NA
ENSG00000101928	MOSPD1	2.23906	1.42708	0.975374	1.46311	0.143437	NA
ENSG00000165030	NFIL3	16.944	0.529935	0.362244	1.46292	0.143488	0.866181
ENSG00000173809	TDRD12	2.8075	-1.28015	0.875099	-1.46287	0.143504	NA
ENSG00000218739	CEBPZ-AS1	2.494	-1.29734	0.887258	-1.46219	0.143689	NA
ENSG00000067208	EVI5	7.6377	0.78801	0.538969	1.46207	0.143722	0.866181
ENSG00000124813	RUNX2	6.66257	-0.844469	0.577607	-1.46201	0.143738	0.866181
ENSG00000172315	TP53RK	3.12916	1.33838	0.916002	1.46111	0.143985	NA
ENSG00000164400	CSF2	0.880059	2.41103	1.65059	1.46071	0.144096	NA
ENSG00000106588	PSMA2	3.43495	1.13878	0.77992	1.46013	0.144256	NA
ENSG00000173588	CCDC41	4.7078	0.989036	0.677377	1.4601	0.144264	NA
ENSG00000143669	LYST	57.4434	-0.328704	0.225205	-1.45958	0.144406	0.866181
ENSG00000127511	SIN3B	3.32426	-1.16019	0.79489	-1.45956	0.144411	NA
ENSG00000153339	TRAPPC8	7.95111	-0.724338	0.496342	-1.45935	0.144468	0.866181
ENSG00000050393	MCUR1	2.7488	1.40413	0.96228	1.45917	0.14452	NA
ENSG00000165632	TAF3	1.8871	-1.5867	1.08755	-1.45897	0.144575	NA
ENSG00000172336	POP7	1.64901	-1.91451	1.3125	-1.45867	0.144657	NA
ENSG00000137434	C6orf52	1.3563	-1.89406	1.29945	-1.45759	0.144954	NA
ENSG00000110619	CARS	2.88679	1.29468	0.88851	1.45713	0.145079	NA
ENSG00000151729	SLC25A4	2.97482	1.20373	0.826493	1.45643	0.145274	NA
ENSG00000232196	MTRNR2L4	73.9803	0.425391	0.29215	1.45607	0.145374	0.866181
ENSG00000160223	ICOSLG	18.1205	0.562716	0.386538	1.45578	0.145452	0.866181
ENSG00000133106	EPSTI1	11.735	0.691289	0.474912	1.45561	0.1455	0.866181
ENSG00000136003	ISCU	17.5021	-0.525897	0.361289	-1.45561	0.1455	0.866181
ENSG00000174111	SOCS7	1.05121	-2.19332	1.50747	-1.45497	0.145679	NA
ENSG00000166928	MS4A14	3.97887	-1.06137	0.729537	-1.45485	0.145711	NA
ENSG00000125347	IRF1	42.5705	0.475742	0.327027	1.45475	0.14574	0.866181
ENSG00000196639	HRH1	1.11742	-2.13897	1.47037	-1.45472	0.145747	NA
ENSG00000177000	MTHFR	8.44109	-0.760796	0.522988	-1.45471	0.145749	0.866181
ENSG00000107521	HPS1	3.83221	-1.08944	0.749038	-1.45446	0.14582	NA
ENSG00000138795	LEF1	1.67178	-1.68353	1.15769	-1.45421	0.145888	NA
ENSG00000182256	GABRG3	3.77606	-1.08076	0.743324	-1.45396	0.145958	NA
ENSG00000250479	CHCHD10	1.36782	-1.85959	1.27965	-1.45321	0.146167	NA
ENSG00000197147	LRRC8B	4.47357	-1.02209	0.70379	-1.45227	0.146427	NA
ENSG00000148187	MRRF	0.78316	-2.5044	1.72469	-1.45208	0.146479	NA
ENSG00000073111	MCM2	2.21993	-1.64058	1.13002	-1.45182	0.146552	NA
ENSG00000073350	LLGL2	63.7756	-0.347603	0.239445	-1.4517	0.146585	0.866181
ENSG00000036448	MYOM2	1.78807	1.53898	1.06016	1.45164	0.146601	NA
ENSG00000112208	BAG2	2.59761	1.27228	0.876492	1.45156	0.146623	NA
ENSG00000011451	WIZ	6.37901	-0.87274	0.601385	-1.45122	0.146719	0.866181
ENSG00000141968	VAV1	2.22029	-1.46315	1.00845	-1.45089	0.146809	NA
ENSG00000184007	PTP4A2	13.9912	-0.584124	0.402738	-1.45038	0.146952	0.866181
ENSG00000107036	KIAA1432	11.5487	0.642423	0.443262	1.44931	0.147251	0.866181
ENSG00000065328	MCM10	4.84624	-1.01757	0.70263	-1.44823	0.147553	NA
ENSG00000137801	THBS1	39.6879	-0.379087	0.261767	-1.44818	0.147566	0.866181
ENSG00000172172	MRPL13	3.52427	1.10928	0.766219	1.44774	0.147691	NA
ENSG00000168594	ADAM29	1.56021	-1.62509	1.12259	-1.44763	0.147722	NA
ENSG00000111641	NOP2	1.75181	1.62088	1.1206	1.44643	0.148056	NA
ENSG00000188428	BLOC1S5	1.98897	1.7714	1.22476	1.44633	0.148086	NA
ENSG00000024048	UBR2	18.9903	-0.507096	0.350615	-1.4463	0.148092	0.866181
ENSG00000143850	PLEKHA6	1.11193	1.97202	1.36365	1.44614	0.148138	NA
ENSG00000175215	CTDSP2	10.7945	0.648816	0.448698	1.446	0.148178	0.866181
ENSG00000109118	PHF12	8.54901	-0.718612	0.497162	-1.44543	0.148338	0.866181
ENSG00000137492	PRKRIR	6.31411	-0.850847	0.588704	-1.44529	0.148377	NA
ENSG00000131620	ANO1	1.66987	1.71556	1.18713	1.44514	0.148419	NA
ENSG00000090905	TNRC6A	10.6353	0.65036	0.450067	1.44503	0.14845	0.866181
ENSG00000182504	CEP97	3.47544	-1.07894	0.74687	-1.44461	0.148566	NA
ENSG00000163029	SMC6	14.815	-0.727839	0.503842	-1.44458	0.148576	0.866181
ENSG00000127585	FBXL16	4.23172	-1.10185	0.762957	-1.44419	0.148686	NA
ENSG00000197299	BLM	10.1112	-0.660951	0.457667	-1.44417	0.14869	0.866181
ENSG00000127603	MACF1	45.6814	0.349897	0.242287	1.44414	0.148699	0.866181
ENSG00000263711	RP11-169F17.1	6.4291	-0.794837	0.55049	-1.44387	0.148775	0.866181
ENSG00000130703	OSBPL2	2.45237	1.37766	0.954192	1.4438	0.148796	NA
ENSG00000137288	UQCC2	3.01553	1.19041	0.824499	1.4438	0.148796	NA
ENSG00000011454	RABGAP1	7.59292	0.769619	0.533104	1.44366	0.148836	0.866181
ENSG00000176884	GRIN1	1.71594	1.69336	1.17298	1.44364	0.14884	NA
ENSG00000113905	HRG	4.76313	-1.14236	0.791556	-1.44318	0.148971	NA
ENSG00000100842	EFS	3.52777	-1.22391	0.848109	-1.44311	0.14899	NA
ENSG00000204580	DDR1	12.0312	-0.773082	0.535912	-1.44255	0.149146	0.866181
ENSG00000127804	METTL16	8.61209	-0.720939	0.499823	-1.44239	0.149192	0.866181
ENSG00000049245	VAMP3	6.67021	0.86925	0.602861	1.44187	0.149338	0.866181
ENSG00000080189	SLC35C2	11.873	-0.819731	0.568558	-1.44177	0.149366	0.866181
ENSG00000155090	KLF10	4.8833	-0.920114	0.638215	-1.4417	0.149387	NA
ENSG00000092621	PHGDH	1.42728	-1.79543	1.24551	-1.44152	0.149437	NA
ENSG00000111412	C12orf49	3.35562	1.17095	0.812427	1.4413	0.1495	NA
ENSG00000042781	USH2A	23.8876	-0.571723	0.396706	-1.44118	0.149535	0.866181
ENSG00000145740	SLC30A5	8.00539	0.761339	0.528529	1.44049	0.14973	0.866181
ENSG00000164818	HEATR2	1.63999	-1.61643	1.12221	-1.4404	0.149755	NA
ENSG00000117676	RPS6KA1	14.9182	0.598863	0.415764	1.44039	0.149757	0.866181
ENSG00000178597	PSAPL1	1.03207	-2.31328	1.60617	-1.44025	0.149797	NA
ENSG00000160094	ZNF362	1.97735	-1.56834	1.08932	-1.43974	0.14994	NA
ENSG00000174444	RPL4	7.2702	0.766487	0.532536	1.43931	0.150061	0.866181
ENSG00000164136	IL15	18.1471	0.542656	0.377135	1.43889	0.150181	0.866181
ENSG00000164713	BRI3	2.04054	1.52076	1.05726	1.4384	0.15032	NA
ENSG00000102924	CBLN1	3.06004	-1.15558	0.803427	-1.43832	0.150343	NA
ENSG00000238083	LRRC37A2	0.917162	-2.47247	1.71924	-1.43812	0.1504	NA
ENSG00000087253	LPCAT2	4.60139	-1.07592	0.748731	-1.437	0.150719	NA
ENSG00000197951	ZNF71	9.74519	-0.743161	0.517171	-1.43697	0.150725	0.866181
ENSG00000141424	SLC39A6	6.86658	0.825909	0.574856	1.43672	0.150797	0.866181
ENSG00000163380	LMOD3	7.86436	-0.852666	0.593833	-1.43587	0.15104	0.866181
ENSG00000053501	USE1	3.73171	1.0637	0.740811	1.43586	0.151041	NA
ENSG00000147687	TATDN1	86.2224	-0.360432	0.25103	-1.43581	0.151056	0.866181
ENSG00000028839	TBPL1	8.67355	-0.727409	0.506677	-1.43564	0.151104	0.866181
ENSG00000003400	CASP10	2.43746	1.47503	1.0277	1.43527	0.15121	NA
ENSG00000145592	RPL37	10.4765	0.648276	0.451684	1.43524	0.151219	0.866181
ENSG00000114446	IFT57	4.40998	-1.00186	0.698286	-1.43474	0.151361	NA
ENSG00000114021	NIT2	3.22907	1.25026	0.871477	1.43465	0.151387	NA
ENSG00000174007	CEP19	3.77646	-1.09657	0.764416	-1.43453	0.151422	NA
ENSG00000172113	NME6	1.80064	1.66358	1.15997	1.43416	0.151528	NA
ENSG00000136243	NUPL2	2.91581	1.182	0.824252	1.43402	0.151566	NA
ENSG00000180776	ZDHHC20	4.07182	1.00732	0.702569	1.43377	0.151638	NA
ENSG00000214944	ARHGEF28	0.992807	-2.32725	1.62332	-1.43363	0.151677	NA
ENSG00000115825	PRKD3	8.65218	0.706417	0.492772	1.43356	0.151699	0.866181
ENSG00000151846	PABPC3	2.45594	-1.46293	1.02113	-1.43266	0.151956	NA
ENSG00000166509	CLEC3A	50.148	-0.410736	0.28676	-1.43233	0.152048	0.866181
ENSG00000196396	PTPN1	30.883	0.400869	0.280047	1.43143	0.152306	0.866181
ENSG00000076770	MBNL3	5.5269	-0.889013	0.621069	-1.43142	0.152309	NA
ENSG00000224870	RP4-758J18.2	2.8425	1.23845	0.865196	1.43141	0.152313	NA
ENSG00000185787	MORF4L1	2.95165	1.24624	0.870898	1.43098	0.152436	NA
ENSG00000170581	STAT2	4.52959	0.989202	0.691385	1.43075	0.152501	NA
ENSG00000107897	ACBD5	3.82334	-1.24934	0.873428	-1.43039	0.152606	NA
ENSG00000151553	FAM160B1	7.7298	-0.819566	0.573489	-1.42909	0.152979	0.866181
ENSG00000115548	KDM3A	9.7644	-0.68642	0.480336	-1.42904	0.152992	0.866181
ENSG00000188452	CERKL	1.34429	-1.90034	1.32997	-1.42886	0.153046	NA
ENSG00000147421	HMBOX1	12.0777	0.63316	0.443133	1.42883	0.153054	0.866181
ENSG00000125995	ROMO1	9.5902	-0.754449	0.528365	-1.42789	0.153322	0.866181
ENSG00000184564	SLITRK6	2.8708	-1.44101	1.00927	-1.42778	0.153356	NA
ENSG00000251369	ZNF550	0.854357	-2.53581	1.7761	-1.42774	0.153366	NA
ENSG00000091136	LAMB1	3.28962	1.22335	0.857034	1.42742	0.153459	NA
ENSG00000187726	DNAJB13	0.956107	-2.21508	1.55192	-1.42731	0.153489	NA
ENSG00000102977	ACD	1.26871	-1.95196	1.36764	-1.42725	0.153507	NA
ENSG00000134107	BHLHE40	31.0579	0.458536	0.321294	1.42716	0.153535	0.866181
ENSG00000143158	MPC2	3.88903	-1.09014	0.764397	-1.42614	0.153828	NA
ENSG00000185926	OR4C46	1.52966	-1.78598	1.25261	-1.42581	0.153925	NA
ENSG00000130559	CAMSAP1	24.7372	-0.444358	0.3117	-1.42559	0.153986	0.866181
ENSG00000213741	RPS29	6.02385	0.853743	0.598917	1.42548	0.15402	NA
ENSG00000169758	C15orf27	1.35614	1.98706	1.39468	1.42474	0.154231	NA
ENSG00000186111	PIP5K1C	6.89664	0.762236	0.535121	1.42442	0.154326	0.866181
ENSG00000101608	MYL12A	70.6276	-0.304729	0.213936	-1.4244	0.154332	0.866181
ENSG00000112343	TRIM38	8.05372	-0.703434	0.493887	-1.42428	0.154365	0.866181
ENSG00000101363	MANBAL	4.85496	-0.973435	0.683501	-1.42419	0.154392	NA
ENSG00000130649	CYP2E1	81.7268	-0.321292	0.225633	-1.42395	0.15446	0.866181
ENSG00000198300	PEG3	4.84127	-0.953087	0.669354	-1.42389	0.154478	NA
ENSG00000088876	ZNF343	6.12856	-0.86504	0.607593	-1.42371	0.154529	NA
ENSG00000017483	SLC38A5	14.3373	-0.589323	0.414004	-1.42347	0.154599	0.866181
ENSG00000185518	SV2B	5.29289	-0.926359	0.650824	-1.42336	0.154631	NA
ENSG00000070047	PHRF1	7.55115	0.835563	0.587258	1.42282	0.154788	0.866181
ENSG00000153066	TXNDC11	6.80083	0.767207	0.539252	1.42272	0.154817	0.866181
ENSG00000101972	STAG2	18.5489	0.504933	0.354911	1.4227	0.154823	0.866181
ENSG00000167965	MLST8	2.17106	1.46358	1.02908	1.42222	0.154961	NA
ENSG00000160714	UBE2Q1	5.54289	0.896391	0.63047	1.42178	0.155089	NA
ENSG00000164615	CAMLG	4.96867	1.03695	0.729472	1.42151	0.155169	NA
ENSG00000255302	EID1	2.85877	1.32109	0.929378	1.42148	0.155177	NA
ENSG00000197608	ZNF841	4.54053	0.973183	0.684697	1.42133	0.15522	NA
ENSG00000072506	HSD17B10	3.01704	1.23894	0.87289	1.41935	0.155796	NA
ENSG00000145916	RMND5B	2.18228	1.51422	1.06731	1.41872	0.155981	NA
ENSG00000177830	CHID1	0.804523	-2.30137	1.62236	-1.41853	0.156035	NA
ENSG00000125249	RAP2A	20.1384	0.496069	0.34973	1.41843	0.156064	0.868641
ENSG00000129152	MYOD1	6.96485	0.79209	0.558447	1.41838	0.15608	0.868641
ENSG00000169604	ANTXR1	3.4633	-1.07813	0.760187	-1.41825	0.156118	NA
ENSG00000168685	IL7R	19.0421	0.519679	0.366469	1.41807	0.15617	0.868641
ENSG00000167094	TTC16	3.9224	-1.28327	0.904953	-1.41806	0.156174	NA
ENSG00000135604	STX11	14.0287	0.558389	0.393886	1.41764	0.156295	0.868641
ENSG00000171490	RSL1D1	5.47771	0.906261	0.639431	1.41729	0.156397	NA
ENSG00000072201	LNX1	4.21744	-1.02112	0.720491	-1.41725	0.156409	NA
ENSG00000111913	FAM65B	1.72941	1.58228	1.11652	1.41716	0.156437	NA
ENSG00000132518	GUCY2D	7.59593	-0.764375	0.539419	-1.41703	0.156473	0.868641
ENSG00000181284	TMEM102	2.43892	1.53172	1.08168	1.41606	0.156757	NA
ENSG00000153250	RBMS1	10.193	0.66346	0.468536	1.41603	0.156767	0.868653
ENSG00000172116	CD8B	1.90007	-1.5584	1.10063	-1.41592	0.1568	NA
ENSG00000105341	ATP5SL	1.82727	-1.47415	1.04135	-1.41561	0.156889	NA
ENSG00000077238	IL4R	8.68915	0.709941	0.501561	1.41546	0.156933	0.868653
ENSG00000096433	ITPR3	4.4522	-1.04276	0.736707	-1.41544	0.15694	NA
ENSG00000244038	DDOST	3.58589	1.15611	0.817001	1.41506	0.157051	NA
ENSG00000198851	CD3E	6.13033	-1.03417	0.731338	-1.41408	0.157338	NA
ENSG00000079308	TNS1	15.2119	0.530718	0.375384	1.4138	0.15742	0.870054
ENSG00000173218	VANGL1	3.47772	-1.04828	0.741662	-1.41342	0.157533	NA
ENSG00000133107	TRPC4	2.81882	-1.29977	0.919664	-1.41331	0.157565	NA
ENSG00000013619	MAMLD1	1.18572	1.89349	1.3398	1.41326	0.157578	NA
ENSG00000111859	NEDD9	3.31509	-1.10928	0.784989	-1.41311	0.157622	NA
ENSG00000103266	STUB1	2.61798	1.3922	0.985647	1.41247	0.157812	NA
ENSG00000071243	ING3	1.73503	1.55531	1.10166	1.41178	0.158014	NA
ENSG00000165275	TRMT10B	3.31801	-1.21371	0.859893	-1.41147	0.158106	NA
ENSG00000154727	GABPA	2.47444	1.36262	0.96612	1.4104	0.158421	NA
ENSG00000139597	N4BP2L1	18.2545	0.497299	0.352643	1.41021	0.158479	0.871165
ENSG00000164919	COX6C	2.96168	1.40092	0.993987	1.4094	0.158718	NA
ENSG00000105552	BCAT2	4.42285	0.956584	0.678843	1.40914	0.158794	NA
ENSG00000067369	TP53BP1	5.27281	-0.88312	0.62682	-1.40889	0.158868	NA
ENSG00000187796	CARD9	16.1668	-0.510739	0.362521	-1.40885	0.158879	0.871165
ENSG00000155511	GRIA1	0.916821	2.31259	1.6424	1.40806	0.159113	NA
ENSG00000176771	NCKAP5	88.7462	-0.364184	0.258678	-1.40787	0.15917	0.871165
ENSG00000117481	NSUN4	14.2439	-0.591087	0.419917	-1.40763	0.159242	0.871165
ENSG00000114503	NCBP2	12.0867	0.583836	0.415078	1.40657	0.159555	0.871165
ENSG00000133112	TPT1	11.0697	0.63579	0.452092	1.40633	0.159627	0.871165
ENSG00000083099	LYRM2	3.66599	1.07862	0.766998	1.40629	0.159637	NA
ENSG00000197442	MAP3K5	8.08027	0.695656	0.494827	1.40586	0.159766	0.871165
ENSG00000189337	KAZN	261.294	-0.279307	0.198731	-1.40545	0.159888	0.871165
ENSG00000126883	NUP214	3.63931	1.07901	0.76777	1.40539	0.159906	NA
ENSG00000103064	SLC7A6	8.99609	0.674879	0.48027	1.40521	0.15996	0.871165
ENSG00000124193	SRSF6	6.67163	0.782482	0.557198	1.40431	0.160225	0.871165
ENSG00000119397	CNTRL	4.2396	0.952538	0.67831	1.40428	0.160235	NA
ENSG00000106692	FKTN	1.92337	-1.62603	1.15816	-1.40398	0.160325	NA
ENSG00000148926	ADM	7.25699	0.751414	0.535332	1.40364	0.160426	0.871165
ENSG00000119227	PIGZ	1.43615	1.80133	1.2834	1.40356	0.160449	NA
ENSG00000185862	EVI2B	4.57465	-0.954061	0.679769	-1.40351	0.160466	NA
ENSG00000164076	CAMKV	4.25786	-0.940415	0.670162	-1.40327	0.160538	NA
ENSG00000181826	RELL1	3.3062	1.16077	0.82794	1.402	0.160915	NA
ENSG00000102081	FMR1	6.7526	-0.75176	0.536356	-1.40161	0.161032	0.871165
ENSG00000164086	DUSP7	2.27277	1.4045	1.00258	1.40089	0.161247	NA
ENSG00000145386	CCNA2	2.06686	-1.82522	1.30294	-1.40084	0.161261	NA
ENSG00000248098	BCKDHA	0.921976	-2.44187	1.74315	-1.40084	0.161261	NA
ENSG00000155252	PI4K2A	20.0131	0.592572	0.423036	1.40076	0.161286	0.871165
ENSG00000125485	DDX31	1.99484	-1.49855	1.06994	-1.40059	0.161337	NA
ENSG00000182606	TRAK1	81.3797	-0.37511	0.267832	-1.40054	0.161351	0.871165
ENSG00000197181	PIWIL2	2.26151	-1.53552	1.09652	-1.40035	0.161409	NA
ENSG00000137404	NRM	4.86323	1.01529	0.725073	1.40026	0.161436	NA
ENSG00000063046	EIF4B	2.8289	1.29378	0.9242	1.39989	0.161545	NA
ENSG00000166619	BLCAP	1.26412	-2.00797	1.43479	-1.39948	0.161668	NA
ENSG00000169504	CLIC4	12.9078	0.564948	0.4037	1.39943	0.161685	0.871165
ENSG00000081307	UBA5	3.65364	1.14055	0.815126	1.39924	0.161742	NA
ENSG00000166311	SMPD1	1.47834	-1.59189	1.13786	-1.39902	0.161806	NA
ENSG00000105058	FAM32A	3.04769	1.25029	0.893706	1.399	0.161814	NA
ENSG00000173068	BNC2	2.99645	-1.29	0.922222	-1.3988	0.161874	NA
ENSG00000178307	TMEM11	1.10799	-1.83695	1.31329	-1.39874	0.161892	NA
ENSG00000101003	GINS1	1.07267	2.38271	1.70422	1.39812	0.162076	NA
ENSG00000198203	SULT1C2	4.27096	-1.12126	0.802033	-1.39802	0.162106	NA
ENSG00000161653	NAGS	2.45019	-1.394	0.997168	-1.39795	0.162127	NA
ENSG00000155256	ZFYVE27	2.39519	1.47009	1.05166	1.39788	0.16215	NA
ENSG00000180008	SOCS4	8.50912	0.666869	0.477123	1.39769	0.162207	0.871165
ENSG00000113108	APBB3	1.91879	1.53398	1.09757	1.39761	0.162229	NA
ENSG00000006831	ADIPOR2	9.94626	0.636948	0.45577	1.39752	0.162257	0.871165
ENSG00000118518	RNF146	4.18554	-1.02925	0.736541	-1.39742	0.162288	NA
ENSG00000157542	KCNJ6	7.29642	-0.788681	0.564427	-1.39731	0.16232	0.871165
ENSG00000167202	TBC1D2B	7.47498	0.768608	0.550177	1.39702	0.162408	0.871165
ENSG00000176014	TUBB6	9.77224	0.653587	0.468171	1.39604	0.162701	0.871165
ENSG00000163516	ANKZF1	2.58033	-1.25109	0.896293	-1.39585	0.162759	NA
ENSG00000145526	CDH18	7.40898	-0.723475	0.518638	-1.39495	0.163031	0.871165
ENSG00000155465	SLC7A7	4.52208	-0.934758	0.670257	-1.39463	0.163129	NA
ENSG00000246922	UBAP1L	1.0779	-2.06475	1.48053	-1.3946	0.163135	NA
ENSG00000176658	MYO1D	1.05897	-2.06405	1.48004	-1.39459	0.163139	NA
ENSG00000108018	SORCS1	1.64205	-1.69812	1.2177	-1.39453	0.163157	NA
ENSG00000013563	DNASE1L1	2.84951	-1.12168	0.804496	-1.39427	0.163236	NA
ENSG00000180287	PLD5	10.2524	-0.703361	0.504493	-1.39419	0.163259	0.871165
ENSG00000196712	NF1	21.2769	-0.455142	0.326515	-1.39394	0.163336	0.871165
ENSG00000116157	GPX7	3.30268	-1.21879	0.874354	-1.39393	0.163339	NA
ENSG00000118680	MYL12B	5.90648	0.807922	0.579705	1.39368	0.163415	NA
ENSG00000080007	DDX43	2.02525	1.53417	1.10083	1.39364	0.163426	NA
ENSG00000173227	SYT12	1.46168	-1.71266	1.22984	-1.39258	0.163746	NA
ENSG00000152782	PANK1	1.86415	1.483	1.06503	1.39245	0.163786	NA
ENSG00000213983	AP1G2	3.48756	-1.15564	0.830594	-1.39134	0.164122	NA
ENSG00000164031	DNAJB14	8.1111	0.700039	0.503139	1.39134	0.164122	0.871165
ENSG00000134779	TPGS2	2.94139	-1.17029	0.841209	-1.39119	0.164166	NA
ENSG00000115365	LANCL1	1.98247	-1.525	1.09623	-1.39113	0.164185	NA
ENSG00000160087	UBE2J2	2.7849	1.4141	1.01664	1.39095	0.16424	NA
ENSG00000108187	PBLD	2.16185	1.52423	1.09583	1.39094	0.164243	NA
ENSG00000012779	ALOX5	8.32043	-0.867869	0.62396	-1.39091	0.164254	0.871165
ENSG00000160883	HK3	2.85347	1.42595	1.02581	1.39007	0.164508	NA
ENSG00000114554	PLXNA1	19.4552	0.487769	0.350933	1.38992	0.164553	0.871165
ENSG00000185100	ADSSL1	2.11569	-1.48444	1.06829	-1.38955	0.164665	NA
ENSG00000073711	PPP2R3A	8.30483	-0.719196	0.517742	-1.3891	0.164802	0.871165
ENSG00000170634	ACYP2	1.8429	-1.57286	1.13248	-1.38887	0.164873	NA
ENSG00000169432	SCN9A	12.0526	-0.684731	0.493164	-1.38844	0.165002	0.871165
ENSG00000159445	THEM4	23.6051	-0.472661	0.340447	-1.38835	0.165029	0.871165
ENSG00000122375	OPN4	3.8908	-1.02816	0.740603	-1.38827	0.165055	NA
ENSG00000148672	GLUD1	4.2683	0.953572	0.686884	1.38826	0.165059	NA
ENSG00000044115	CTNNA1	28.0435	0.487383	0.351115	1.3881	0.165107	0.871165
ENSG00000128833	MYO5C	7.40283	-0.788096	0.567815	-1.38795	0.165154	0.871165
ENSG00000133101	CCNA1	2.48619	1.26818	0.91406	1.38742	0.165315	NA
ENSG00000119681	LTBP2	1.3525	1.66387	1.19944	1.38721	0.165379	NA
ENSG00000132963	POMP	3.69011	1.02104	0.736097	1.3871	0.165412	NA
ENSG00000117174	ZNHIT6	0.826496	-2.45882	1.77353	-1.3864	0.165624	NA
ENSG00000174453	VWC2L	1.29737	-2.09922	1.51422	-1.38634	0.165644	NA
ENSG00000188522	FAM83G	24.141	-0.480089	0.346303	-1.38633	0.165647	0.871165
ENSG00000171450	CDK5R2	1.75559	-1.64915	1.19007	-1.38576	0.16582	NA
ENSG00000132254	ARFIP2	3.27494	-1.09533	0.790788	-1.38512	0.166017	NA
ENSG00000196230	TUBB	9.96882	0.640656	0.462545	1.38507	0.166031	0.871165
ENSG00000264116	RP11-321M21.3	1.61704	1.6687	1.20504	1.38477	0.166123	NA
ENSG00000184557	SOCS3	12.6881	0.636726	0.45982	1.38473	0.166136	0.871165
ENSG00000083520	DIS3	10.3697	0.614654	0.443903	1.38466	0.166157	0.871165
ENSG00000104408	EIF3E	9.43893	0.654498	0.472741	1.38447	0.166214	0.871165
ENSG00000112561	TFEB	30.7725	-0.46114	0.333104	-1.38437	0.166245	0.871165
ENSG00000050555	LAMC3	2.55152	1.44951	1.04781	1.38338	0.166549	NA
ENSG00000106078	COBL	3.37948	-1.13474	0.820304	-1.38332	0.166568	NA
ENSG00000205177	C11orf91	2.11231	-1.55638	1.12518	-1.38324	0.166593	NA
ENSG00000179603	GRM8	3.57343	-1.18194	0.854586	-1.38306	0.166647	NA
ENSG00000144057	ST6GAL2	7.1171	-0.780972	0.564737	-1.38289	0.166697	0.871165
ENSG00000135387	CAPRIN1	12.4313	0.577293	0.417453	1.38289	0.166698	0.871165
ENSG00000108960	MMD	16.5101	0.508277	0.367548	1.38289	0.1667	0.871165
ENSG00000064419	TNPO3	9.89207	0.681141	0.492552	1.38288	0.166701	0.871165
ENSG00000174891	RSRC1	2.24984	1.38299	1.00033	1.38254	0.166806	NA
ENSG00000184897	H1FX	5.5038	-0.871266	0.630363	-1.38217	0.166921	NA
ENSG00000197324	LRP10	8.9371	-0.637043	0.460931	-1.38208	0.166948	0.871165
ENSG00000110955	ATP5B	10.054	0.639913	0.46331	1.38118	0.167224	0.871165
ENSG00000089057	SLC23A2	21.9841	0.464128	0.336066	1.38106	0.16726	0.871165
ENSG00000071127	WDR1	29.2664	0.409117	0.296341	1.38056	0.167413	0.871165
ENSG00000110987	BCL7A	3.2536	-1.09927	0.796254	-1.38055	0.167417	NA
ENSG00000115524	SF3B1	16.4591	0.559358	0.405188	1.38049	0.167436	0.871165
ENSG00000113648	H2AFY	10.8266	-0.589729	0.427258	-1.38027	0.167505	0.871165
ENSG00000174837	EMR1	51.0853	-0.345066	0.250127	-1.37956	0.167721	0.871296
ENSG00000167702	KIFC2	3.19278	-1.10225	0.799654	-1.37841	0.168077	NA
ENSG00000169490	TM2D2	4.95605	-0.871756	0.632527	-1.37821	0.168138	NA
ENSG00000149531	FRG1B	1.29356	1.99685	1.44902	1.37807	0.16818	NA
ENSG00000180448	HMHA1	17.2244	0.542702	0.393868	1.37788	0.168241	0.872281
ENSG00000141026	MED9	5.51289	-0.876471	0.636115	-1.37785	0.16825	NA
ENSG00000163682	RPL9	3.48162	1.09931	0.798131	1.37735	0.168404	NA
ENSG00000138303	ASCC1	3.1431	-1.09727	0.796988	-1.37677	0.168582	NA
ENSG00000137821	LRRC49	4.45478	-0.971843	0.706011	-1.37653	0.168659	NA
ENSG00000126705	AHDC1	3.53951	1.09011	0.791948	1.3765	0.168668	NA
ENSG00000116044	NFE2L2	29.7995	0.411832	0.299336	1.37582	0.168877	0.873807
ENSG00000100150	DEPDC5	47.5126	-0.356332	0.259	-1.3758	0.168883	0.873807
ENSG00000125266	EFNB2	1.09292	-2.11278	1.53571	-1.37577	0.168893	NA
ENSG00000051825	MPHOSPH9	5.3981	-0.831395	0.604572	-1.37518	0.169076	NA
ENSG00000119669	IRF2BPL	7.67904	0.832635	0.605485	1.37515	0.169084	0.873946
ENSG00000185090	MANEAL	3.39807	-1.1158	0.811465	-1.37505	0.169117	NA
ENSG00000164054	SHISA5	3.12542	-1.1146	0.810808	-1.37468	0.16923	NA
ENSG00000105127	AKAP8	6.63779	-0.858166	0.624465	-1.37424	0.169367	0.87451
ENSG00000125445	MRPS7	3.44891	-1.13719	0.827852	-1.37366	0.169547	NA
ENSG00000158201	ABHD3	2.62669	1.18276	0.861107	1.37354	0.169585	NA
ENSG00000127947	PTPN12	10.2032	0.647798	0.472097	1.37217	0.17001	0.876141
ENSG00000117399	CDC20	0.979462	-2.47731	1.80556	-1.37205	0.170049	NA
ENSG00000136104	RNASEH2B	2.53723	-1.28042	0.933992	-1.37091	0.170403	NA
ENSG00000161179	YDJC	3.3602	1.13774	0.830146	1.37053	0.17052	NA
ENSG00000096872	IFT74	2.73328	-1.22275	0.892415	-1.37015	0.170639	NA
ENSG00000160145	KALRN	25.5451	-0.42824	0.312551	-1.37014	0.170642	0.876141
ENSG00000188994	ZNF292	17.2886	0.495123	0.361566	1.36938	0.17088	0.876141
ENSG00000075151	EIF4G3	20.2545	-0.448471	0.32752	-1.36929	0.170908	0.876141
ENSG00000088179	PTPN4	8.68005	-0.67815	0.495261	-1.36928	0.170912	0.876141
ENSG00000159023	EPB41	5.14922	0.857092	0.625984	1.36919	0.170939	NA
ENSG00000127074	RGS13	3.42947	-1.10481	0.80699	-1.36905	0.170983	NA
ENSG00000115234	SNX17	4.79534	-0.896571	0.654938	-1.36894	0.171018	NA
ENSG00000177105	RHOG	10.7963	0.61635	0.450292	1.36878	0.171068	0.876141
ENSG00000177225	PDDC1	1.28162	1.76144	1.28707	1.36856	0.171136	NA
ENSG00000147724	FAM135B	5.4998	0.883756	0.645823	1.36842	0.171181	NA
ENSG00000162419	GMEB1	1.70054	1.55253	1.13466	1.36828	0.171223	NA
ENSG00000058668	ATP2B4	11.0307	0.660103	0.482464	1.36819	0.171252	0.876141
ENSG00000100234	TIMP3	3.64586	-1.04233	0.762038	-1.36783	0.171367	NA
ENSG00000099901	RANBP1	1.1041	1.83074	1.33877	1.36748	0.171475	NA
ENSG00000182218	HHIPL1	1.01657	-1.94166	1.42045	-1.36693	0.171647	NA
ENSG00000110514	MADD	19.0305	-0.471708	0.345176	-1.36657	0.17176	0.87671
ENSG00000183638	RP1L1	6.23801	-0.787079	0.576008	-1.36644	0.171802	NA
ENSG00000113209	PCDHB5	1.31204	1.71375	1.25424	1.36637	0.171822	NA
ENSG00000109320	NFKB1	41.3206	0.355217	0.260116	1.36561	0.172061	0.87671
ENSG00000166888	STAT6	9.93705	0.619792	0.454104	1.36487	0.172294	0.877008
ENSG00000198759	EGFL6	1.01547	-2.19544	1.60871	-1.36471	0.172343	NA
ENSG00000197457	STMN3	1.08855	-1.93997	1.42165	-1.36459	0.172382	NA
ENSG00000137124	ALDH1B1	2.29316	-1.46341	1.07242	-1.36459	0.172382	NA
ENSG00000135525	MAP7	1.67733	-1.50664	1.10422	-1.36444	0.172429	NA
ENSG00000196557	CACNA1H	3.57895	-1.07476	0.789085	-1.36203	0.173187	NA
ENSG00000004700	RECQL	7.0015	0.792374	0.58185	1.36182	0.173255	0.878978
ENSG00000203663	OR2L2	1.70567	-1.81579	1.3337	-1.36147	0.173365	NA
ENSG00000082516	GEMIN5	367.783	-0.262538	0.192835	-1.36147	0.173365	0.878978
ENSG00000135373	EHF	18.5858	0.508563	0.373554	1.36142	0.173381	0.878978
ENSG00000108590	MED31	2.51823	-1.36394	1.00198	-1.36124	0.173437	NA
ENSG00000034533	ASTE1	2.13302	1.37454	1.01149	1.35893	0.174168	NA
ENSG00000197006	METTL9	6.26111	-0.780666	0.574489	-1.35889	0.174182	NA
ENSG00000127328	RAB3IP	4.56676	0.905218	0.666188	1.3588	0.174209	NA
ENSG00000144802	NFKBIZ	13.8483	-0.573719	0.422357	-1.35837	0.174345	0.879342
ENSG00000138073	PREB	2.71994	-1.25132	0.921389	-1.35808	0.174439	NA
ENSG00000110900	TSPAN11	2.10647	-1.66941	1.23006	-1.35718	0.174725	NA
ENSG00000159882	ZNF230	2.94961	-1.29933	0.957844	-1.35651	0.174936	NA
ENSG00000151116	UEVLD	9.11707	-0.704912	0.519825	-1.35606	0.175081	0.879342
ENSG00000103274	NUBP1	6.72945	0.77363	0.570657	1.35568	0.1752	0.879342
ENSG00000107625	DDX50	1.39346	1.711	1.26212	1.35566	0.175208	NA
ENSG00000186141	POLR3C	3.53764	1.0448	0.770718	1.35562	0.175221	NA
ENSG00000100523	DDHD1	7.86483	-0.69353	0.511646	-1.35549	0.175263	0.879342
ENSG00000204694	OR11A1	0.914242	-2.36052	1.74215	-1.35494	0.175435	NA
ENSG00000139679	LPAR6	2.36683	-1.39261	1.02815	-1.35447	0.175585	NA
ENSG00000015520	NPC1L1	2.73519	-1.41489	1.04475	-1.35429	0.175645	NA
ENSG00000141622	RNF165	21.0219	-0.556479	0.410904	-1.35428	0.175647	0.879342
ENSG00000166974	MAPRE2	1.28824	-1.94735	1.43804	-1.35417	0.175682	NA
ENSG00000139370	SLC15A4	12.6227	0.58521	0.432155	1.35416	0.175684	0.879342
ENSG00000136710	CCDC115	3.52424	1.00892	0.745139	1.354	0.175735	NA
ENSG00000010322	NISCH	5.66743	-0.832598	0.615145	-1.3535	0.175896	NA
ENSG00000122692	SMU1	4.42396	-0.93309	0.689458	-1.35337	0.175938	NA
ENSG00000004487	KDM1A	4.74074	0.92257	0.681752	1.35323	0.175981	NA
ENSG00000164494	PDSS2	1.58628	1.57005	1.16023	1.35323	0.175982	NA
ENSG00000087086	FTL	432.492	-0.225273	0.166477	-1.35318	0.175999	0.879342
ENSG00000148541	FAM13C	6.57969	-0.829109	0.612861	-1.35285	0.176104	0.879342
ENSG00000188641	DPYD	7.18164	-0.730074	0.53966	-1.35284	0.176106	0.879342
ENSG00000134330	IAH1	5.53209	-0.834378	0.616782	-1.35279	0.176122	NA
ENSG00000154309	DISP1	0.961938	-2.28638	1.69056	-1.35244	0.176236	NA
ENSG00000198374	HIST1H2AL	2.83936	-1.36082	1.0062	-1.35243	0.176237	NA
ENSG00000174446	SNAPC5	1.85723	-1.48267	1.09637	-1.35235	0.176262	NA
ENSG00000132570	PCBD2	7.75622	0.725523	0.536589	1.3521	0.176343	0.879342
ENSG00000196632	WNK3	3.85279	-1.02781	0.760596	-1.35133	0.176591	NA
ENSG00000172339	ALG14	1.57908	-1.69866	1.2576	-1.35072	0.176786	NA
ENSG00000124444	ZNF576	8.45751	-0.663734	0.491617	-1.3501	0.176983	0.879342
ENSG00000114841	DNAH1	6.23137	-0.74829	0.554322	-1.34992	0.177042	NA
ENSG00000187144	SPATA21	19.3437	-0.551031	0.4082	-1.34991	0.177046	0.879342
ENSG00000160294	MCM3AP	5.09738	0.856669	0.634677	1.34977	0.177089	NA
ENSG00000170035	UBE2E3	2.87413	1.15503	0.855808	1.34963	0.177134	NA
ENSG00000128989	ARPP19	23.8733	0.452995	0.335657	1.34958	0.177151	0.879342
ENSG00000139508	SLC46A3	1.47642	-1.70823	1.26588	-1.34944	0.177194	NA
ENSG00000129204	USP6	22.5589	-0.473903	0.351328	-1.34889	0.177373	0.879342
ENSG00000196092	PAX5	37.7378	-0.460096	0.34119	-1.3485	0.177497	0.879342
ENSG00000216490	IFI30	2.12316	-1.34052	0.994444	-1.34801	0.177655	NA
ENSG00000205710	C17orf107	2.53855	-1.22009	0.90538	-1.34761	0.177785	NA
ENSG00000170145	SIK2	31.3804	0.395522	0.293532	1.34746	0.177833	0.879342
ENSG00000125970	RALY	4.40744	0.879716	0.652942	1.34731	0.17788	NA
ENSG00000186222	BLOC1S4	2.51355	1.22912	0.912429	1.34708	0.177953	NA
ENSG00000163013	FBXO41	5.12671	-0.896934	0.666026	-1.3467	0.178078	NA
ENSG00000131061	ZNF341	3.45424	-1.30678	0.970479	-1.34653	0.178133	NA
ENSG00000125676	THOC2	6.52388	-0.740558	0.549985	-1.3465	0.17814	0.879342
ENSG00000105856	HBP1	10.1988	-0.66296	0.492373	-1.34646	0.178155	0.879342
ENSG00000183049	CAMK1D	13.1381	0.527473	0.391859	1.34608	0.178277	0.879342
ENSG00000109220	CHIC2	3.45711	1.06514	0.791421	1.34586	0.178347	NA
ENSG00000074755	ZZEF1	15.7382	-0.504828	0.375121	-1.34577	0.178375	0.879342
ENSG00000116898	MRPS15	1.14544	1.93227	1.43605	1.34554	0.178451	NA
ENSG00000087087	SRRT	3.60716	1.00957	0.750575	1.34506	0.178606	NA
ENSG00000115306	SPTBN1	10.3312	-0.636744	0.473563	-1.34458	0.17876	0.879342
ENSG00000119321	FKBP15	3.60047	-1.05928	0.787863	-1.3445	0.178788	NA
ENSG00000128335	APOL2	9.5774	0.679268	0.505334	1.34419	0.178885	0.879342
ENSG00000128928	IVD	1.56407	-1.71761	1.27782	-1.34417	0.178892	NA
ENSG00000159593	NAE1	2.2565	1.4912	1.10953	1.34399	0.17895	NA
ENSG00000150967	ABCB9	2.71114	-1.27737	0.950677	-1.34364	0.179064	NA
ENSG00000148180	GSN	68.9521	-0.293377	0.218407	-1.34326	0.179187	0.879342
ENSG00000080802	CNOT4	6.47481	0.763246	0.568262	1.34312	0.179232	0.879342
ENSG00000102871	TRADD	2.78999	-1.23735	0.921396	-1.3429	0.179303	NA
ENSG00000057252	SOAT1	13.658	-0.532725	0.39674	-1.34275	0.179351	0.879342
ENSG00000143952	VPS54	5.22394	0.871227	0.649109	1.34219	0.179535	NA
ENSG00000144749	LRIG1	2.79838	1.13237	0.843955	1.34174	0.179681	NA
ENSG00000168056	LTBP3	2.45043	-1.31104	0.977468	-1.34126	0.179835	NA
ENSG00000134046	MBD2	15.307	-0.53005	0.395315	-1.34083	0.179976	0.879342
ENSG00000166794	PPIB	4.26908	-1.0665	0.795414	-1.34081	0.179983	NA
ENSG00000122042	UBL3	13.938	0.519527	0.387506	1.34069	0.18002	0.879342
ENSG00000145703	IQGAP2	26.9314	-0.441581	0.329405	-1.34054	0.180069	0.879342
ENSG00000125848	FLRT3	9.14125	-0.677949	0.505768	-1.34043	0.180104	0.879342
ENSG00000054938	CHRDL2	2.36317	-1.35652	1.01225	-1.3401	0.180214	NA
ENSG00000196475	GK2	1.14573	1.90993	1.42532	1.34	0.180245	NA
ENSG00000168386	FILIP1L	8.48236	-0.66432	0.495834	-1.3398	0.180309	0.879487
ENSG00000164674	SYTL3	2.75811	-1.09758	0.819281	-1.33969	0.180347	NA
ENSG00000158805	ZNF276	3.92067	-0.99474	0.742986	-1.33884	0.180623	NA
ENSG00000151364	KCTD14	4.0314	-1.00044	0.747266	-1.3388	0.180635	NA
ENSG00000185008	ROBO2	6.13501	-0.790412	0.590617	-1.33828	0.180805	NA
ENSG00000221823	PPP3R1	7.5269	0.705021	0.527022	1.33774	0.18098	0.881231
ENSG00000198168	SVIP	5.08267	0.900342	0.673171	1.33746	0.181071	NA
ENSG00000167595	C19orf55	1.50937	1.54996	1.15899	1.33734	0.181111	NA
ENSG00000092054	MYH7	0.75003	-2.35219	1.75902	-1.33722	0.181152	NA
ENSG00000146856	AGBL3	4.05377	-1.04425	0.78162	-1.33601	0.181545	NA
ENSG00000153815	CMIP	5.76006	-0.78865	0.590473	-1.33563	0.181672	NA
ENSG00000223638	RFPL4A	4.96311	-0.967877	0.724872	-1.33524	0.181798	NA
ENSG00000105088	OLFM2	1.60957	-1.59785	1.19686	-1.33504	0.181864	NA
ENSG00000151552	QDPR	2.55969	-1.14253	0.855941	-1.33483	0.181933	NA
ENSG00000088888	MAVS	3.26999	0.996367	0.746519	1.33468	0.18198	NA
ENSG00000008394	MGST1	9.90076	-0.638666	0.478521	-1.33467	0.181986	0.881231
ENSG00000123106	CCDC91	3.71677	1.08019	0.809429	1.33451	0.182038	NA
ENSG00000165028	NIPSNAP3B	1.4096	-1.80619	1.35366	-1.3343	0.182104	NA
ENSG00000108292	MLLT6	41.6228	-0.455699	0.341545	-1.33423	0.18213	0.881231
ENSG00000007545	CRAMP1L	2.51013	1.3566	1.01688	1.33408	0.182176	NA
ENSG00000198799	LRIG2	4.41919	-1.02509	0.768726	-1.33349	0.182371	NA
ENSG00000257923	CUX1	19.596	0.441088	0.330859	1.33316	0.18248	0.881231
ENSG00000105514	RAB3D	1.78218	-1.50034	1.12593	-1.33253	0.182685	NA
ENSG00000121067	SPOP	11.7416	0.604649	0.453795	1.33243	0.18272	0.881231
ENSG00000186501	TMEM222	1.39574	-1.9019	1.42763	-1.33221	0.182792	NA
ENSG00000134014	ELP3	7.7383	-0.756941	0.568186	-1.33221	0.182792	0.881231
ENSG00000148204	CRB2	1.5048	-1.70972	1.28356	-1.33201	0.182857	NA
ENSG00000159433	STARD9	8.62065	-0.72756	0.546468	-1.33139	0.183062	0.881231
ENSG00000080644	CHRNA3	2.43223	-1.37717	1.03448	-1.33126	0.183103	NA
ENSG00000129465	RIPK3	4.54791	-0.936111	0.703618	-1.33042	0.183378	NA
ENSG00000181467	RAP2B	17.2288	-0.486662	0.365834	-1.33028	0.183426	0.881231
ENSG00000101367	MAPRE1	4.84703	0.881491	0.66269	1.33017	0.183462	NA
ENSG00000134470	IL15RA	15.0927	0.51483	0.387071	1.33007	0.183497	0.881231
ENSG00000101751	POLI	5.57608	-0.799663	0.601378	-1.32972	0.183611	NA
ENSG00000128595	CALU	5.31302	0.84766	0.637522	1.32962	0.183645	NA
ENSG00000080561	MID2	2.70786	-1.22037	0.918018	-1.32935	0.183733	NA
ENSG00000117586	TNFSF4	5.02975	0.842588	0.633977	1.32905	0.183831	NA
ENSG00000149179	C11orf49	1.12666	1.90488	1.43355	1.32878	0.183919	NA
ENSG00000137877	SPTBN5	3.55766	-1.02912	0.774618	-1.32856	0.183994	NA
ENSG00000049239	H6PD	28.8478	0.442115	0.332847	1.32828	0.184084	0.881231
ENSG00000137807	KIF23	11.6529	-0.669185	0.503938	-1.32791	0.184208	0.881231
ENSG00000157168	NRG1	2.94171	-1.19666	0.901384	-1.32758	0.184317	NA
ENSG00000173542	MOB1B	23.0334	-0.433095	0.326232	-1.32757	0.18432	0.881231
ENSG00000165322	ARHGAP12	7.81509	0.810858	0.610786	1.32757	0.184322	0.881231
ENSG00000092931	MFSD11	5.12651	-0.858335	0.646583	-1.32749	0.184346	NA
ENSG00000091129	NRCAM	6.39278	-0.733429	0.552629	-1.32716	0.184455	0.881231
ENSG00000184226	PCDH9	65.6683	-0.333587	0.251384	-1.327	0.184509	0.881231
ENSG00000172466	ZNF24	10.8705	0.613007	0.462276	1.32606	0.184819	0.881231
ENSG00000166900	STX3	7.5399	-0.720551	0.543532	-1.32568	0.184944	0.881231
ENSG00000059691	PET112	11.3033	-0.603595	0.455406	-1.3254	0.185039	0.881231
ENSG00000143442	POGZ	13.1592	0.561581	0.423966	1.32459	0.185308	0.881231
ENSG00000198914	POU3F3	4.96629	-0.859489	0.648933	-1.32446	0.185349	NA
ENSG00000162779	AXDND1	1.67622	1.6363	1.23547	1.32443	0.18536	NA
ENSG00000143294	PRCC	5.29799	0.834817	0.630744	1.32354	0.185655	NA
ENSG00000187837	HIST1H1C	10.5759	-0.608931	0.4601	-1.32348	0.185677	0.881231
ENSG00000158773	USF1	4.09063	1.01963	0.770512	1.32331	0.185731	NA
ENSG00000120071	KANSL1	10.0024	-0.603848	0.456339	-1.32325	0.185754	0.881231
ENSG00000101407	TTI1	2.40653	-1.28495	0.971122	-1.32316	0.185781	NA
ENSG00000115919	KYNU	13.8662	0.541401	0.409192	1.3231	0.185804	0.881231
ENSG00000196405	EVL	7.18826	-0.690757	0.522433	-1.32219	0.186104	0.881231
ENSG00000168000	BSCL2	2.39563	-1.33935	1.01299	-1.32218	0.186109	NA
ENSG00000168040	FADD	2.40305	1.26711	0.959096	1.32115	0.186452	NA
ENSG00000037280	FLT4	2.54201	-1.40648	1.06468	-1.32104	0.186488	NA
ENSG00000156265	MAP3K7CL	1.56676	-1.75784	1.3307	-1.32099	0.186504	NA
ENSG00000176463	SLCO3A1	10.9327	0.608498	0.46064	1.32098	0.186506	0.882082
ENSG00000242252	BGLAP	2.10254	-1.32081	1.00019	-1.32056	0.186649	NA
ENSG00000135441	BLOC1S1	1.78639	-1.58898	1.20387	-1.31989	0.18687	NA
ENSG00000184825	HIST1H2AH	9.46017	-0.613493	0.464874	-1.3197	0.186937	0.882082
ENSG00000187098	MITF	15.6442	-0.530072	0.401707	-1.31955	0.186986	0.882082
ENSG00000152527	PLEKHH2	1.32103	-1.67199	1.26753	-1.3191	0.187137	NA
ENSG00000143198	MGST3	4.2887	0.900074	0.682398	1.31899	0.187174	NA
ENSG00000198894	CIPC	2.23528	1.35895	1.03041	1.31885	0.187221	NA
ENSG00000165527	ARF6	5.94703	0.79111	0.599886	1.31877	0.187247	NA
ENSG00000111912	NCOA7	8.77174	-0.685751	0.520164	-1.31834	0.187391	0.883165
ENSG00000100528	CNIH1	5.52569	0.793061	0.60218	1.31698	0.187844	NA
ENSG00000165934	CPSF2	8.35016	0.646263	0.490738	1.31692	0.187865	0.883745
ENSG00000179314	WSCD1	1.95134	1.36471	1.03629	1.31692	0.187865	NA
ENSG00000168016	TRANK1	11.3785	-0.615755	0.467573	-1.31692	0.187866	0.883745
ENSG00000104524	PYCRL	2.37701	-1.2823	0.973991	-1.31654	0.187993	NA
ENSG00000170448	NFXL1	16.5646	-0.481345	0.365992	-1.31518	0.188449	0.884748
ENSG00000138892	TTLL8	1.72558	-1.7092	1.30019	-1.31458	0.188652	NA
ENSG00000152092	ASTN1	14.9962	-0.529526	0.403057	-1.31377	0.188922	0.884748
ENSG00000129933	MAU2	20.2441	0.469718	0.357534	1.31377	0.188923	0.884748
ENSG00000103326	CAPN15	2.39665	-1.30821	0.995803	-1.31373	0.188937	NA
ENSG00000026652	AGPAT4	3.27355	-1.04055	0.792367	-1.31321	0.189112	NA
ENSG00000186300	ZNF555	2.55668	-1.23507	0.940533	-1.31316	0.189128	NA
ENSG00000100292	HMOX1	2.71665	-1.23	0.936702	-1.31311	0.189144	NA
ENSG00000197170	PSMD12	6.74693	0.750099	0.57132	1.31292	0.189209	0.884748
ENSG00000164659	KIAA1324L	7.90471	-0.907042	0.690901	-1.31284	0.189237	0.884748
ENSG00000063978	RNF4	5.86106	0.814179	0.620267	1.31263	0.189309	NA
ENSG00000182919	C11orf54	2.49366	-1.32882	1.01234	-1.31262	0.189311	NA
ENSG00000157856	DRC1	1.35112	-1.76781	1.34683	-1.31256	0.18933	NA
ENSG00000185686	PRAME	1.49625	-1.65361	1.25984	-1.31255	0.189333	NA
ENSG00000126001	CEP250	2.02921	-1.29501	0.986665	-1.31251	0.189347	NA
ENSG00000131951	LRRC9	1.43349	-1.85877	1.41658	-1.31216	0.189467	NA
ENSG00000140403	DNAJA4	7.24075	-0.737427	0.562147	-1.31181	0.189586	0.884748
ENSG00000184349	EFNA5	2.40914	1.26198	0.962409	1.31127	0.189765	NA
ENSG00000163935	SFMBT1	6.76642	-0.741136	0.565213	-1.31125	0.189773	0.884748
ENSG00000181291	TMEM132E	2.43602	-1.22925	0.937525	-1.31117	0.189801	NA
ENSG00000008277	ADAM22	3.50868	-1.04478	0.797109	-1.31071	0.189957	NA
ENSG00000143614	GATAD2B	11.3477	-0.572548	0.436863	-1.31059	0.189997	0.884748
ENSG00000149091	DGKZ	6.07873	-0.76371	0.583249	-1.30941	0.190397	NA
ENSG00000167978	SRRM2	109.94	0.276804	0.211403	1.30937	0.190409	0.885507
ENSG00000119640	ACYP1	6.98398	-0.732699	0.559736	-1.30901	0.190532	0.885507
ENSG00000119705	SLIRP	1.98193	1.38308	1.05666	1.30892	0.190561	NA
ENSG00000173598	NUDT4	1.75783	1.43281	1.09542	1.30799	0.190876	NA
ENSG00000142168	SOD1	33.624	-0.4268	0.326312	-1.30795	0.19089	0.88553
ENSG00000111644	ACRBP	1.17911	-2.03577	1.55666	-1.30778	0.190947	NA
ENSG00000187990	HIST1H2BG	4.85057	-0.867493	0.663649	-1.30716	0.19116	NA
ENSG00000058262	SEC61A1	10.3291	0.609906	0.466686	1.30689	0.191251	0.885688
ENSG00000143178	TBX19	1.17531	-2.18647	1.67335	-1.30664	0.191334	NA
ENSG00000218537	AP000350.4	3.05265	-1.11563	0.853923	-1.30648	0.19139	NA
ENSG00000172915	NBEA	2.98938	1.19729	0.916821	1.30591	0.191582	NA
ENSG00000006468	ETV1	14.2841	-0.563872	0.431926	-1.30548	0.191728	0.885688
ENSG00000197622	CDC42SE1	25.5387	0.438356	0.335819	1.30533	0.191779	0.885688
ENSG00000112394	SLC16A10	13.566	-0.515459	0.394901	-1.30528	0.191796	0.885688
ENSG00000061676	NCKAP1	9.83382	-0.633636	0.485858	-1.30416	0.192179	0.885788
ENSG00000106244	PDAP1	2.95672	-1.15697	0.887365	-1.30383	0.192291	NA
ENSG00000167920	TMEM99	1.71273	-1.59803	1.22601	-1.30344	0.192423	NA
ENSG00000171307	ZDHHC16	1.15038	-1.98699	1.5245	-1.30337	0.192447	NA
ENSG00000269343	ZNF587B	6.90495	-0.718907	0.55189	-1.30263	0.192701	0.887319
ENSG00000177301	KCNA2	0.735088	-2.58683	1.98604	-1.30251	0.192743	NA
ENSG00000196535	MYO18A	4.76161	-0.847875	0.650988	-1.30244	0.192765	NA
ENSG00000144034	TPRKB	4.60122	-0.825817	0.634191	-1.30216	0.192862	NA
ENSG00000164040	PGRMC2	1.43937	-1.49547	1.14858	-1.30201	0.192912	NA
ENSG00000159788	RGS12	4.63857	-0.949331	0.729173	-1.30193	0.192941	NA
ENSG00000127481	UBR4	43.9424	0.34317	0.26361	1.30181	0.192982	0.887319
ENSG00000119977	TCTN3	1.77965	1.37196	1.05494	1.30051	0.193426	NA
ENSG00000110080	ST3GAL4	1.38706	1.81322	1.39459	1.30018	0.193539	NA
ENSG00000102890	ELMO3	2.77322	-1.13287	0.871439	-1.3	0.1936	NA
ENSG00000141452	C18orf8	1.89028	-1.55962	1.19986	-1.29984	0.193656	NA
ENSG00000188647	PTAR1	6.13327	0.812412	0.625089	1.29967	0.193713	NA
ENSG00000126804	ZBTB1	7.62494	-0.682462	0.525296	-1.29919	0.193877	0.887973
ENSG00000197081	IGF2R	33.5145	0.35816	0.27574	1.2989	0.193977	0.887973
ENSG00000131748	STARD3	1.39406	1.77208	1.36433	1.29887	0.19399	NA
ENSG00000110717	NDUFS8	9.93067	-0.601633	0.463206	-1.29885	0.193997	0.887973
ENSG00000168675	LDLRAD4	16.565	-0.488792	0.376388	-1.29864	0.194067	0.887973
ENSG00000108406	DHX40	2.51542	1.34191	1.03347	1.29845	0.194133	NA
ENSG00000149658	YTHDF1	6.09908	0.734026	0.565577	1.29784	0.194344	NA
ENSG00000102104	RS1	1.34583	-1.67361	1.28959	-1.29779	0.19436	NA
ENSG00000135617	PRADC1	2.05425	-1.30452	1.00529	-1.29765	0.194408	NA
ENSG00000138757	G3BP2	26.405	0.384455	0.296308	1.29748	0.194465	0.888173
ENSG00000170456	DENND5B	2.52006	1.18675	0.914712	1.29741	0.194492	NA
ENSG00000149182	ARFGAP2	3.34543	1.01441	0.78258	1.29624	0.194893	NA
ENSG00000166128	RAB8B	56.4504	0.307799	0.237461	1.29621	0.194902	0.888902
ENSG00000135931	ARMC9	1.96816	1.44367	1.11386	1.2961	0.19494	NA
ENSG00000157470	FAM81A	3.68194	-1.06729	0.82361	-1.29587	0.195019	NA
ENSG00000167720	SRR	4.50288	-0.906914	0.699857	-1.29586	0.195025	NA
ENSG00000120158	RCL1	4.41502	-0.867207	0.669259	-1.29577	0.195054	NA
ENSG00000169251	NMD3	4.5068	0.858093	0.662461	1.29531	0.195213	NA
ENSG00000196453	ZNF777	1.65999	-1.46915	1.13466	-1.29479	0.195393	NA
ENSG00000131242	RAB11FIP4	5.57167	-0.785578	0.60691	-1.29439	0.195531	NA
ENSG00000163040	CCDC74A	2.39162	1.17421	0.907285	1.2942	0.195597	NA
ENSG00000136267	DGKB	13.768	-0.519722	0.401597	-1.29414	0.195618	0.888902
ENSG00000134668	SPOCD1	1.73155	-1.3677	1.05712	-1.29379	0.195738	NA
ENSG00000138613	APH1B	3.05229	1.1191	0.865185	1.29348	0.195844	NA
ENSG00000176485	PLA2G16	3.81453	0.995339	0.769527	1.29344	0.195858	NA
ENSG00000170836	PPM1D	3.22336	-1.00455	0.776743	-1.29328	0.195913	NA
ENSG00000133103	COG6	2.79745	-1.13449	0.877516	-1.29285	0.196064	NA
ENSG00000164078	MST1R	2.04859	-1.33126	1.02997	-1.29253	0.196175	NA
ENSG00000186818	LILRB4	2.47192	-1.18689	0.918666	-1.29197	0.196368	NA
ENSG00000130770	ATPIF1	1.48126	-1.50526	1.16527	-1.29177	0.196438	NA
ENSG00000160570	DEDD2	2.23729	-1.35679	1.05038	-1.29171	0.196459	NA
ENSG00000093009	CDC45	1.33992	1.57612	1.22032	1.29157	0.196508	NA
ENSG00000112309	B3GAT2	7.56131	-0.789119	0.611034	-1.29145	0.196548	0.888902
ENSG00000113441	LNPEP	25.3644	0.416863	0.322842	1.29123	0.196625	0.888902
ENSG00000168918	INPP5D	5.65617	0.845835	0.655132	1.29109	0.196672	NA
ENSG00000111653	ING4	1.4109	-1.60956	1.24666	-1.29109	0.196672	NA
ENSG00000091732	ZC3HC1	1.46283	1.79896	1.39352	1.29094	0.196723	NA
ENSG00000179364	PACS2	3.28264	-1.02563	0.794546	-1.29084	0.196761	NA
ENSG00000155368	DBI	23.2316	0.433185	0.335817	1.28994	0.19707	0.888902
ENSG00000120519	SLC10A7	3.58566	-0.988487	0.766332	-1.2899	0.197087	NA
ENSG00000173715	C11orf80	6.42968	0.80465	0.624314	1.28886	0.197448	0.888902
ENSG00000163297	ANTXR2	39.7356	0.351675	0.2729	1.28865	0.197518	0.888902
ENSG00000170385	SLC30A1	15.8984	-0.514622	0.399466	-1.28827	0.197651	0.888902
ENSG00000100003	SEC14L2	0.938258	2.0033	1.55572	1.2877	0.197849	NA
ENSG00000149639	SOGA1	7.43389	0.674592	0.52396	1.28749	0.197924	0.888902
ENSG00000033800	PIAS1	6.54399	0.761315	0.591387	1.28734	0.197976	0.888902
ENSG00000178645	C10orf53	1.66154	-1.51249	1.17495	-1.28728	0.197996	NA
ENSG00000221963	APOL6	15.1511	0.502464	0.390345	1.28723	0.198013	0.888902
ENSG00000126460	PRRG2	0.904884	2.09186	1.62531	1.28705	0.198076	NA
ENSG00000015479	MATR3	12.3016	0.550146	0.427526	1.28681	0.19816	0.888902
ENSG00000163947	ARHGEF3	3.93915	-0.948854	0.737399	-1.28676	0.198179	NA
ENSG00000167700	MFSD3	0.775815	2.22536	1.72963	1.28661	0.198231	NA
ENSG00000215375	MYL5	2.87818	1.02415	0.796232	1.28624	0.198359	NA
ENSG00000084693	AGBL5	64.0932	0.357927	0.278301	1.28612	0.198403	0.888902
ENSG00000157570	TSPAN18	11.7428	-0.64	0.497675	-1.28598	0.19845	0.888902
ENSG00000197077	KIAA1671	13.3699	0.511694	0.397979	1.28573	0.198537	0.888902
ENSG00000181804	SLC9A9	5.52944	-0.810133	0.630126	-1.28567	0.198559	NA
ENSG00000092098	RNF31	3.3691	1.01698	0.791081	1.28556	0.198598	NA
ENSG00000104613	INTS10	3.98919	-0.886398	0.689542	-1.28549	0.198622	NA
ENSG00000101986	ABCD1	1.62888	-1.55923	1.21303	-1.2854	0.198651	NA
ENSG00000067191	CACNB1	377.985	-0.245143	0.190736	-1.28525	0.198705	0.888902
ENSG00000132141	CCT6B	2.93786	-1.14508	0.891233	-1.28483	0.198852	NA
ENSG00000164877	MICALL2	6.75027	0.714882	0.556425	1.28478	0.19887	0.888902
ENSG00000129521	EGLN3	2.83101	-1.28688	1.00165	-1.28476	0.198877	NA
ENSG00000130227	XPO7	8.4687	0.638214	0.496861	1.28449	0.19897	0.888902
ENSG00000144791	LIMD1	5.86201	-0.779001	0.606674	-1.28405	0.199124	NA
ENSG00000139163	ETNK1	15.6112	0.504501	0.392992	1.28374	0.199232	0.888902
ENSG00000108669	CYTH1	52.1251	0.298804	0.232791	1.28357	0.199291	0.888902
ENSG00000105443	CYTH2	11.4183	-0.563114	0.439072	-1.28251	0.199664	0.888902
ENSG00000131096	PYY	6.01595	0.810553	0.632276	1.28196	0.199856	NA
ENSG00000106246	PTCD1	7.50116	-0.784614	0.612047	-1.28195	0.19986	0.888902
ENSG00000132664	POLR3F	1.63184	1.52903	1.19344	1.28119	0.200126	NA
ENSG00000183718	TRIM52	2.16112	-1.34854	1.05287	-1.28083	0.200254	NA
ENSG00000139970	RTN1	3.99545	-0.944108	0.737179	-1.2807	0.200297	NA
ENSG00000147570	DNAJC5B	0.786219	-2.35252	1.83704	-1.2806	0.200333	NA
ENSG00000090376	IRAK3	34.7867	0.430462	0.336353	1.27979	0.200618	0.888902
ENSG00000118257	NRP2	28.3176	0.446456	0.348909	1.27958	0.200694	0.888902
ENSG00000174740	PABPC5	6.29382	-0.838488	0.655303	-1.27954	0.200706	NA
ENSG00000189037	DUSP21	2.73045	-1.22485	0.957336	-1.27944	0.200742	NA
ENSG00000125834	STK35	5.02935	0.814655	0.636839	1.27922	0.200821	NA
ENSG00000083814	ZNF671	2.0233	1.40475	1.09815	1.27919	0.200829	NA
ENSG00000138674	SEC31A	8.74955	0.634745	0.496209	1.27919	0.20083	0.888902
ENSG00000163092	XIRP2	11.7618	-0.601355	0.47031	-1.27864	0.201025	0.888902
ENSG00000131389	SLC6A6	26.842	0.399141	0.312265	1.27821	0.201174	0.888902
ENSG00000165819	METTL3	3.59309	0.97029	0.759165	1.2781	0.201213	NA
ENSG00000163904	SENP2	3.74228	1.02028	0.7983	1.27807	0.201226	NA
ENSG00000176273	SLC35G1	2.67108	1.1976	0.937061	1.27804	0.201237	NA
ENSG00000162641	AKNAD1	3.93576	-1.08171	0.846529	-1.27781	0.201315	NA
ENSG00000102385	DRP2	8.43585	-0.635128	0.497096	-1.27768	0.201364	0.888902
ENSG00000119457	SLC46A2	2.77637	-1.26486	0.990032	-1.2776	0.201392	NA
ENSG00000126217	MCF2L	3.16599	-1.0945	0.856786	-1.27745	0.201442	NA
ENSG00000136758	YME1L1	20.5979	0.454881	0.356126	1.27731	0.201495	0.888902
ENSG00000051620	HEBP2	1.38764	1.56806	1.22874	1.27615	0.201901	NA
ENSG00000196616	ADH1B	2.24415	-1.37667	1.07895	-1.27594	0.201978	NA
ENSG00000117598	LPPR5	5.41376	-0.906984	0.71092	-1.27579	0.20203	NA
ENSG00000179270	C2orf71	4.76164	-0.977267	0.766155	-1.27555	0.202116	NA
ENSG00000069188	SDK2	1.54696	-1.76688	1.38605	-1.27475	0.202397	NA
ENSG00000185432	METTL7A	10.1006	-0.667315	0.523604	-1.27447	0.202498	0.888902
ENSG00000214717	ZBED1	7.07208	0.689116	0.540805	1.27424	0.202578	0.888902
ENSG00000097033	SH3GLB1	9.6252	0.600239	0.471192	1.27387	0.202708	0.888902
ENSG00000198223	CSF2RA	21.7032	0.434721	0.341286	1.27377	0.202743	0.888902
ENSG00000131386	GALNT15	7.35351	-0.810947	0.636701	-1.27367	0.202781	0.888902
ENSG00000116337	AMPD2	4.28854	0.994858	0.781133	1.27361	0.202802	NA
ENSG00000109971	HSPA8	54.1675	-0.313801	0.246389	-1.2736	0.202805	0.888902
ENSG00000128789	PSMG2	1.91025	-1.46068	1.14718	-1.27327	0.202921	NA
ENSG00000105464	GRIN2D	3.18207	-1.00353	0.788662	-1.27245	0.203215	NA
ENSG00000136813	KIAA0368	17.4429	0.460143	0.361682	1.27223	0.20329	0.888902
ENSG00000167555	ZNF528	3.37035	-1.02969	0.809361	-1.27222	0.203295	NA
ENSG00000163395	IGFN1	41.0069	-0.319143	0.25087	-1.27215	0.203321	0.888902
ENSG00000103544	C16orf62	8.55096	-0.612312	0.481392	-1.27196	0.203387	0.888902
ENSG00000153956	CACNA2D1	2.64377	-1.20094	0.944296	-1.27179	0.203449	NA
ENSG00000260903	XKR7	1.4833	-1.60625	1.26335	-1.27142	0.20358	NA
ENSG00000120688	WBP4	4.15473	0.875883	0.689059	1.27113	0.203683	NA
ENSG00000011332	DPF1	1.06321	-1.81798	1.43037	-1.27099	0.203733	NA
ENSG00000078081	LAMP3	84.8889	0.28585	0.224938	1.2708	0.203801	0.888902
ENSG00000255468	RP11-867G23.8	1.25942	1.72532	1.35782	1.27066	0.203851	NA
ENSG00000152234	ATP5A1	11.1982	0.550076	0.432956	1.27051	0.203902	0.888902
ENSG00000132376	INPP5K	2.12327	-1.39214	1.09576	-1.27048	0.203914	NA
ENSG00000086061	DNAJA1	17.1853	0.49785	0.391873	1.27044	0.203929	0.888902
ENSG00000182700	IGIP	1.99167	-1.29362	1.01833	-1.27033	0.203969	NA
ENSG00000101856	PGRMC1	1.87024	-1.32578	1.04371	-1.27026	0.203993	NA
ENSG00000100028	SNRPD3	2.6438	-1.35607	1.06766	-1.27014	0.204036	NA
ENSG00000179981	TSHZ1	10.3377	0.615185	0.484513	1.2697	0.204192	0.888902
ENSG00000069020	MAST4	14.1408	-0.486777	0.383405	-1.26961	0.204222	0.888902
ENSG00000130052	STARD8	3.99927	0.929523	0.732239	1.26943	0.204289	NA
ENSG00000100644	HIF1A	16.0667	0.45099	0.355329	1.26922	0.204363	0.888902
ENSG00000167528	ZNF641	1.77571	1.49367	1.17707	1.26897	0.204453	NA
ENSG00000163960	UBXN7	17.0862	0.478585	0.377232	1.26867	0.204557	0.888902
ENSG00000134812	GIF	16.6131	-0.523198	0.412679	-1.26781	0.204865	0.888902
ENSG00000159231	CBR3	2.24784	1.25248	0.987916	1.2678	0.204868	NA
ENSG00000197124	ZNF682	1.03116	-1.90258	1.50073	-1.26776	0.204882	NA
ENSG00000126822	PLEKHG3	2.72064	-1.13121	0.892304	-1.26774	0.20489	NA
ENSG00000164073	MFSD8	4.25199	-0.900798	0.710594	-1.26767	0.204916	NA
ENSG00000114573	ATP6V1A	8.57476	0.652159	0.514465	1.26765	0.204924	0.888902
ENSG00000169895	SYAP1	8.23497	0.731752	0.577368	1.26739	0.205015	0.888902
ENSG00000120705	ETF1	7.4454	0.680798	0.537221	1.26726	0.205063	0.888902
ENSG00000173992	CCS	0.988426	-2.07857	1.64051	-1.26702	0.205147	NA
ENSG00000115085	ZAP70	3.81127	-0.92207	0.727839	-1.26686	0.205206	NA
ENSG00000140105	WARS	13.8776	0.517359	0.408577	1.26625	0.205424	0.888934
ENSG00000068001	HYAL2	1.0146	1.81395	1.43315	1.26571	0.205617	NA
ENSG00000167232	ZNF91	4.54369	-0.867903	0.685791	-1.26555	0.205674	NA
ENSG00000108298	RPL19	5.11621	0.884902	0.699621	1.26483	0.205932	NA
ENSG00000167969	ECI1	1.2152	-1.63756	1.29475	-1.26477	0.205955	NA
ENSG00000087263	OGFOD1	2665.28	-0.671018	0.530597	-1.26465	0.205998	0.889578
ENSG00000171431	KRT20	0.822861	-2.26598	1.79258	-1.26409	0.206199	NA
ENSG00000084093	REST	21.7044	0.428773	0.339327	1.2636	0.206374	0.889578
ENSG00000183018	SPNS2	1.21945	-1.78784	1.41519	-1.26332	0.206475	NA
ENSG00000157764	BRAF	57.4608	-0.309977	0.245425	-1.26302	0.206583	0.889578
ENSG00000163683	SMIM14	3.06901	-1.19492	0.94622	-1.26283	0.206649	NA
ENSG00000168884	TNIP2	4.66806	0.907531	0.718994	1.26222	0.206868	NA
ENSG00000123200	ZC3H13	14.4237	-0.467248	0.370244	-1.262	0.206948	0.889578
ENSG00000169255	B3GALNT1	4.78417	0.900238	0.713382	1.26193	0.206974	NA
ENSG00000166136	NDUFB8	1.87903	-1.40978	1.11804	-1.26094	0.207331	NA
ENSG00000185033	SEMA4B	9.36191	-0.623214	0.494352	-1.26067	0.207428	0.890295
ENSG00000172845	SP3	26.3581	-0.442409	0.350996	-1.26044	0.207511	0.890295
ENSG00000135374	ELF5	0.832965	-2.0325	1.61294	-1.26012	0.207627	NA
ENSG00000145088	EAF2	3.69469	0.98543	0.782103	1.25998	0.207678	NA
ENSG00000152229	PSTPIP2	2.87707	1.01345	0.804353	1.25995	0.207686	NA
ENSG00000171827	ZNF570	7.95412	0.757937	0.601603	1.25986	0.207719	0.890428
ENSG00000243477	NAT6	4.74943	0.900469	0.714775	1.25979	0.207744	NA
ENSG00000160678	S100A1	2.16448	1.31309	1.04236	1.25972	0.20777	NA
ENSG00000188321	ZNF559	1.73816	-1.43228	1.137	-1.25971	0.207775	NA
ENSG00000188542	DUSP28	3.25501	-1.08063	0.858053	-1.25939	0.207888	NA
ENSG00000151500	THYN1	0.982994	2.17429	1.72719	1.25886	0.208081	NA
ENSG00000176896	TCEANC	3.28768	-1.15649	0.918831	-1.25865	0.208155	NA
ENSG00000135040	NAA35	3.43865	1.04415	0.829678	1.2585	0.20821	NA
ENSG00000101294	HM13	3.10965	-1.04332	0.829049	-1.25845	0.208228	NA
ENSG00000005700	IBTK	18.2342	0.483975	0.384743	1.25792	0.208422	0.891916
ENSG00000185973	TMLHE	1.13874	-1.78267	1.41732	-1.25778	0.208473	NA
ENSG00000143344	RGL1	4.62984	0.794963	0.632434	1.25699	0.208757	NA
ENSG00000138078	PREPL	8.7206	-0.60752	0.48346	-1.25661	0.208895	0.892383
ENSG00000185306	C12orf56	18.8002	-0.474782	0.377887	-1.25641	0.208967	0.892383
ENSG00000117758	STX12	4.27558	0.85208	0.678257	1.25628	0.209015	NA
ENSG00000102195	GPR50	4.37276	-0.937409	0.746324	-1.25603	0.209103	NA
ENSG00000215067	AC027763.2	23.0224	-0.41306	0.328917	-1.25582	0.209182	0.892383
ENSG00000156869	FRRS1	0.559859	-2.56966	2.04643	-1.25568	0.209232	NA
ENSG00000138604	GLCE	3.31394	-1.08501	0.864315	-1.25534	0.209355	NA
ENSG00000113638	TTC33	1.70497	-1.39649	1.11259	-1.25518	0.209415	NA
ENSG00000180336	C17orf104	7.5184	-0.699457	0.557373	-1.25492	0.209509	0.892768
ENSG00000134248	LAMTOR5	3.32678	-1.13207	0.902124	-1.25489	0.209519	NA
ENSG00000163807	KIAA1143	5.60138	-0.732106	0.583565	-1.25454	0.209646	NA
ENSG00000140368	PSTPIP1	1.61002	1.45507	1.16017	1.25419	0.209773	NA
ENSG00000115109	EPB41L5	2.9243	-1.07527	0.85735	-1.25418	0.209778	NA
ENSG00000151474	FRMD4A	4.72052	-0.865945	0.69071	-1.2537	0.20995	NA
ENSG00000152270	PDE3B	1.73108	1.42131	1.13373	1.25366	0.209966	NA
ENSG00000140553	UNC45A	2.02289	-1.20148	0.958449	-1.25357	0.209998	NA
ENSG00000178952	TUFM	61.7678	-0.336315	0.268364	-1.25321	0.210131	0.894658
ENSG00000136867	SLC31A2	3.2625	1.12708	0.900103	1.25217	0.210507	NA
ENSG00000102796	DHRS12	1.89605	1.31641	1.0514	1.25205	0.210551	NA
ENSG00000179813	FAM216B	2.31797	-1.20345	0.961465	-1.25169	0.210684	NA
ENSG00000117862	TXNDC12	2.5245	-1.17915	0.942542	-1.25103	0.210924	NA
ENSG00000178460	MCMDC2	1.4861	-1.62719	1.30105	-1.25067	0.211054	NA
ENSG00000063601	MTMR1	3.85674	-0.941173	0.752543	-1.25066	0.21106	NA
ENSG00000001617	SEMA3F	3.19341	1.08554	0.867998	1.25062	0.211072	NA
ENSG00000168778	TCTN2	5.74204	-0.755052	0.603746	-1.25061	0.211076	NA
ENSG00000070018	LRP6	1.52771	-1.56723	1.25342	-1.25036	0.21117	NA
ENSG00000163870	TPRA1	16.9121	0.469342	0.375503	1.2499	0.211335	0.895948
ENSG00000134871	COL4A2	4.29366	-0.948018	0.758798	-1.24937	0.211531	NA
ENSG00000105821	DNAJC2	16.1621	-0.473424	0.378965	-1.24926	0.211572	0.895948
[truncated: 13,317 more rows]

## Sheet: Table S4
miRBase_accession_id	GeneName	baseMean	log2FoldChange	lfcSE	stat	pvalue	padj
MIMAT0002874	hsa-miR-503-5p	2522.14	2.77382	0.276427	10.0345	1.07469e-23	2.45839e-21
MIMAT0022925	hsa-miR-503-3p	2538.68	2.7785	0.278738	9.96814	2.10118e-23	2.45839e-21
MIMAT0000449	hsa-miR-146a-5p	41.9818	3.45848	0.400233	8.64116	5.56463e-18	4.34041e-16
MIMAT0004608	hsa-miR-146a-3p	29.166	3.37354	0.394384	8.55395	1.18942e-17	6.95813e-16
MIMAT0004749	hsa-miR-424-3p	109.856	2.07306	0.257072	8.06414	7.3753e-16	3.45164e-14
MIMAT0001341	hsa-miR-424-5p	110.538	2.06666	0.257366	8.03004	9.74416e-16	3.80022e-14
MIMAT0004489	hsa-miR-16-1-3p	30.6824	-2.90923	0.382181	-7.61219	2.69493e-14	9.00877e-13
MIMAT0004658	hsa-miR-155-3p	612.177	1.21176	0.161844	7.48718	7.03666e-14	2.05822e-12
MIMAT0000069	hsa-miR-16-5p	31.6902	-2.5461	0.349961	-7.27538	3.45447e-13	8.98163e-12
MIMAT0000068	hsa-miR-15a-5p	37.129	-1.86829	0.288911	-6.46667	1.00185e-10	2.34433e-09
MIMAT0000646	hsa-miR-155-5p	762.793	1.10413	0.171956	6.42103	1.35353e-10	2.87932e-09
MIMAT0004766	hsa-miR-146b-3p	177.08	1.56492	0.25512	6.13403	8.56814e-10	1.67079e-08
MIMAT0004488	hsa-miR-15a-3p	30.4866	-2.00042	0.327246	-6.11287	9.78541e-10	1.67633e-08
MIMAT0001631	hsa-miR-451a	529.616	-1.40595	0.230146	-6.10894	1.00293e-09	1.67633e-08
MIMAT0002809	hsa-miR-146b-5p	197.709	1.57794	0.262778	6.00485	1.91512e-09	2.98759e-08
MIMAT0000442	hsa-miR-9-3p	17.0317	2.7279	0.475038	5.7425	9.32911e-09	1.36438e-07
MIMAT0000441	hsa-miR-9-5p	17.2575	2.67504	0.4668	5.73058	1.00085e-08	1.37765e-07
MIMAT0000459	hsa-miR-193a-3p	15.0741	2.9887	0.575413	5.19401	2.05812e-07	2.67555e-06
MIMAT0019840	hsa-miR-451b	143.475	-1.35495	0.26641	-5.08596	3.65774e-07	4.5048e-06
MIMAT0000433	hsa-miR-142-5p	643.81	-0.793615	0.163434	-4.85588	1.19855e-06	1.4023e-05
MIMAT0000434	hsa-miR-142-3p	575.391	-0.791683	0.173439	-4.56463	5.00385e-06	5.57572e-05
MIMAT0004513	hsa-miR-101-5p	25.1322	-1.46155	0.327843	-4.45808	8.26962e-06	8.79587e-05
MIMAT0004600	hsa-miR-144-5p	13.8324	-2.32088	0.555873	-4.1752	2.97723e-05	0.000302901
MIMAT0000099	hsa-miR-101-3p	31.54	-1.13949	0.273627	-4.16439	3.12187e-05	0.000304382
MIMAT0027662	hsa-miR-6881-5p	58.2668	0.921424	0.230357	3.99999	6.33452e-05	0.000592911
MIMAT0000436	hsa-miR-144-3p	12.0557	-2.67334	0.676789	-3.95004	7.81397e-05	0.000689245
MIMAT0027663	hsa-miR-6881-3p	57.9236	0.913047	0.231396	3.94582	7.95283e-05	0.000689245
MIMAT0004493	hsa-miR-20a-3p	115.636	0.774741	0.20653	3.75123	0.00017597	0.0014706
MIMAT0000075	hsa-miR-20a-5p	116.463	0.763613	0.204207	3.73941	0.000184451	0.00148833
MIMAT0004557	hsa-miR-34a-3p	28.8589	-1.11218	0.307103	-3.62153	0.000292864	0.00228434
MIMAT0000255	hsa-miR-34a-5p	29.7992	-1.0533	0.299071	-3.52189	0.000428476	0.0032343
MIMAT0004614	hsa-miR-193a-5p	6.54863	2.56119	0.748128	3.42346	0.000618293	0.00444749
MIMAT0004494	hsa-miR-21-3p	2521.76	-0.605362	0.177029	-3.41957	0.000627209	0.00444749
MIMAT0000076	hsa-miR-21-5p	2620.96	-0.594052	0.176133	-3.37274	0.00074423	0.00512205
MIMAT0019058	hsa-miR-4521	714.342	0.693712	0.207884	3.33702	0.000846813	0.00566155
MIMAT0004568	hsa-miR-221-5p	3.23379	3.35004	1.03606	3.23342	0.00122315	0.00795051
MIMAT0000732	hsa-miR-378a-3p	9.11827	-1.8103	0.592841	-3.0536	0.00226111	0.0140668
MIMAT0000731	hsa-miR-378a-5p	9.3458	-1.62071	0.531288	-3.05053	0.00228436	0.0140668
MIMAT0004485	hsa-let-7e-3p	8.1766	1.77913	0.633102	2.81017	0.00495153	0.0297092
MIMAT0000444	hsa-miR-126-5p	2.74057	3.23759	1.20415	2.68869	0.00717338	0.0405339
MIMAT0000066	hsa-let-7e-5p	8.79679	1.57399	0.585435	2.68859	0.00717552	0.0405339
MIMAT0000072	hsa-miR-18a-5p	19.425	1.11892	0.416889	2.68397	0.00727532	0.0405339
MIMAT0000443	hsa-miR-125a-5p	4.88803	1.79926	0.689958	2.60778	0.00911326	0.0495931
MIMAT0000445	hsa-miR-126-3p	2.6112	3.16901	1.21891	2.59988	0.00932568	0.0495957
MIMAT0002891	hsa-miR-18a-3p	16.633	1.10872	0.439309	2.52379	0.0116098	0.0603711
MIMAT0004602	hsa-miR-125a-3p	4.27285	1.69286	0.715488	2.36602	0.0179805	0.0914661
MIMAT0000426	hsa-miR-132-3p	44.2966	-0.772954	0.334087	-2.31363	0.020688	0.103
MIMAT0004594	hsa-miR-132-5p	44.5901	-0.744558	0.335073	-2.22208	0.0262779	0.128105
MIMAT0000751	hsa-miR-330-3p	7.72996	-1.17871	0.559979	-2.10492	0.0352984	0.165197
MIMAT0004693	hsa-miR-330-5p	7.72996	-1.17871	0.559979	-2.10492	0.0352984	0.165197
MIMAT0019844	hsa-miR-4725-3p	1.94825	2.68157	1.31779	2.0349	0.0418605	0.188372
MIMAT0019843	hsa-miR-4725-5p	1.94825	2.68157	1.31779	2.0349	0.0418605	0.188372
MIMAT0003297	hsa-miR-628-3p	8.16956	-1.08249	0.54475	-1.98713	0.0469083	0.2061
MIMAT0000071	hsa-miR-17-3p	24.3839	0.719134	0.362967	1.98126	0.0475616	0.2061
MIMAT0004613	hsa-miR-188-3p	79.6496	-0.424755	0.215484	-1.97117	0.0487045	0.207216
MIMAT0004487	hsa-let-7f-2-3p	18.1099	0.641511	0.336714	1.90521	0.0567531	0.237147
MIMAT0004585	hsa-let-7i-3p	7.1838	0.95109	0.50193	1.89486	0.0581105	0.238559
MIMAT0000070	hsa-miR-17-5p	23.3849	0.662459	0.358201	1.84941	0.0643994	0.259818
MIMAT0000415	hsa-let-7i-5p	8.06613	0.846379	0.474843	1.78244	0.0746774	0.290381
MIMAT0004809	hsa-miR-628-5p	8.17496	-0.994557	0.558042	-1.78223	0.0747122	0.290381
MIMAT0022833	hsa-miR-365b-5p	3.23028	1.47066	0.828213	1.77571	0.075781	0.290381
MIMAT0000727	hsa-miR-374a-5p	57.7735	-0.517282	0.292577	-1.76802	0.0770572	0.290381
MIMAT0018104	hsa-miR-3679-5p	1.11044	2.69601	1.5299	1.76221	0.0780332	NA
MIMAT0000245	hsa-miR-30d-5p	2.12812	-1.5951	0.905613	-1.76135	0.0781796	0.290381
MIMAT0004597	hsa-miR-140-3p	26.529	-0.517358	0.298057	-1.73577	0.0826046	0.300214
MIMAT0022834	hsa-miR-365b-3p	2.51123	1.59277	0.921041	1.72932	0.0837524	0.300214
MIMAT0019233	hsa-miR-4446-5p	1.2729	2.3549	1.36356	1.72702	0.0841633	NA
MIMAT0004682	hsa-miR-361-3p	9.47907	-0.842636	0.488718	-1.72418	0.0846757	0.300214
MIMAT0004551	hsa-miR-30d-3p	1.86191	-1.67383	0.98752	-1.69499	0.0900777	0.3146
MIMAT0004505	hsa-miR-32-3p	7.74608	-0.806445	0.485663	-1.6605	0.0968135	0.333152
MIMAT0000457	hsa-miR-188-5p	86.1774	-0.355807	0.217379	-1.63681	0.101671	0.344796
MIMAT0000431	hsa-miR-140-5p	26.6582	-0.478822	0.295109	-1.62253	0.104691	0.349966
MIMAT0018105	hsa-miR-3679-3p	1.03813	2.53558	1.56996	1.61506	0.106298	NA
MIMAT0000703	hsa-miR-361-5p	9.46203	-0.770679	0.495829	-1.55432	0.120107	0.386314
MIMAT0002872	hsa-miR-501-5p	9.37498	-0.868039	0.559209	-1.55226	0.120599	0.386314
MIMAT0004774	hsa-miR-501-3p	9.02345	-0.870471	0.561826	-1.54936	0.121295	0.386314
MIMAT0004688	hsa-miR-374a-3p	32.2203	-0.522981	0.338337	-1.54574	0.122168	0.386314
MIMAT0000063	hsa-let-7b-5p	31.4618	-0.478159	0.312122	-1.53196	0.125531	0.391658
MIMAT0018965	hsa-miR-4446-3p	1.13416	2.14413	1.42278	1.50701	0.131809	NA
MIMAT0004482	hsa-let-7b-3p	31.0465	-0.457838	0.31765	-1.44133	0.149492	0.454699
MIMAT0022698	hsa-miR-345-3p	14.2118	0.681916	0.473269	1.44086	0.149623	0.454699
MIMAT0003389	hsa-miR-542-3p	1.01103	1.96796	1.3891	1.41672	0.156565	NA
MIMAT0003340	hsa-miR-542-5p	1.01103	1.96796	1.3891	1.41672	0.156565	NA
MIMAT0000772	hsa-miR-345-5p	14.4113	0.659312	0.470996	1.39982	0.161566	0.48049
MIMAT0000073	hsa-miR-19a-3p	2.278	1.42372	1.01865	1.39766	0.162217	0.48049
MIMAT0000079	hsa-miR-24-1-5p	1.21821	-1.80457	1.2913	-1.39749	0.162268	NA
MIMAT0004500	hsa-miR-26b-3p	19.1931	0.473081	0.340334	1.39005	0.164514	0.481204
MIMAT0000083	hsa-miR-26b-5p	20.6676	0.458508	0.332811	1.37768	0.168301	0.485053
MIMAT0000086	hsa-miR-29a-3p	10.4454	0.730893	0.532611	1.37228	0.169976	0.485053
MIMAT0015027	hsa-miR-3074-3p	1.16604	-1.70606	1.29723	-1.31515	0.188458	NA
MIMAT0019208	hsa-miR-3074-5p	1.16604	-1.70606	1.29723	-1.31515	0.188458	NA
MIMAT0022692	hsa-miR-181b-3p	1.745	-1.45497	1.14642	-1.26913	0.204393	0.575622
MIMAT0000090	hsa-miR-32-5p	9.86021	-0.538277	0.426231	-1.26288	0.206634	0.575622
MIMAT0027542	hsa-miR-6821-5p	13.7458	-0.57016	0.457247	-1.24694	0.212419	0.584777
MIMAT0004776	hsa-miR-505-5p	1.08982	-1.62668	1.31114	-1.24066	0.214731	NA
MIMAT0018073	hsa-miR-3653	105.915	-0.340543	0.283085	-1.20297	0.228989	0.623062
MIMAT0000756	hsa-miR-326	0.761928	1.8155	1.54124	1.17795	0.238817	NA
MIMAT0027543	hsa-miR-6821-3p	13.1844	-0.531516	0.454824	-1.16862	0.242557	0.640597
MIMAT0000101	hsa-miR-103a-3p	16.2541	-0.434242	0.372445	-1.16592	0.243646	0.640597
MIMAT0007402	hsa-miR-103b	16.2541	-0.434242	0.372445	-1.16592	0.243646	0.640597
MIMAT0022731	hsa-miR-3184-3p	26.1797	-0.348971	0.303051	-1.15152	0.249516	0.641614
MIMAT0004748	hsa-miR-423-5p	26.1797	-0.348971	0.303051	-1.15152	0.249516	0.641614
MIMAT0000278	hsa-miR-221-3p	0.743064	1.96704	1.71364	1.14787	0.251021	NA
MIMAT0000091	hsa-miR-33a-5p	1.28248	-1.54723	1.36904	-1.13015	0.258412	NA
MIMAT0004819	hsa-miR-671-3p	7.9462	-0.535263	0.496783	-1.07746	0.281276	0.703239
MIMAT0005881	hsa-miR-1291	209.836	-0.377597	0.350518	-1.07725	0.281367	0.703239
MIMAT0015064	hsa-miR-3184-5p	26.9592	-0.315038	0.293134	-1.07473	0.282498	0.703239
MIMAT0001340	hsa-miR-423-3p	26.5204	-0.316857	0.297266	-1.06591	0.286466	0.705612
MIMAT0017990	hsa-miR-3613-5p	2.17823	-0.943573	0.904518	-1.04318	0.296866	0.723611
MIMAT0016925	hsa-miR-500b-5p	8.09949	-0.519433	0.503078	-1.03251	0.301833	0.728134
MIMAT0004506	hsa-miR-33a-3p	1.60288	-1.04657	1.0271	-1.01895	0.308225	NA
MIMAT0004692	hsa-miR-340-5p	0.597903	-2.06267	2.02864	-1.01678	0.309259	NA
MIMAT0027624	hsa-miR-6861-3p	2.47594	-0.87628	0.863677	-1.01459	0.3103	0.731717
MIMAT0027623	hsa-miR-6861-5p	2.47594	-0.87628	0.863677	-1.01459	0.3103	0.731717
MIMAT0004595	hsa-miR-135a-3p	0.70711	-2.18234	2.15723	-1.01164	0.311711	NA
MIMAT0000420	hsa-miR-30b-5p	1.78693	-1.03924	1.02939	-1.00957	0.312699	0.731717
MIMAT0004589	hsa-miR-30b-3p	1.4366	-1.166	1.15629	-1.00839	0.313266	NA
MIMAT0000428	hsa-miR-135a-5p	0.610269	-2.47143	2.47078	-1.00026	0.317184	NA
MIMAT0002876	hsa-miR-505-3p	1.07793	-1.29213	1.3236	-0.976226	0.328952	NA
MIMAT0004700	hsa-miR-331-5p	6.60923	-0.497518	0.516032	-0.964122	0.334985	0.776103
MIMAT0009196	hsa-miR-103a-2-5p	12.995	-0.395268	0.416572	-0.948859	0.342692	0.782
MIMAT0003880	hsa-miR-671-5p	8.27681	-0.465164	0.491783	-0.945873	0.344214	0.782
MIMAT0000081	hsa-miR-25-3p	0.628108	-1.722	1.84654	-0.932554	0.35105	NA
MIMAT0000681	hsa-miR-29c-3p	21.3807	-0.303549	0.337184	-0.900247	0.367989	0.815873
MIMAT0022709	hsa-miR-652-5p	32.7187	0.240765	0.268527	0.896614	0.369925	0.815873
MIMAT0003888	hsa-miR-766-3p	1.39438	-0.983545	1.10508	-0.890025	0.373452	NA
MIMAT0023712	hsa-miR-6087	8.77305	-0.44323	0.501671	-0.883508	0.376962	0.815873
MIMAT0009447	hsa-miR-1972	1.12449	1.29509	1.46816	0.882118	0.377713	NA
MIMAT0004928	hsa-miR-147b	1.77111	-0.914002	1.04385	-0.875608	0.381243	0.815873
MIMAT0004498	hsa-miR-25-5p	0.694051	-1.56615	1.79266	-0.873646	0.382311	NA
MIMAT0000092	hsa-miR-92a-3p	3.21914	-0.698384	0.811418	-0.860696	0.389406	0.815873
MIMAT0003322	hsa-miR-652-3p	32.6677	0.232347	0.269953	0.860693	0.389407	0.815873
MIMAT0004955	hsa-miR-374b-5p	3.31119	-0.64685	0.755232	-0.856492	0.391726	0.815873
MIMAT0022735	hsa-miR-374c-3p	3.31119	-0.64685	0.755232	-0.856492	0.391726	0.815873
MIMAT0004502	hsa-miR-28-3p	9.72046	0.369189	0.433107	0.85242	0.393981	0.815873
MIMAT0004611	hsa-miR-185-3p	5.41945	0.548776	0.645037	0.850766	0.3949	0.815873
MIMAT0000455	hsa-miR-185-5p	5.75872	0.542161	0.640749	0.846137	0.397476	0.815873
MIMAT0017998	hsa-miR-3618	12.4597	-0.379742	0.452331	-0.839523	0.401176	0.816306
MIMAT0004811	hsa-miR-33b-3p	1.83986	-0.908641	1.09644	-0.82872	0.407263	0.821547
MIMAT0000064	hsa-let-7c-5p	0.756428	-1.28145	1.54869	-0.827442	0.407986	NA
MIMAT0004702	hsa-miR-339-3p	15.9006	-0.467728	0.572342	-0.817218	0.413804	0.823379
MIMAT0022946	hsa-miR-1237-5p	0.68188	-1.74337	2.1401	-0.814622	0.415289	NA
MIMAT0025855	hsa-miR-6723-5p	18.8256	0.367867	0.452861	0.812317	0.41661	0.823379
MIMAT0003301	hsa-miR-33b-5p	2.19981	-0.813857	1.00646	-0.808632	0.418727	0.823379
MIMAT0022714	hsa-miR-766-5p	1.55196	-0.852027	1.07266	-0.794312	0.427014	NA
MIMAT0005887	hsa-miR-1299	3.51899	-0.709566	0.893338	-0.794286	0.427029	0.832706
MIMAT0004499	hsa-miR-26a-1-3p	1.09686	-1.13128	1.4333	-0.78928	0.429948	NA
MIMAT0004518	hsa-miR-16-2-3p	1.52242	-0.880653	1.11724	-0.788243	0.430555	NA
MIMAT0017991	hsa-miR-3613-3p	1.4488	-0.830117	1.05683	-0.785477	0.432174	NA
MIMAT0001541	hsa-miR-449a	10.9595	-0.361547	0.471338	-0.767065	0.443043	0.853751
MIMAT0027032	hsa-miR-500b-3p	6.9885	-0.407019	0.533041	-0.763579	0.445118	0.853751
MIMAT0007399	hsa-miR-1537-3p	0.531206	-1.7925	2.34822	-0.763346	0.445257	NA
MIMAT0026765	hsa-miR-1537-5p	0.531206	-1.7925	2.34822	-0.763346	0.445257	NA
MIMAT0003393	hsa-miR-425-5p	28.7463	0.31067	0.412433	0.753263	0.451292	0.858555
MIMAT0004923	hsa-miR-875-3p	0.668328	-1.47756	2.00023	-0.738698	0.46009	NA
MIMAT0004922	hsa-miR-875-5p	0.668328	-1.47756	2.00023	-0.738698	0.46009	NA
MIMAT0022691	hsa-miR-197-5p	0.574447	1.86919	2.536	0.737061	0.461085	NA
MIMAT0005592	hsa-miR-1237-3p	0.754189	-1.36693	1.87497	-0.729039	0.465978	NA
MIMAT0015035	hsa-miR-3161	0.988026	1.03507	1.42024	0.728801	0.466123	NA
MIMAT0000764	hsa-miR-339-5p	16.6413	-0.407301	0.566905	-0.718464	0.472471	0.891599
MIMAT0019744	hsa-miR-4667-3p	0.505497	1.55265	2.16171	0.71825	0.472603	NA
MIMAT0019743	hsa-miR-4667-5p	0.505497	1.55265	2.16171	0.71825	0.472603	NA
MIMAT0025487	hsa-miR-6515-3p	0.611123	-1.24483	1.76667	-0.704621	0.481046	NA
MIMAT0004486	hsa-let-7f-1-3p	44.7321	-0.178516	0.254952	-0.700195	0.483805	0.901045
MIMAT0027041	hsa-miR-5088-3p	0.638941	-1.2074	1.73791	-0.694747	0.487214	NA
MIMAT0019865	hsa-miR-3064-3p	0.496504	-1.39297	2.00877	-0.693445	0.488031	NA
MIMAT0000096	hsa-miR-98-5p	16.1609	0.247567	0.35726	0.692962	0.488334	0.901045
MIMAT0000279	hsa-miR-222-3p	0.648724	1.38734	2.00803	0.690898	0.48963	NA
MIMAT0027459	hsa-miR-6779-3p	2.32023	-0.633283	0.923508	-0.685737	0.492879	0.901045
MIMAT0027458	hsa-miR-6779-5p	2.32023	-0.633283	0.923508	-0.685737	0.492879	0.901045
MIMAT0002873	hsa-miR-502-5p	0.589548	-1.40985	2.06961	-0.681217	0.495734	NA
MIMAT0000759	hsa-miR-148b-3p	2.43007	-0.62262	0.925457	-0.67277	0.501094	0.902368
MIMAT0005582	hsa-miR-1228-5p	2.02865	0.622673	0.932578	0.66769	0.504331	0.902368
MIMAT0015018	hsa-miR-3146	0.466197	1.49111	2.23502	0.667158	0.504671	NA
MIMAT0000074	hsa-miR-19b-3p	3.14382	0.514276	0.771752	0.666375	0.505172	0.902368
MIMAT0021080	hsa-miR-5088-5p	0.704883	-1.13566	1.7118	-0.663433	0.507053	NA
MIMAT0000227	hsa-miR-197-3p	0.499945	1.77037	2.6758	0.661625	0.508212	NA
MIMAT0016895	hsa-miR-2355-5p	0.399923	1.69252	2.60014	0.650934	0.515089	NA
MIMAT0004484	hsa-let-7d-3p	1.16704	0.811345	1.248	0.650118	0.515616	NA
MIMAT0000760	hsa-miR-331-3p	5.57691	-0.35884	0.552433	-0.649563	0.515975	0.908783
MIMAT0019981	hsa-miR-4802-5p	4.03103	0.463463	0.714447	0.648703	0.516531	0.908783
MIMAT0027619	hsa-miR-6859-3p	0.453028	-1.56558	2.48407	-0.630249	0.528531	NA
MIMAT0027618	hsa-miR-6859-5p	0.453028	-1.56558	2.48407	-0.630249	0.528531	NA
MIMAT0004503	hsa-miR-29a-5p	5.71446	0.352273	0.560293	0.628729	0.529526	0.924695
MIMAT0001545	hsa-miR-450a-5p	2.70698	0.524614	0.849587	0.617493	0.53691	0.928246
MIMAT0000440	hsa-miR-191-5p	39.572	-0.163841	0.267026	-0.613579	0.539494	0.928246
MIMAT0027537	hsa-miR-6818-3p	0.642969	-1.10134	1.8282	-0.602418	0.546896	NA
MIMAT0027536	hsa-miR-6818-5p	0.642969	-1.10134	1.8282	-0.602418	0.546896	NA
MIMAT0027355	hsa-miR-6727-5p	0.418167	1.39239	2.32855	0.597963	0.549865	NA
MIMAT0000100	hsa-miR-29b-3p	19.865	-0.217727	0.365491	-0.595709	0.551369	0.940827
MIMAT0001618	hsa-miR-191-3p	37.1465	-0.161682	0.275946	-0.585919	0.55793	0.940827
MIMAT0022842	hsa-miR-98-3p	15.2227	0.216254	0.369966	0.584524	0.558868	0.940827
MIMAT0005576	hsa-miR-1226-5p	0.811451	-1.00824	1.72587	-0.584193	0.55909	NA
MIMAT0027378	hsa-miR-6738-3p	0.695969	1.01763	1.78177	0.571136	0.567908	NA
MIMAT0027551	hsa-miR-6825-3p	2.51819	0.483955	0.85601	0.565361	0.571828	0.947946
MIMAT0019201	hsa-miR-3127-3p	0.805389	-0.971206	1.72355	-0.563491	0.5731	NA
MIMAT0014990	hsa-miR-3127-5p	0.805389	-0.971206	1.72355	-0.563491	0.5731	NA
MIMAT0004775	hsa-miR-502-3p	0.488641	-1.23402	2.19907	-0.561155	0.574692	NA
MIMAT0004509	hsa-miR-93-3p	37.257	0.201871	0.360276	0.560324	0.575259	0.947946
MIMAT0027617	hsa-miR-6858-3p	1.79821	-0.584506	1.04766	-0.557915	0.576903	0.947946
MIMAT0027461	hsa-miR-6780a-3p	1.18499	-0.711697	1.28035	-0.555859	0.578307	NA
MIMAT0028126	hsa-miR-7114-3p	0.381844	1.33204	2.39706	0.555696	0.578419	NA
MIMAT0028125	hsa-miR-7114-5p	0.381844	1.33204	2.39706	0.555696	0.578419	NA
MIMAT0019225	hsa-miR-3913-3p	1.05872	-1.06352	1.92623	-0.552123	0.580864	NA
MIMAT0018187	hsa-miR-3913-5p	1.05872	-1.06352	1.92623	-0.552123	0.580864	NA
MIMAT0030418	hsa-miR-6516-3p	2.54376	-0.453812	0.823165	-0.551301	0.581427	0.947946
MIMAT0030997	hsa-miR-8070	0.54601	-1.14804	2.12345	-0.540651	0.588748	NA
MIMAT0010251	hsa-miR-449c-5p	0.75639	-0.897257	1.66542	-0.538756	0.590055	NA
MIMAT0018191	hsa-miR-3917	0.959925	-0.830144	1.54392	-0.537686	0.590794	NA
MIMAT0022727	hsa-miR-1307-5p	7.41265	-0.3668	0.686138	-0.534586	0.592936	0.947946
MIMAT0027511	hsa-miR-6805-3p	3.66888	-0.383138	0.717716	-0.53383	0.593459	0.947946
MIMAT0018962	hsa-miR-4444	0.784099	-0.860295	1.63157	-0.527279	0.598	NA
MIMAT0027550	hsa-miR-6825-5p	2.75357	0.440156	0.834916	0.527186	0.598065	0.947946
MIMAT0027510	hsa-miR-6805-5p	3.70582	-0.384535	0.733075	-0.52455	0.599896	0.947946
MIMAT0027616	hsa-miR-6858-5p	2.02286	-0.527373	1.00961	-0.522355	0.601423	0.947946
MIMAT0000093	hsa-miR-93-5p	38.0187	0.187784	0.362909	0.517442	0.604848	0.947946
MIMAT0022724	hsa-miR-1277-5p	1.99905	0.548382	1.0681	0.51342	0.607658	0.947946
MIMAT0000689	hsa-miR-99b-5p	1.16113	0.757714	1.48777	0.509293	0.610547	NA
MIMAT0004569	hsa-miR-222-5p	0.392388	1.48337	2.9583	0.501426	0.616072	NA
MIMAT0027365	hsa-miR-6732-5p	2.43749	0.491375	0.984105	0.499311	0.61756	0.957014
MIMAT0004792	hsa-miR-92b-5p	1.53996	0.558495	1.12223	0.497664	0.618721	NA
MIMAT0000451	hsa-miR-150-5p	0.433877	1.25474	2.53416	0.49513	0.620508	NA
MIMAT0019837	hsa-miR-4722-3p	0.357884	1.2009	2.43239	0.493711	0.62151	NA
MIMAT0019836	hsa-miR-4722-5p	0.357884	1.2009	2.43239	0.493711	0.62151	NA
MIMAT0027460	hsa-miR-6780a-5p	1.23985	-0.622934	1.26829	-0.491161	0.623313	NA
MIMAT0027682	hsa-miR-6891-5p	0.510363	-1.30675	2.69313	-0.485216	0.627523	NA
MIMAT0000750	hsa-miR-340-3p	0.440825	-1.22131	2.52273	-0.48412	0.6283	NA
MIMAT0013771	hsa-miR-449c-3p	0.62728	-0.842086	1.74159	-0.483515	0.62873	NA
MIMAT0004515	hsa-miR-29b-2-5p	16.8299	-0.194309	0.405006	-0.479767	0.631393	0.972013
MIMAT0015034	hsa-miR-3160-3p	0.545621	1.41518	2.9529	0.47925	0.631761	NA
MIMAT0019212	hsa-miR-3160-5p	0.545621	1.41518	2.9529	0.47925	0.631761	NA
MIMAT0000078	hsa-miR-23a-3p	1.13801	0.650328	1.36834	0.475266	0.634597	NA
MIMAT0021018	hsa-miR-4999-3p	0.56404	-0.985809	2.10265	-0.468842	0.639182	NA
MIMAT0021017	hsa-miR-4999-5p	0.56404	-0.985809	2.10265	-0.468842	0.639182	NA
MIMAT0005951	hsa-miR-1307-3p	7.37298	-0.324645	0.694776	-0.467266	0.64031	0.972341
MIMAT0026472	hsa-let-7c-3p	0.604933	-0.807318	1.7378	-0.464562	0.642245	NA
MIMAT0021123	hsa-miR-5192	5.46387	-0.285031	0.623178	-0.457383	0.647396	0.972341
MIMAT0000065	hsa-let-7d-5p	1.25815	0.548874	1.20491	0.45553	0.648728	NA
MIMAT0000680	hsa-miR-106b-5p	3.03518	0.346497	0.762159	0.454626	0.649378	0.972341
MIMAT0015075	hsa-miR-3191-3p	1.71646	-0.447029	0.995335	-0.449124	0.653342	0.972341
MIMAT0007889	hsa-miR-1914-5p	0.654958	-0.831909	1.87405	-0.443909	0.657108	NA
MIMAT0015066	hsa-miR-3065-5p	0.661682	0.870331	1.97679	0.440276	0.659737	NA
MIMAT0000763	hsa-miR-338-3p	0.661682	0.870331	1.97679	0.440276	0.659737	NA
MIMAT0004701	hsa-miR-338-5p	0.661682	0.870331	1.97679	0.440276	0.659737	NA
MIMAT0000085	hsa-miR-28-5p	8.74982	0.198121	0.451117	0.439179	0.660532	0.972341
MIMAT0027549	hsa-miR-6824-3p	1.22907	0.547958	1.26209	0.434168	0.664167	NA
MIMAT0005896	hsa-miR-1244	0.949575	-0.65583	1.51794	-0.432054	0.665702	NA
MIMAT0018443	hsa-miR-374c-5p	2.95169	-0.317534	0.738511	-0.429965	0.667221	0.972341
MIMAT0004694	hsa-miR-342-5p	6.30145	0.230246	0.541306	0.425352	0.67058	0.972341
MIMAT0021124	hsa-miR-5193	0.63263	-0.787388	1.85226	-0.425096	0.670767	NA
MIMAT0004671	hsa-miR-194-3p	0.845287	0.667766	1.58632	0.420953	0.673789	NA
MIMAT0000460	hsa-miR-194-5p	0.845287	0.667766	1.58632	0.420953	0.673789	NA
MIMAT0009203	hsa-miR-449b-3p	0.898636	0.661275	1.58078	0.418322	0.675712	NA
MIMAT0000077	hsa-miR-22-3p	26.8078	-0.133962	0.320875	-0.417489	0.676321	0.972341
MIMAT0000256	hsa-miR-181a-5p	1.35228	0.507446	1.21853	0.416441	0.677087	NA
MIMAT0007890	hsa-miR-1914-3p	0.614096	-0.783419	1.90396	-0.411469	0.680729	NA
MIMAT0001343	hsa-miR-425-3p	21.2033	0.16998	0.419775	0.404931	0.685528	0.972341
MIMAT0014988	hsa-miR-3125	0.381695	1.07873	2.66544	0.404711	0.68569	NA
MIMAT0027377	hsa-miR-6738-5p	0.596091	0.757638	1.87537	0.403993	0.686218	NA
MIMAT0010133	hsa-miR-2110	2.45368	-0.355694	0.882131	-0.403221	0.686785	0.972341
MIMAT0018941	hsa-miR-4426	0.615839	-0.745742	1.88135	-0.396387	0.69182	NA
MIMAT0005577	hsa-miR-1226-3p	0.877875	-0.632045	1.5953	-0.396193	0.691963	NA
MIMAT0021125	hsa-miR-5194	1.124	0.486174	1.23016	0.39521	0.692688	NA
MIMAT0004946	hsa-miR-744-3p	10.9126	0.209798	0.5362	0.391268	0.695599	0.972341
MIMAT0027441	hsa-miR-6770-3p	0.47634	0.857247	2.21968	0.386203	0.699346	NA
MIMAT0027440	hsa-miR-6770-5p	0.47634	0.857247	2.21968	0.386203	0.699346	NA
MIMAT0029782	hsa-miR-7641	0.522702	0.821962	2.13165	0.385599	0.699794	NA
MIMAT0004945	hsa-miR-744-5p	11.7819	0.186929	0.502959	0.371659	0.710147	0.972341
MIMAT0004672	hsa-miR-106b-3p	2.4817	0.321928	0.866601	0.371484	0.710277	0.972341
MIMAT0015378	hsa-miR-3065-3p	0.587181	0.765073	2.06033	0.371335	0.710388	NA
MIMAT0019982	hsa-miR-4802-3p	3.35252	0.277078	0.757715	0.365676	0.714606	0.972341
MIMAT0015006	hsa-miR-3138	8.01085	-0.178573	0.491032	-0.363669	0.716105	0.972341
MIMAT0004497	hsa-miR-24-2-5p	72.7158	0.0802074	0.22068	0.363455	0.716265	0.972341
MIMAT0027038	hsa-miR-1343-5p	0.477417	-0.905335	2.49657	-0.362631	0.71688	NA
MIMAT0000067	hsa-let-7f-5p	66.6557	0.0739113	0.210512	0.351103	0.725511	0.972341
MIMAT0000753	hsa-miR-342-3p	7.35584	0.17331	0.495095	0.350055	0.726298	0.972341
MIMAT0000693	hsa-miR-30e-3p	1.17716	-0.395027	1.13613	-0.347695	0.728069	NA
MIMAT0005583	hsa-miR-1228-3p	1.72882	0.344264	1.00512	0.342511	0.731967	0.972341
MIMAT0025848	hsa-miR-6511b-3p	0.81125	0.538788	1.57733	0.341583	0.732665	NA
MIMAT0025847	hsa-miR-6511b-5p	0.81125	0.538788	1.57733	0.341583	0.732665	NA
MIMAT0000757	hsa-miR-151a-3p	6.81003	-0.195056	0.577801	-0.337584	0.735677	0.972341
MIMAT0005584	hsa-miR-1229-3p	1.50462	-0.379729	1.13372	-0.334942	0.737669	NA
MIMAT0018110	hsa-miR-3682-3p	2.12452	0.352792	1.05968	0.332925	0.739191	0.972341
MIMAT0027548	hsa-miR-6824-5p	0.929195	0.455229	1.36741	0.332914	0.739199	NA
MIMAT0022942	hsa-miR-1229-5p	1.63523	-0.365878	1.10481	-0.331169	0.740517	NA
MIMAT0000456	hsa-miR-186-5p	124.9	-0.073424	0.223002	-0.329253	0.741964	0.972341
MIMAT0005940	hsa-miR-1282	2.91047	-0.270986	0.829236	-0.32679	0.743827	0.972341
MIMAT0002871	hsa-miR-500a-3p	9.58332	0.144466	0.450579	0.320623	0.748496	0.972341
MIMAT0031074	hsa-miR-450a-2-3p	0.934018	0.524032	1.64311	0.318926	0.749782	NA
MIMAT0005949	hsa-miR-664a-3p	11.6347	-0.131747	0.415682	-0.316942	0.751288	0.972341
MIMAT0004681	hsa-miR-26a-2-3p	29.8131	-0.0943025	0.299554	-0.314809	0.752907	0.972341
MIMAT0015073	hsa-miR-3190-5p	1.78288	-0.304298	0.971685	-0.313165	0.754155	0.972341
MIMAT0000270	hsa-miR-181a-3p	1.76563	-0.323946	1.03473	-0.313072	0.754226	0.972341
MIMAT0004612	hsa-miR-186-3p	125.203	-0.0689555	0.222726	-0.309598	0.756867	0.972341
MIMAT0004699	hsa-miR-148b-5p	2.68589	-0.262254	0.852451	-0.307648	0.75835	0.972341
MIMAT0010357	hsa-miR-670-5p	0.467158	0.932712	3.04892	0.305916	0.759669	NA
MIMAT0026640	hsa-miR-670-3p	0.400734	0.923818	3.05138	0.302754	0.762078	NA
MIMAT0000080	hsa-miR-24-3p	74.8149	0.0657799	0.217929	0.301841	0.762773	0.972341
MIMAT0004514	hsa-miR-29b-1-5p	4.72167	0.179344	0.6069	0.295508	0.767606	0.972341
MIMAT0000414	hsa-let-7g-5p	2.31555	0.262827	0.893863	0.294035	0.768731	0.972341
MIMAT0003306	hsa-miR-636	0.438808	-0.607955	2.07964	-0.292337	0.770029	NA
MIMAT0003326	hsa-miR-663a	0.83309	-0.434431	1.55207	-0.279905	0.77955	NA
MIMAT0027685	hsa-miR-6892-3p	0.995286	0.383147	1.37595	0.27846	0.780659	NA
MIMAT0027684	hsa-miR-6892-5p	0.995286	0.383147	1.37595	0.27846	0.780659	NA
MIMAT0000104	hsa-miR-107	1.27074	-0.304077	1.1268	-0.26986	0.787268	NA
MIMAT0030020	hsa-miR-7705	1.85213	-0.267829	0.997111	-0.268605	0.788234	0.986351
MIMAT0019864	hsa-miR-3064-5p	0.496205	0.486157	1.83518	0.26491	0.791079	NA
MIMAT0004495	hsa-miR-22-5p	27.4402	-0.0831052	0.316589	-0.262502	0.792935	0.986351
MIMAT0004507	hsa-miR-92a-1-5p	4.29588	-0.161768	0.629636	-0.256922	0.797239	0.986351
MIMAT0004496	hsa-miR-23a-5p	0.99811	0.389437	1.53841	0.253142	0.800158	NA
MIMAT0022711	hsa-miR-660-3p	0.547987	-0.579155	2.35293	-0.246142	0.805572	NA
MIMAT0000761	hsa-miR-324-5p	33.3986	-0.110716	0.459968	-0.240705	0.809784	0.986351
MIMAT0011777	hsa-miR-2277-3p	0.536988	0.644137	2.68918	0.239529	0.810696	NA
MIMAT0017352	hsa-miR-2277-5p	0.536988	0.644137	2.68918	0.239529	0.810696	NA
MIMAT0004697	hsa-miR-151a-5p	6.76669	-0.139745	0.590729	-0.236563	0.812996	0.986351
MIMAT0000762	hsa-miR-324-3p	33.0838	-0.108239	0.458942	-0.235844	0.813554	0.986351
MIMAT0004801	hsa-miR-590-3p	2.34298	-0.214853	0.916215	-0.234501	0.814596	0.986351
MIMAT0000430	hsa-miR-138-5p	0.520492	-0.489441	2.18402	-0.224101	0.822679	NA
MIMAT0022732	hsa-miR-3191-5p	1.78877	-0.212217	0.961572	-0.220698	0.825328	0.986351
MIMAT0022272	hsa-miR-664b-3p	2.73599	0.175548	0.800484	0.219302	0.826415	0.986351
MIMAT0004780	hsa-miR-532-3p	1.68553	0.216971	0.998402	0.217318	0.82796	0.986351
MIMAT0000252	hsa-miR-7-5p	2.97995	-0.167881	0.780602	-0.215066	0.829716	0.986351
MIMAT0019774	hsa-miR-4687-5p	0.959271	-0.294817	1.40915	-0.209216	0.834279	NA
MIMAT0019776	hsa-miR-1343-3p	0.352354	-0.559937	2.75944	-0.202917	0.8392	NA
MIMAT0002819	hsa-miR-193b-3p	3.54555	-0.139398	0.696921	-0.20002	0.841465	0.986351
MIMAT0004553	hsa-miR-7-1-3p	1.74696	-0.188926	0.976572	-0.193459	0.8466	0.986351
MIMAT0004956	hsa-miR-374b-3p	2.76317	-0.145294	0.754484	-0.192574	0.847293	0.986351
MIMAT0004501	hsa-miR-27a-5p	40.2965	0.0529021	0.276328	0.191447	0.848176	0.986351
MIMAT0005948	hsa-miR-664a-5p	56.1665	-0.064721	0.340226	-0.19023	0.849129	0.986351
MIMAT0004610	hsa-miR-150-3p	0.406377	0.446199	2.35858	0.189181	0.849951	NA
MIMAT0022977	hsa-miR-4632-5p	1.18744	0.262967	1.40637	0.186983	0.851674	NA
MIMAT0000692	hsa-miR-30e-5p	1.22906	-0.195346	1.08693	-0.179723	0.85737	NA
MIMAT0017985	hsa-miR-3607-3p	3093.84	-0.037709	0.213868	-0.176319	0.860043	0.986351
MIMAT0027683	hsa-miR-6891-3p	0.625647	-0.392613	2.22725	-0.176277	0.860076	NA
MIMAT0004673	hsa-miR-29c-5p	20.6591	-0.0562446	0.325414	-0.17284	0.862777	0.986351
MIMAT0024611	hsa-miR-6128	0.484197	-0.373381	2.22122	-0.168097	0.866507	NA
MIMAT0004773	hsa-miR-500a-5p	10.6734	0.0711942	0.424751	0.167614	0.866887	0.986351
MIMAT0025479	hsa-miR-6511a-3p	0.938324	-0.231274	1.40076	-0.165106	0.86886	NA
MIMAT0004481	hsa-let-7a-3p	113.256	-0.0337288	0.205658	-0.164005	0.869727	0.986351
MIMAT0022473	hsa-miR-5684	0.410622	-0.420789	2.58601	-0.162717	0.870741	NA
MIMAT0017986	hsa-miR-3609	8.08221	-0.0848672	0.536545	-0.158174	0.87432	0.986351
MIMAT0004803	hsa-miR-548a-5p	0.767996	0.335189	2.16794	0.154612	0.877127	NA
MIMAT0004983	hsa-miR-940	0.409433	-0.453522	2.95663	-0.153392	0.878089	NA
MIMAT0000752	hsa-miR-328-3p	0.73011	-0.233846	1.54348	-0.151506	0.879577	NA
MIMAT0026486	hsa-miR-328-5p	0.73011	-0.233846	1.54348	-0.151506	0.879577	NA
MIMAT0004767	hsa-miR-193b-5p	3.69058	-0.104479	0.689693	-0.151486	0.879592	0.986351
MIMAT0019688	hsa-miR-4632-3p	1.28835	0.207175	1.37908	0.150227	0.880585	NA
MIMAT0005933	hsa-miR-1277-3p	1.76735	0.163523	1.10582	0.147874	0.882442	0.986351
MIMAT0003239	hsa-miR-574-3p	1.9072	0.136036	0.938132	0.145007	0.884705	0.986351
MIMAT0003887	hsa-miR-769-3p	3.30857	-0.125412	0.894819	-0.140153	0.888539	0.986351
MIMAT0019846	hsa-miR-4726-3p	0.548807	0.268037	1.93516	0.138509	0.889838	NA
MIMAT0019845	hsa-miR-4726-5p	0.548807	0.268037	1.93516	0.138509	0.889838	NA
MIMAT0022948	hsa-miR-1292-3p	1.41659	0.179132	1.3485	0.132839	0.894321	NA
MIMAT0005943	hsa-miR-1292-5p	1.41659	0.179132	1.3485	0.132839	0.894321	NA
MIMAT0027366	hsa-miR-6732-3p	2.17897	0.133762	1.01381	0.13194	0.895032	0.986351
MIMAT0003258	hsa-miR-590-5p	2.41748	-0.11851	0.90765	-0.130568	0.896117	0.986351
MIMAT0019775	hsa-miR-4687-3p	0.799324	0.206362	1.58821	0.129934	0.896619	NA
MIMAT0009199	hsa-miR-365a-5p	0.936187	-0.172305	1.32735	-0.129811	0.896716	NA
MIMAT0002888	hsa-miR-532-5p	1.47591	-0.139084	1.10203	-0.126207	0.899568	NA
MIMAT0004570	hsa-miR-223-5p	0.681525	0.283502	2.24986	0.126009	0.899725	NA
MIMAT0019839	hsa-miR-4723-3p	0.66983	0.193993	1.582	0.122626	0.902403	NA
MIMAT0019838	hsa-miR-4723-5p	0.66983	0.193993	1.582	0.122626	0.902403	NA
MIMAT0004491	hsa-miR-19b-1-5p	2.05809	-0.101634	0.862423	-0.117848	0.906188	0.986351
MIMAT0019912	hsa-miR-4763-5p	13.0207	-0.0448296	0.381709	-0.117444	0.906508	0.986351
MIMAT0019868	hsa-miR-4739	0.8606	-0.20889	1.83063	-0.114108	0.909152	NA
MIMAT0004490	hsa-miR-19a-5p	2.26531	0.0952368	0.842634	0.113023	0.910013	0.986351
MIMAT0027363	hsa-miR-6731-5p	0.437154	0.284104	2.5723	0.110447	0.912055	NA
MIMAT0017994	hsa-miR-3615	0.81393	0.194495	1.77416	0.109627	0.912705	NA
MIMAT0027364	hsa-miR-6731-3p	0.54269	-0.23316	2.16604	-0.107644	0.914278	NA
MIMAT0003886	hsa-miR-769-5p	3.74081	0.0854089	0.849773	0.100508	0.919941	0.986351
MIMAT0030417	hsa-miR-6516-5p	1.11586	-0.113933	1.14462	-0.099538	0.920711	NA
MIMAT0018071	hsa-miR-3651	0.320077	0.271284	2.84062	0.0955018	0.923916	NA
MIMAT0017984	hsa-miR-3607-5p	2995.25	-0.0199029	0.212765	-0.0935439	0.925471	0.986351
MIMAT0004504	hsa-miR-31-3p	0.428876	-0.2577	2.91897	-0.0882848	0.92965	NA
MIMAT0000280	hsa-miR-223-3p	0.560718	-0.234823	2.66014	-0.0882748	0.929658	NA
MIMAT0022839	hsa-miR-3190-3p	1.85519	-0.0811068	0.939387	-0.0863402	0.931196	0.986351
MIMAT0001413	hsa-miR-20b-5p	0.301185	-0.240673	3.05051	-0.0788959	0.937115	NA
MIMAT0000082	hsa-miR-26a-5p	33.3292	0.0211682	0.271639	0.0779278	0.937885	0.986351
MIMAT0026916	hsa-miR-1908-3p	0.936984	0.147402	1.9259	0.0765367	0.938992	NA
MIMAT0007881	hsa-miR-1908-5p	0.936984	0.147402	1.9259	0.0765367	0.938992	NA
MIMAT0003338	hsa-miR-660-5p	2.24165	-0.0827141	1.08503	-0.0762321	0.939234	0.986351
MIMAT0003165	hsa-miR-545-3p	3.6492	-0.0459371	0.663661	-0.0692178	0.944816	0.986351
MIMAT0000244	hsa-miR-30c-5p	4.47766	-0.0408961	0.632265	-0.0646819	0.948427	0.986351
MIMAT0009451	hsa-miR-1976	21.1217	0.017623	0.307533	0.0573042	0.954303	0.986351
MIMAT0004785	hsa-miR-545-5p	3.78054	0.0372299	0.656156	0.0567394	0.954753	0.986351
MIMAT0022271	hsa-miR-664b-5p	58.9475	-0.0189897	0.338964	-0.0560228	0.955324	0.986351
MIMAT0027604	hsa-miR-6852-5p	0.403432	-0.157273	2.96618	-0.0530221	0.957714	NA
MIMAT0004674	hsa-miR-30c-1-3p	3.25339	-0.0370976	0.74211	-0.0499894	0.960131	0.986351
MIMAT0022700	hsa-miR-450a-1-3p	1.06844	0.0579412	1.20596	0.0480456	0.96168	NA
MIMAT0003339	hsa-miR-421	8.32755	0.0241479	0.505214	0.0477973	0.961878	0.986351
MIMAT0000710	hsa-miR-365a-3p	0.835281	-0.0644582	1.35884	-0.0474363	0.962165	NA
MIMAT0019913	hsa-miR-4763-3p	12.7444	-0.0169388	0.386072	-0.0438747	0.965004	0.986351
MIMAT0000510	hsa-miR-320a	0.475801	0.100578	2.47142	0.0406965	0.967538	NA
MIMAT0027370	hsa-miR-6734-3p	1.33784	-0.0532664	1.358	-0.0392243	0.968712	NA
MIMAT0025478	hsa-miR-6511a-5p	0.854227	-0.0561373	1.44692	-0.0387978	0.969052	NA
MIMAT0000084	hsa-miR-27a-3p	37.5209	0.0102513	0.269295	0.0380672	0.969634	0.986351
MIMAT0004795	hsa-miR-574-5p	2.26591	-0.032915	0.874589	-0.0376349	0.969979	0.986351
MIMAT0018115	hsa-miR-3687	0.417235	-0.0757603	2.3217	-0.0326314	0.973969	NA
MIMAT0005900	hsa-miR-1248	1244.49	-0.00935326	0.326347	-0.0286605	0.977135	0.986351
MIMAT0000257	hsa-miR-181b-5p	74.5547	0.00882464	0.31885	0.0276765	0.97792	0.986351
MIMAT0000267	hsa-miR-210-3p	0.380364	-0.0795991	2.98299	-0.0266843	0.978712	NA
MIMAT0026475	hsa-miR-210-5p	0.380364	-0.0795991	2.98299	-0.0266843	0.978712	NA
MIMAT0004584	hsa-let-7g-3p	1.81786	-0.0207236	1.02251	-0.0202675	0.98383	0.988052
MIMAT0027369	hsa-miR-6734-5p	0.948926	0.0262175	1.45629	0.0180029	0.985637	NA
MIMAT0000062	hsa-let-7a-5p	114.727	-0.00245147	0.204856	-0.0119668	0.990452	0.990452
MIMAT0003218	hsa-miR-92b-3p	1.40902	-0.0107267	1.10441	-0.00971261	0.992251	NA
MIMAT0027501	hsa-miR-6800-3p	0.493972	-0.0186468	2.20491	-0.00845694	0.993252	NA
MIMAT0027500	hsa-miR-6800-5p	0.493972	-0.0186468	2.20491	-0.00845694	0.993252	NA
MIMAT0027605	hsa-miR-6852-3p	0.532798	-0.0141232	2.67959	-0.00527068	0.995795	NA

## Sheet: Table S5
Pathways	RA_ID	category	Total_gene	Identified_Genes	ES	PValue	FDR	Genes
Cell-Cell communication	R-HSA-1500931	Cell.Cellcommunication	122	102	NA	NA	NA	ACTN1,ACTN2,ACTN3,ACTN4,AFDN,ANG,ARHGEF6,CADM1,CADM2,CADM3,CASK,CD151,CD2AP,CD47,CDH1,CDH10,CDH11,CDH12,CDH13,CDH15,CDH17,CDH18,CDH2,CDH24,CDH3,CDH4,CDH5,CDH6,CDH7,CDH8,CDH9,CLDN1,CLDN10,CLDN11,CLDN12,CLDN14,CLDN15,CLDN16,CLDN17,CLDN18,CLDN19,CLDN2,CLDN20,CLDN22,CLDN23,CLDN3,CLDN4,CLDN5,CLDN6,CLDN7,CLDN8,CLDN9,COL17A1,CRB3,CTNNA1,CTNNB1,CTNND1,DST,F11R,FBLIM1,FERMT2,FLNA,FLNC,FYB,FYN,GRB2,ILK,IQG…
Cell junction organization	R-HSA-446728	Cell.Cellcommunication	88	70	1.07987	0.613237	0.883405	ACTN1,AFDN,ANG,ARHGEF6,CADM1,CADM2,CADM3,CD151,CDH1,CDH10,CDH11,CDH12,CDH13,CDH15,CDH17,CDH18,CDH2,CDH24,CDH3,CDH4,CDH5,CDH6,CDH7,CDH8,CDH9,CLDN1,CLDN10,CLDN11,CLDN12,CLDN14,CLDN15,CLDN16,CLDN17,CLDN18,CLDN19,CLDN2,CLDN20,CLDN22,CLDN23,CLDN3,CLDN4,CLDN5,CLDN6,CLDN7,CLDN8,CLDN9,COL17A1,CRB3,CTNNA1,CTNNB1,CTNND1,DST,F11R,FBLIM1,FERMT2,FLNA,FLNC,ILK,ITGA6,ITGB1,ITGB4,JUP,LAMA3,LAMB3,LAMC2,LIMS1,LIMS…
Cell-cell junction organization	R-HSA-421270	Cell.Cellcommunication	63	46	-1.2369	0.853963	0.966114	AFDN,ANG,CADM1,CADM2,CADM3,CDH1,CDH10,CDH11,CDH12,CDH13,CDH15,CDH17,CDH18,CDH2,CDH24,CDH3,CDH4,CDH5,CDH6,CDH7,CDH8,CDH9,CLDN1,CLDN10,CLDN11,CLDN12,CLDN14,CLDN15,CLDN16,CLDN17,CLDN18,CLDN19,CLDN2,CLDN20,CLDN22,CLDN23,CLDN3,CLDN4,CLDN5,CLDN6,CLDN7,CLDN8,CLDN9,CRB3,CTNNA1,CTNNB1,CTNND1,F11R,JUP,MPP5,NECTIN1,NECTIN2,NECTIN3,NECTIN4,PARD3,PARD6A,PARD6B,PARD6G,PATJ,PRKCI,PVR,SDK1,SDK2
Adherens junctions interactions	R-HSA-418990	Cell.Cellcommunication	31	24	1.32518	0.636118	0.895174	AFDN,ANG,CADM1,CADM2,CADM3,CDH1,CDH10,CDH11,CDH12,CDH13,CDH15,CDH17,CDH18,CDH2,CDH24,CDH3,CDH4,CDH5,CDH6,CDH7,CDH8,CDH9,CTNNA1,CTNNB1,CTNND1,JUP,NECTIN1,NECTIN2,NECTIN3,NECTIN4,PVR
Tight junction interactions	R-HSA-420029	Cell.Cellcommunication	30	20	-1.27693	0.658588	0.902833	CLDN1,CLDN10,CLDN11,CLDN12,CLDN14,CLDN15,CLDN16,CLDN17,CLDN18,CLDN19,CLDN2,CLDN20,CLDN22,CLDN23,CLDN3,CLDN4,CLDN5,CLDN6,CLDN7,CLDN8,CLDN9,CRB3,F11R,MPP5,PARD3,PARD6A,PARD6B,PARD6G,PATJ,PRKCI
Nephrin family interactions	R-HSA-373753	Cell.Cellcommunication	22	21	1.41325	0.62076	0.887486	ACTN1,ACTN2,ACTN3,ACTN4,CASK,CD2AP,FYN,IQGAP1,KIRREL,KIRREL2,KIRREL3,MAGI2,NCK1,NCK2,NPHS1,PIK3CA,PIK3CB,PIK3R1,PIK3R2,SPTAN1,SPTBN1,WASL
Cell-extracellular matrix interactions	R-HSA-446353	Cell.Cellcommunication	16	15	1.7809	0.276619	0.673937	ACTN1,ARHGEF6,FBLIM1,FERMT2,FLNA,FLNC,ILK,ITGB1,LIMS1,LIMS2,PARVA,PARVB,PXN,RSU1,TESK1,VASP
Signal regulatory protein family interactions	R-HSA-391160	Cell.Cellcommunication	13	12	2.08371	0.121215	0.47872	CD47,FYB,GRB2,PTK2,PTK2B,PTPN11,PTPN6,SIRPA,SIRPB1,SIRPG,SKAP2,SRC,TYROBP
Type I hemidesmosome assembly	R-HSA-446107	Cell.Cellcommunication	9	9	1.67782	0.425467	0.785217	CD151,COL17A1,DST,ITGA6,ITGB4,LAMA3,LAMB3,LAMC2,PLEC
Regulation of cytoskeletal remodeling and cell spreading by IPP complex components	R-HSA-446388	Cell.Cellcommunication	8	8	1.72415	0.293761	0.680976	ACTN1,ARHGEF6,LIMS1,PARVA,PARVB,PXN,RSU1,TESK1
Nectin/Necl trans heterodimerization	R-HSA-420597	Cell.Cellcommunication	7	3	2.30364	0.0987916	0.428788	CADM1,CADM3,NECTIN1,NECTIN2,NECTIN3,NECTIN4,PVR
Localization of the PINCH-ILK-PARVIN complex to focal adhesions	R-HSA-446343	Cell.Cellcommunication	4	4	2.51186	0.411419	0.777452	ILK,ITGB1,PARVA,PXN
SDK interactions	R-HSA-373756	Cell.Cellcommunication	2	2	-3.28523	0.177919	0.572326	SDK1,SDK2
Cell Cycle	R-HSA-1640170	CellCycle	599	551	NA	NA	NA	AAAS,ABL1,ACD,ACTR1A,AHCTF1,AJUBA,AKAP9,AKT1,AKT2,AKT3,ALMS1,ANAPC1,ANAPC10,ANAPC11,ANAPC15,ANAPC16,ANAPC2,ANAPC4,ANAPC5,ANAPC7,ANKLE2,APITD1,ARPP19,ATM,ATR,ATRIP,AURKA,AURKB,B9D2,BABAM1,BANF1,BARD1,BIRC5,BLM,BLZF1,BORA,BRCA1,BRCA2,BRCC3,BRE,BRIP1,BTRC,BUB1,BUB1B,BUB3,CABLES1,CCNA1,CCNA2,CCNB1,CCNB2,CCND1,CCND2,CCND3,CCNE1,CCNE2,CCNH,CCP110,CDC14A,CDC16,CDC20,CDC23,CDC25A,CDC25B,CDC25C,CDC26,CDC2…
Cell Cycle, Mitotic	R-HSA-69278	CellCycle	493	458	1.24009	0.25107	0.645174	AAAS,ABL1,ACTR1A,AHCTF1,AJUBA,AKAP9,AKT1,AKT2,AKT3,ALMS1,ANAPC1,ANAPC10,ANAPC11,ANAPC15,ANAPC16,ANAPC2,ANAPC4,ANAPC5,ANAPC7,ANKLE2,APITD1,ARPP19,AURKA,AURKB,B9D2,BANF1,BIRC5,BLZF1,BORA,BTRC,BUB1,BUB1B,BUB3,CABLES1,CCNA1,CCNA2,CCNB1,CCNB2,CCND1,CCND2,CCND3,CCNE1,CCNE2,CCNH,CCP110,CDC14A,CDC16,CDC20,CDC23,CDC25A,CDC25B,CDC25C,CDC26,CDC27,CDC45,CDC6,CDC7,CDCA5,CDCA8,CDK1,CDK11A,CDK11B,CDK2,CDK4,CDK5…
M Phase	R-HSA-68886	CellCycle	349	325	1.35335	0.288799	0.676711	AAAS,ACTR1A,AHCTF1,AKAP9,ALMS1,ANAPC1,ANAPC10,ANAPC11,ANAPC15,ANAPC16,ANAPC2,ANAPC4,ANAPC5,ANAPC7,ANKLE2,APITD1,ARPP19,AURKB,B9D2,BANF1,BIRC5,BLZF1,BUB1,BUB1B,BUB3,CCNB1,CCNB2,CCP110,CDC16,CDC20,CDC23,CDC26,CDC27,CDCA5,CDCA8,CDK1,CDK5RAP2,CENPA,CENPC,CENPE,CENPF,CENPH,CENPI,CENPJ,CENPK,CENPL,CENPM,CENPN,CENPO,CENPP,CENPQ,CENPT,CENPU,CEP131,CEP135,CEP152,CEP164,CEP192,CEP250,CEP290,CEP41,CEP57,CEP…
Cell Cycle Checkpoints	R-HSA-69620	CellCycle	274	254	1.38555	0.187879	0.587628	AHCTF1,ANAPC1,ANAPC10,ANAPC11,ANAPC15,ANAPC16,ANAPC2,ANAPC4,ANAPC5,ANAPC7,APITD1,ATM,ATR,ATRIP,AURKB,B9D2,BABAM1,BARD1,BIRC5,BLM,BRCA1,BRCC3,BRE,BRIP1,BUB1,BUB1B,BUB3,CCNA1,CCNA2,CCNB1,CCNB2,CCNE1,CCNE2,CDC16,CDC20,CDC23,CDC25A,CDC25C,CDC26,CDC27,CDC45,CDC6,CDC7,CDCA8,CDK1,CDK2,CDKN1A,CDKN1B,CDKN2A,CENPA,CENPC,CENPE,CENPF,CENPH,CENPI,CENPK,CENPL,CENPM,CENPN,CENPO,CENPP,CENPQ,CENPT,CENPU,CHEK1,CHE…
Mitotic G2-G2/M phases	R-HSA-453274	CellCycle	185	172	1.30954	0.177208	0.571846	ACTR1A,AJUBA,AKAP9,ALMS1,AURKA,BORA,BTRC,CCNA1,CCNA2,CCNB1,CCNB2,CCNH,CCP110,CDC25A,CDC25B,CDC25C,CDK1,CDK11A,CDK11B,CDK2,CDK5RAP2,CDK7,CDKN1A,CENPF,CENPJ,CEP131,CEP135,CEP152,CEP164,CEP192,CEP250,CEP290,CEP41,CEP57,CEP63,CEP70,CEP72,CEP76,CEP78,CETN2,CKAP5,CLASP1,CNTRL,CSNK1D,CSNK1E,CUL1,DCTN1,DCTN2,DCTN3,DYNC1H1,DYNC1I2,DYNLL1,E2F1,E2F3,EP300,FBXL18,FBXL7,FBXW11,FGFR1OP,FKBPL,FOXM1,GTSE1,HAUS1,…
Mitotic Prometaphase	R-HSA-68877	CellCycle	184	171	-1.13201	0.932197	0.994208	ACTR1A,AHCTF1,AKAP9,ALMS1,APITD1,AURKB,B9D2,BIRC5,BUB1,BUB1B,BUB3,CCNB1,CCNB2,CCP110,CDC20,CDCA5,CDCA8,CDK1,CDK5RAP2,CENPA,CENPC,CENPE,CENPF,CENPH,CENPI,CENPJ,CENPK,CENPL,CENPM,CENPN,CENPO,CENPP,CENPQ,CENPT,CENPU,CEP131,CEP135,CEP152,CEP164,CEP192,CEP250,CEP290,CEP41,CEP57,CEP63,CEP70,CEP72,CEP76,CEP78,CETN2,CKAP5,CLASP1,CLASP2,CLIP1,CNTRL,CSNK1D,CSNK1E,CSNK2A1,CSNK2A2,CSNK2B,DCTN1,DCTN2,DCTN3,DS…
G2/M Transition	R-HSA-69275	CellCycle	183	170	1.30187	0.192667	0.596126	ACTR1A,AJUBA,AKAP9,ALMS1,AURKA,BORA,BTRC,CCNA1,CCNA2,CCNB1,CCNB2,CCNH,CCP110,CDC25A,CDC25B,CDC25C,CDK1,CDK11A,CDK11B,CDK2,CDK5RAP2,CDK7,CDKN1A,CENPF,CENPJ,CEP131,CEP135,CEP152,CEP164,CEP192,CEP250,CEP290,CEP41,CEP57,CEP63,CEP70,CEP72,CEP76,CEP78,CETN2,CKAP5,CLASP1,CNTRL,CSNK1D,CSNK1E,CUL1,DCTN1,DCTN2,DCTN3,DYNC1H1,DYNC1I2,DYNLL1,EP300,FBXL18,FBXL7,FBXW11,FGFR1OP,FKBPL,FOXM1,GTSE1,HAUS1,HAUS2,HAUS…
Mitotic Metaphase and Anaphase	R-HSA-2555396	CellCycle	183	174	1.45695	0.0798465	0.385577	AHCTF1,ANAPC1,ANAPC10,ANAPC11,ANAPC15,ANAPC16,ANAPC2,ANAPC4,ANAPC5,ANAPC7,ANKLE2,APITD1,AURKB,B9D2,BANF1,BIRC5,BUB1,BUB1B,BUB3,CDC16,CDC20,CDC23,CDC26,CDC27,CDCA5,CDCA8,CENPA,CENPC,CENPE,CENPF,CENPH,CENPI,CENPK,CENPL,CENPM,CENPN,CENPO,CENPP,CENPQ,CENPT,CENPU,CKAP5,CLASP1,CLASP2,CLIP1,DSN1,DYNC1H1,DYNC1I1,DYNC1I2,DYNC1LI1,DYNC1LI2,DYNLL1,DYNLL2,EMD,ERCC6L,ESPL1,FBXO5,HDAC8,INCENP,ITGB3BP,KIF18A,KI…
Mitotic Anaphase	R-HSA-68882	CellCycle	182	173	1.46537	0.0738762	0.366724	AHCTF1,ANAPC1,ANAPC10,ANAPC11,ANAPC15,ANAPC16,ANAPC2,ANAPC4,ANAPC5,ANAPC7,ANKLE2,APITD1,AURKB,B9D2,BANF1,BIRC5,BUB1,BUB1B,BUB3,CDC16,CDC20,CDC23,CDC26,CDC27,CDCA5,CDCA8,CENPA,CENPC,CENPE,CENPF,CENPH,CENPI,CENPK,CENPL,CENPM,CENPN,CENPO,CENPP,CENPQ,CENPT,CENPU,CKAP5,CLASP1,CLASP2,CLIP1,DSN1,DYNC1H1,DYNC1I1,DYNC1I2,DYNC1LI1,DYNC1LI2,DYNLL1,DYNLL2,EMD,ERCC6L,ESPL1,HDAC8,INCENP,ITGB3BP,KIF18A,KIF2A,KI…
Separation of Sister Chromatids	R-HSA-2467813	CellCycle	171	162	1.51003	0.0863301	0.404407	AHCTF1,ANAPC1,ANAPC10,ANAPC11,ANAPC15,ANAPC16,ANAPC2,ANAPC4,ANAPC5,ANAPC7,APITD1,AURKB,B9D2,BIRC5,BUB1,BUB1B,BUB3,CDC16,CDC20,CDC23,CDC26,CDC27,CDCA5,CDCA8,CENPA,CENPC,CENPE,CENPF,CENPH,CENPI,CENPK,CENPL,CENPM,CENPN,CENPO,CENPP,CENPQ,CENPT,CENPU,CKAP5,CLASP1,CLASP2,CLIP1,DSN1,DYNC1H1,DYNC1I1,DYNC1I2,DYNC1LI1,DYNC1LI2,DYNLL1,DYNLL2,ERCC6L,ESPL1,HDAC8,INCENP,ITGB3BP,KIF18A,KIF2A,KIF2B,KIF2C,KNL1,KN…
S Phase	R-HSA-69242	CellCycle	161	154	1.42073	0.00773677	0.0724832	AKT1,AKT2,AKT3,ANAPC1,ANAPC10,ANAPC11,ANAPC15,ANAPC16,ANAPC2,ANAPC4,ANAPC5,ANAPC7,CABLES1,CCNA1,CCNA2,CCND1,CCNE1,CCNE2,CCNH,CDC16,CDC23,CDC25A,CDC25B,CDC26,CDC27,CDC45,CDC6,CDCA5,CDK2,CDK4,CDK7,CDKN1A,CDKN1B,CDT1,CKS1B,CUL1,DNA2,E2F1,E2F4,E2F5,ESCO1,ESCO2,FEN1,FZR1,GINS1,GINS2,GINS3,GINS4,GSK3B,LIG1,LIN37,LIN52,LIN54,LIN9,MAX,MCM2,MCM3,MCM4,MCM5,MCM6,MCM7,MCM8,MNAT1,MYC,ORC1,ORC2,ORC3,ORC4,ORC5,…
G2/M Checkpoints	R-HSA-69481	CellCycle	151	139	1.54369	0.0702179	0.353349	ATM,ATR,ATRIP,BABAM1,BARD1,BLM,BRCA1,BRCC3,BRE,BRIP1,CCNB1,CCNB2,CDC25A,CDC25C,CDC45,CDC6,CDC7,CDK1,CDK2,CHEK1,CHEK2,CLSPN,DBF4,DNA2,EXO1,FAM175A,GTSE1,H2AFX,H2BFS,HERC2,HIST1H2BA,HIST1H2BB,HIST1H2BC,HIST1H2BD,HIST1H2BH,HIST1H2BJ,HIST1H2BK,HIST1H2BL,HIST1H2BM,HIST1H2BN,HIST1H2BO,HIST1H4A,HIST2H2BE,HIST3H2BB,HIST3H3,HUS1,KAT5,MCM10,MCM2,MCM3,MCM4,MCM5,MCM6,MCM7,MCM8,MDC1,MRE11,NBN,NSD2,ORC1,ORC2,O…
Mitotic G1-G1/S phases	R-HSA-453279	CellCycle	149	141	1.41238	0.00473808	0.0496521	ABL1,AKT1,AKT2,AKT3,CABLES1,CCNA1,CCNA2,CCNB1,CCND1,CCND2,CCND3,CCNE1,CCNE2,CCNH,CDC25A,CDC45,CDC6,CDC7,CDK1,CDK2,CDK4,CDK6,CDK7,CDKN1A,CDKN1B,CDKN1C,CDKN2A,CDKN2B,CDKN2C,CDKN2D,CDT1,CKS1B,CUL1,DBF4,DHFR,DYRK1A,E2F1,E2F2,E2F3,E2F4,E2F5,E2F6,FBXO5,GMNN,HDAC1,JAK2,LIN37,LIN52,LIN54,LIN9,LYN,MAX,MCM10,MCM2,MCM3,MCM4,MCM5,MCM6,MCM7,MCM8,MNAT1,MYBL2,MYC,ORC1,ORC2,ORC3,ORC4,ORC5,ORC6,PCNA,POLA1,POLA2,P…
G1/S Transition	R-HSA-69206	CellCycle	131	124	1.46025	0.00352834	0.0417041	AKT1,AKT2,AKT3,CABLES1,CCNA1,CCNA2,CCNB1,CCND1,CCNE1,CCNE2,CCNH,CDC25A,CDC45,CDC6,CDC7,CDK1,CDK2,CDK4,CDK7,CDKN1A,CDKN1B,CDT1,CKS1B,CUL1,DBF4,DHFR,E2F1,E2F4,E2F5,E2F6,FBXO5,GMNN,HDAC1,LIN37,LIN52,LIN54,LIN9,MAX,MCM10,MCM2,MCM3,MCM4,MCM5,MCM6,MCM7,MCM8,MNAT1,MYC,ORC1,ORC2,ORC3,ORC4,ORC5,ORC6,PCNA,POLA1,POLA2,POLE,POLE2,POLE3,POLE4,PPP2CA,PPP2CB,PPP2R1A,PPP2R1B,PPP2R3B,PRIM1,PRIM2,PSMA1,PSMA2,PSMA3…
Synthesis of DNA	R-HSA-69239	CellCycle	119	114	1.63806	0.0113398	0.0985205	ANAPC1,ANAPC10,ANAPC11,ANAPC15,ANAPC16,ANAPC2,ANAPC4,ANAPC5,ANAPC7,CCNA1,CCNA2,CCNE1,CCNE2,CDC16,CDC23,CDC26,CDC27,CDC45,CDC6,CDK2,CDT1,CUL1,DNA2,FEN1,FZR1,GINS1,GINS2,GINS3,GINS4,LIG1,MCM2,MCM3,MCM4,MCM5,MCM6,MCM7,MCM8,ORC1,ORC2,ORC3,ORC4,ORC5,ORC6,PCNA,POLA1,POLA2,POLD1,POLD2,POLD3,POLD4,POLE,POLE2,POLE3,POLE4,PRIM1,PRIM2,PSMA1,PSMA2,PSMA3,PSMA4,PSMA5,PSMA6,PSMA7,PSMA8,PSMB1,PSMB10,PSMB11,PSMB2…
Mitotic Prophase	R-HSA-68875	CellCycle	112	102	1.51088	0.409295	0.777452	AAAS,ARPP19,BANF1,BLZF1,CCNB1,CCNB2,CDK1,CNEP1R1,CTDNEP1,EMD,ENSA,GOLGA2,GORASP1,GORASP2,H2AFB1,H2AFJ,H2AFV,H2AFX,H2AFZ,H2BFS,H3F3A,HIST1H2AB,HIST1H2AC,HIST1H2AD,HIST1H2AJ,HIST1H2BA,HIST1H2BB,HIST1H2BC,HIST1H2BD,HIST1H2BH,HIST1H2BJ,HIST1H2BK,HIST1H2BL,HIST1H2BM,HIST1H2BN,HIST1H2BO,HIST1H3A,HIST1H4A,HIST2H2AA3,HIST2H2AC,HIST2H2BE,HIST2H3A,HIST3H2BB,HIST3H3,KMT5A,LEMD2,LEMD3,LMNA,LMNB1,LPIN1,LPIN2,…
Mitotic Spindle Checkpoint	R-HSA-69618	CellCycle	110	104	1.26293	0.706146	0.920843	AHCTF1,ANAPC1,ANAPC10,ANAPC11,ANAPC15,ANAPC16,ANAPC2,ANAPC4,ANAPC5,ANAPC7,APITD1,AURKB,B9D2,BIRC5,BUB1,BUB1B,BUB3,CDC16,CDC20,CDC23,CDC26,CDC27,CDCA8,CENPA,CENPC,CENPE,CENPF,CENPH,CENPI,CENPK,CENPL,CENPM,CENPN,CENPO,CENPP,CENPQ,CENPT,CENPU,CKAP5,CLASP1,CLASP2,CLIP1,DSN1,DYNC1H1,DYNC1I1,DYNC1I2,DYNC1LI1,DYNC1LI2,DYNLL1,DYNLL2,ERCC6L,INCENP,ITGB3BP,KIF18A,KIF2A,KIF2B,KIF2C,KNL1,KNTC1,MAD1L1,MAD2L1,…
Resolution of Sister Chromatid Cohesion	R-HSA-2500257	CellCycle	107	99	1.26369	0.783315	0.942725	AHCTF1,APITD1,AURKB,B9D2,BIRC5,BUB1,BUB1B,BUB3,CCNB1,CCNB2,CDC20,CDCA5,CDCA8,CDK1,CENPA,CENPC,CENPE,CENPF,CENPH,CENPI,CENPK,CENPL,CENPM,CENPN,CENPO,CENPP,CENPQ,CENPT,CENPU,CKAP5,CLASP1,CLASP2,CLIP1,DSN1,DYNC1H1,DYNC1I1,DYNC1I2,DYNC1LI1,DYNC1LI2,DYNLL1,DYNLL2,ERCC6L,HDAC8,INCENP,ITGB3BP,KIF18A,KIF2A,KIF2B,KIF2C,KNL1,KNTC1,MAD1L1,MAD2L1,MAPRE1,MIS12,NDC80,NDE1,NDEL1,NSL1,NUDC,NUF2,NUP107,NUP133,NUP…
Amplification of signal from unattached kinetochores via a MAD2 inhibitory signal	R-HSA-141444	CellCycle	94	88	1.28746	0.775237	0.939452	AHCTF1,APITD1,AURKB,B9D2,BIRC5,BUB1,BUB1B,BUB3,CDC20,CDCA8,CENPA,CENPC,CENPE,CENPF,CENPH,CENPI,CENPK,CENPL,CENPM,CENPN,CENPO,CENPP,CENPQ,CENPT,CENPU,CKAP5,CLASP1,CLASP2,CLIP1,DSN1,DYNC1H1,DYNC1I1,DYNC1I2,DYNC1LI1,DYNC1LI2,DYNLL1,DYNLL2,ERCC6L,INCENP,ITGB3BP,KIF18A,KIF2A,KIF2B,KIF2C,KNL1,KNTC1,MAD1L1,MAD2L1,MAPRE1,MIS12,NDC80,NDE1,NDEL1,NSL1,NUDC,NUF2,NUP107,NUP133,NUP160,NUP37,NUP43,NUP85,NUP98,P…
Amplification of signal from the kinetochores	R-HSA-141424	CellCycle	94	88	1.28746	0.775237	0.939452	AHCTF1,APITD1,AURKB,B9D2,BIRC5,BUB1,BUB1B,BUB3,CDC20,CDCA8,CENPA,CENPC,CENPE,CENPF,CENPH,CENPI,CENPK,CENPL,CENPM,CENPN,CENPO,CENPP,CENPQ,CENPT,CENPU,CKAP5,CLASP1,CLASP2,CLIP1,DSN1,DYNC1H1,DYNC1I1,DYNC1I2,DYNC1LI1,DYNC1LI2,DYNLL1,DYNLL2,ERCC6L,INCENP,ITGB3BP,KIF18A,KIF2A,KIF2B,KIF2C,KNL1,KNTC1,MAD1L1,MAD2L1,MAPRE1,MIS12,NDC80,NDE1,NDEL1,NSL1,NUDC,NUF2,NUP107,NUP133,NUP160,NUP37,NUP43,NUP85,NUP98,P…
Chromosome Maintenance	R-HSA-73886	CellCycle	90	77	-1.21173	0.657478	0.902833	ACD,APITD1,CENPA,CENPC,CENPH,CENPI,CENPK,CENPL,CENPM,CENPN,CENPO,CENPP,CENPQ,CENPT,CENPU,CENPW,DKC1,DNA2,FEN1,H2AFB1,H2AFJ,H2AFV,H2AFX,H2AFZ,H2BFS,HIST1H2AB,HIST1H2AC,HIST1H2AD,HIST1H2AJ,HIST1H2BA,HIST1H2BB,HIST1H2BC,HIST1H2BD,HIST1H2BH,HIST1H2BJ,HIST1H2BK,HIST1H2BL,HIST1H2BM,HIST1H2BN,HIST1H2BO,HIST1H4A,HIST2H2AA3,HIST2H2AC,HIST2H2BE,HIST3H2BB,HIST3H3,HJURP,ITGB3BP,KNL1,LIG1,MIS18A,MIS18BP1,NHP2…
Switching of origins to a post-replicative state	R-HSA-69052	CellCycle	90	86	1.75997	0.00735148	0.070832	ANAPC1,ANAPC10,ANAPC11,ANAPC15,ANAPC16,ANAPC2,ANAPC4,ANAPC5,ANAPC7,CCNA1,CCNA2,CCNE1,CCNE2,CDC16,CDC23,CDC26,CDC27,CDC6,CDK2,CDT1,CUL1,FZR1,MCM2,MCM3,MCM4,MCM5,MCM6,MCM7,MCM8,ORC1,ORC2,ORC3,ORC4,ORC5,ORC6,PSMA1,PSMA2,PSMA3,PSMA4,PSMA5,PSMA6,PSMA7,PSMA8,PSMB1,PSMB10,PSMB11,PSMB2,PSMB3,PSMB4,PSMB5,PSMB6,PSMB7,PSMB8,PSMB9,PSMC1,PSMC2,PSMC3,PSMC4,PSMC5,PSMC6,PSMD1,PSMD10,PSMD11,PSMD12,PSMD13,PSMD14,P…
Meiosis	R-HSA-1500620	CellCycle	88	75	-1.33235	0.519491	0.848386	ACD,ATM,ATR,BLM,BRCA1,BRCA2,CDK2,CDK4,DIDO1,DMC1,FKBP6,H2AFB1,H2AFJ,H2AFV,H2AFX,H2AFZ,H2BFS,H3F3A,HIST1H2AB,HIST1H2AC,HIST1H2AD,HIST1H2AJ,HIST1H2BA,HIST1H2BB,HIST1H2BC,HIST1H2BD,HIST1H2BH,HIST1H2BJ,HIST1H2BK,HIST1H2BL,HIST1H2BM,HIST1H2BN,HIST1H2BO,HIST1H3A,HIST1H4A,HIST2H2AA3,HIST2H2AC,HIST2H2BE,HIST2H3A,HIST3H2BB,HIST3H3,HSPA2,LMNA,LMNB1,MLH1,MLH3,MND1,MRE11,MSH4,MSH5,NBN,POT1,PRDM9,PSMC3IP,RAD2…
Regulation of PLK1 Activity at G2/M Transition	R-HSA-2565942	CellCycle	87	82	-1.24733	0.826297	0.962048	ACTR1A,AJUBA,AKAP9,ALMS1,AURKA,BORA,BTRC,CCNB1,CCNB2,CCP110,CDK1,CDK5RAP2,CENPJ,CEP131,CEP135,CEP152,CEP164,CEP192,CEP250,CEP290,CEP41,CEP57,CEP63,CEP70,CEP72,CEP76,CEP78,CETN2,CKAP5,CLASP1,CNTRL,CSNK1D,CSNK1E,CUL1,DCTN1,DCTN2,DCTN3,DYNC1H1,DYNC1I2,DYNLL1,FBXW11,FGFR1OP,HAUS1,HAUS2,HAUS3,HAUS4,HAUS5,HAUS6,HAUS7,HAUS8,HSP90AA1,MAPRE1,NDE1,NEDD1,NEK2,NINL,ODF2,OFD1,OPTN,PAFAH1B1,PCM1,PCNT,PLK1,PLK4…
APC/C-mediated degradation of cell cycle proteins	R-HSA-174143	CellCycle	86	83	1.83049	0.0136162	0.111172	ANAPC1,ANAPC10,ANAPC11,ANAPC15,ANAPC16,ANAPC2,ANAPC4,ANAPC5,ANAPC7,AURKA,AURKB,BTRC,BUB1B,BUB3,CCNA1,CCNA2,CCNB1,CDC14A,CDC16,CDC20,CDC23,CDC26,CDC27,CDK1,CDK2,CUL1,FBXO5,FZR1,MAD2L1,NEK2,PLK1,PSMA1,PSMA2,PSMA3,PSMA4,PSMA5,PSMA6,PSMA7,PSMA8,PSMB1,PSMB10,PSMB11,PSMB2,PSMB3,PSMB4,PSMB5,PSMB6,PSMB7,PSMB8,PSMB9,PSMC1,PSMC2,PSMC3,PSMC4,PSMC5,PSMC6,PSMD1,PSMD10,PSMD11,PSMD12,PSMD13,PSMD14,PSMD2,PSMD3,P…
Regulation of mitotic cell cycle	R-HSA-453276	CellCycle	86	83	1.83049	0.0136162	0.111172	ANAPC1,ANAPC10,ANAPC11,ANAPC15,ANAPC16,ANAPC2,ANAPC4,ANAPC5,ANAPC7,AURKA,AURKB,BTRC,BUB1B,BUB3,CCNA1,CCNA2,CCNB1,CDC14A,CDC16,CDC20,CDC23,CDC26,CDC27,CDK1,CDK2,CUL1,FBXO5,FZR1,MAD2L1,NEK2,PLK1,PSMA1,PSMA2,PSMA3,PSMA4,PSMA5,PSMA6,PSMA7,PSMA8,PSMB1,PSMB10,PSMB11,PSMB2,PSMB3,PSMB4,PSMB5,PSMB6,PSMB7,PSMB8,PSMB9,PSMC1,PSMC2,PSMC3,PSMC4,PSMC5,PSMC6,PSMD1,PSMD10,PSMD11,PSMD12,PSMD13,PSMD14,PSMD2,PSMD3,P…
Cyclin A:Cdk2-associated events at S phase entry	R-HSA-69656	CellCycle	85	82	1.66162	0.000142103	0.00370378	AKT1,AKT2,AKT3,CABLES1,CCNA1,CCNA2,CCND1,CCNE1,CCNE2,CCNH,CDC25A,CDC25B,CDK2,CDK4,CDK7,CDKN1A,CDKN1B,CKS1B,CUL1,E2F1,E2F4,E2F5,FZR1,LIN37,LIN52,LIN54,LIN9,MAX,MNAT1,MYC,PSMA1,PSMA2,PSMA3,PSMA4,PSMA5,PSMA6,PSMA7,PSMB1,PSMB10,PSMB2,PSMB3,PSMB4,PSMB5,PSMB6,PSMB7,PSMB8,PSMB9,PSMC1,PSMC2,PSMC3,PSMC4,PSMC5,PSMC6,PSMD1,PSMD10,PSMD11,PSMD12,PSMD13,PSMD14,PSMD2,PSMD3,PSMD4,PSMD5,PSMD6,PSMD7,PSMD8,PSMD9,PS…
DNA Replication Pre-Initiation	R-HSA-69002	CellCycle	85	81	1.77171	0.00569295	0.0575809	CDC45,CDC6,CDC7,CDK2,CDT1,DBF4,E2F1,E2F2,E2F3,GMNN,MCM10,MCM2,MCM3,MCM4,MCM5,MCM6,MCM7,MCM8,ORC1,ORC2,ORC3,ORC4,ORC5,ORC6,POLA1,POLA2,POLE,POLE2,POLE3,POLE4,PRIM1,PRIM2,PSMA1,PSMA2,PSMA3,PSMA4,PSMA5,PSMA6,PSMA7,PSMA8,PSMB1,PSMB10,PSMB11,PSMB2,PSMB3,PSMB4,PSMB5,PSMB6,PSMB7,PSMB8,PSMB9,PSMC1,PSMC2,PSMC3,PSMC4,PSMC5,PSMC6,PSMD1,PSMD10,PSMD11,PSMD12,PSMD13,PSMD14,PSMD2,PSMD3,PSMD4,PSMD5,PSMD6,PSMD7,P…
Cyclin E associated events during G1/S transition	R-HSA-69202	CellCycle	83	80	1.62096	0.000191571	0.00464636	AKT1,AKT2,AKT3,CABLES1,CCNA1,CCNA2,CCND1,CCNE1,CCNE2,CCNH,CDC25A,CDK2,CDK4,CDK7,CDKN1A,CDKN1B,CKS1B,CUL1,E2F1,E2F4,E2F5,LIN37,LIN52,LIN54,LIN9,MAX,MNAT1,MYC,PSMA1,PSMA2,PSMA3,PSMA4,PSMA5,PSMA6,PSMA7,PSMB1,PSMB10,PSMB2,PSMB3,PSMB4,PSMB5,PSMB6,PSMB7,PSMB8,PSMB9,PSMC1,PSMC2,PSMC3,PSMC4,PSMC5,PSMC6,PSMD1,PSMD10,PSMD11,PSMD12,PSMD13,PSMD14,PSMD2,PSMD3,PSMD4,PSMD5,PSMD6,PSMD7,PSMD8,PSMD9,PSME1,PSME2,PS…
Centrosome maturation	R-HSA-380287	CellCycle	81	75	-1.0756	0.664015	0.902833	ACTR1A,AKAP9,ALMS1,CCP110,CDK1,CDK11A,CDK11B,CDK5RAP2,CENPJ,CEP131,CEP135,CEP152,CEP164,CEP192,CEP250,CEP290,CEP41,CEP57,CEP63,CEP70,CEP72,CEP76,CEP78,CETN2,CKAP5,CLASP1,CNTRL,CSNK1D,CSNK1E,DCTN1,DCTN2,DCTN3,DYNC1H1,DYNC1I2,DYNLL1,FGFR1OP,HAUS1,HAUS2,HAUS3,HAUS4,HAUS5,HAUS6,HAUS7,HAUS8,HSP90AA1,MAPRE1,MZT1,MZT2A,MZT2B,NDE1,NEDD1,NEK2,NINL,NME7,ODF2,OFD1,PAFAH1B1,PCM1,PCNT,PLK1,PLK4,PPP2R1A,PRKACA…
Recruitment of mitotic centrosome proteins and complexes	R-HSA-380270	CellCycle	81	75	-1.0756	0.664015	0.902833	ACTR1A,AKAP9,ALMS1,CCP110,CDK1,CDK11A,CDK11B,CDK5RAP2,CENPJ,CEP131,CEP135,CEP152,CEP164,CEP192,CEP250,CEP290,CEP41,CEP57,CEP63,CEP70,CEP72,CEP76,CEP78,CETN2,CKAP5,CLASP1,CNTRL,CSNK1D,CSNK1E,DCTN1,DCTN2,DCTN3,DYNC1H1,DYNC1I2,DYNLL1,FGFR1OP,HAUS1,HAUS2,HAUS3,HAUS4,HAUS5,HAUS6,HAUS7,HAUS8,HSP90AA1,MAPRE1,MZT1,MZT2A,MZT2B,NDE1,NEDD1,NEK2,NINL,NME7,ODF2,OFD1,PAFAH1B1,PCM1,PCNT,PLK1,PLK4,PPP2R1A,PRKACA…
Recruitment of NuMA to mitotic centrosomes	R-HSA-380320	CellCycle	80	75	-1.0756	0.659697	0.902833	ACTR1A,AKAP9,ALMS1,CCP110,CDK1,CDK5RAP2,CENPJ,CEP131,CEP135,CEP152,CEP164,CEP192,CEP250,CEP290,CEP41,CEP57,CEP63,CEP70,CEP72,CEP76,CEP78,CETN2,CKAP5,CLASP1,CNTRL,CSNK1D,CSNK1E,DCTN1,DCTN2,DCTN3,DYNC1H1,DYNC1I2,DYNLL1,FGFR1OP,HAUS1,HAUS2,HAUS3,HAUS4,HAUS5,HAUS6,HAUS7,HAUS8,HSP90AA1,MAPRE1,MZT1,MZT2A,MZT2B,NDE1,NEDD1,NEK2,NINL,NME7,NUMA1,ODF2,OFD1,PAFAH1B1,PCM1,PCNT,PLK1,PLK4,PPP2R1A,PRKACA,PRKAR2B…
Regulation of APC/C activators between G1/S and early anaphase	R-HSA-176408	CellCycle	80	77	1.97313	0.00437627	0.048399	ANAPC1,ANAPC10,ANAPC11,ANAPC15,ANAPC16,ANAPC2,ANAPC4,ANAPC5,ANAPC7,BTRC,BUB1B,BUB3,CCNA1,CCNA2,CCNB1,CDC16,CDC20,CDC23,CDC26,CDC27,CDK1,CDK2,CUL1,FBXO5,FZR1,MAD2L1,PLK1,PSMA1,PSMA2,PSMA3,PSMA4,PSMA5,PSMA6,PSMA7,PSMA8,PSMB1,PSMB10,PSMB11,PSMB2,PSMB3,PSMB4,PSMB5,PSMB6,PSMB7,PSMB8,PSMB9,PSMC1,PSMC2,PSMC3,PSMC4,PSMC5,PSMC6,PSMD1,PSMD10,PSMD11,PSMD12,PSMD13,PSMD14,PSMD2,PSMD3,PSMD4,PSMD5,PSMD6,PSMD7,P…
G2/M DNA damage checkpoint	R-HSA-69473	CellCycle	78	69	-1.20553	0.858636	0.968249	ATM,ATR,ATRIP,BABAM1,BARD1,BLM,BRCA1,BRCC3,BRE,BRIP1,CCNB1,CDC25C,CDK1,CHEK1,CHEK2,DNA2,EXO1,FAM175A,H2AFX,H2BFS,HERC2,HIST1H2BA,HIST1H2BB,HIST1H2BC,HIST1H2BD,HIST1H2BH,HIST1H2BJ,HIST1H2BK,HIST1H2BL,HIST1H2BM,HIST1H2BN,HIST1H2BO,HIST1H4A,HIST2H2BE,HIST3H2BB,HIST3H3,HUS1,KAT5,MDC1,MRE11,NBN,NSD2,PIAS4,RAD1,RAD17,RAD50,RAD9A,RAD9B,RBBP8,RFC2,RFC3,RFC4,RFC5,RHNO1,RMI1,RMI2,RNF168,RNF8,RPA1,RPA2,RPA3…
Activation of APC/C and APC/C:Cdc20 mediated degradation of mitotic proteins	R-HSA-176814	CellCycle	76	73	1.89652	0.00725176	0.070204	ANAPC1,ANAPC10,ANAPC11,ANAPC15,ANAPC16,ANAPC2,ANAPC4,ANAPC5,ANAPC7,BUB1B,BUB3,CCNA1,CCNA2,CCNB1,CDC16,CDC20,CDC23,CDC26,CDC27,CDK1,MAD2L1,NEK2,PLK1,PSMA1,PSMA2,PSMA3,PSMA4,PSMA5,PSMA6,PSMA7,PSMA8,PSMB1,PSMB10,PSMB11,PSMB2,PSMB3,PSMB4,PSMB5,PSMB6,PSMB7,PSMB8,PSMB9,PSMC1,PSMC2,PSMC3,PSMC4,PSMC5,PSMC6,PSMD1,PSMD10,PSMD11,PSMD12,PSMD13,PSMD14,PSMD2,PSMD3,PSMD4,PSMD5,PSMD6,PSMD7,PSMD8,PSMD9,PSME1,PSME…
APC/C:Cdc20 mediated degradation of mitotic proteins	R-HSA-176409	CellCycle	75	72	1.92286	0.00539732	0.0551395	ANAPC1,ANAPC10,ANAPC11,ANAPC15,ANAPC16,ANAPC2,ANAPC4,ANAPC5,ANAPC7,BUB1B,BUB3,CCNA1,CCNA2,CCNB1,CDC16,CDC20,CDC23,CDC26,CDC27,CDK1,MAD2L1,NEK2,PSMA1,PSMA2,PSMA3,PSMA4,PSMA5,PSMA6,PSMA7,PSMA8,PSMB1,PSMB10,PSMB11,PSMB2,PSMB3,PSMB4,PSMB5,PSMB6,PSMB7,PSMB8,PSMB9,PSMC1,PSMC2,PSMC3,PSMC4,PSMC5,PSMC6,PSMD1,PSMD10,PSMD11,PSMD12,PSMD13,PSMD14,PSMD2,PSMD3,PSMD4,PSMD5,PSMD6,PSMD7,PSMD8,PSMD9,PSME1,PSME2,PSM…
APC:Cdc20 mediated degradation of cell cycle proteins prior to satisfation of the cell cycle checkpoint	R-HSA-179419	CellCycle	73	71	1.94994	0.00469017	0.0495238	ANAPC1,ANAPC10,ANAPC11,ANAPC15,ANAPC16,ANAPC2,ANAPC4,ANAPC5,ANAPC7,BUB1B,BUB3,CCNA1,CCNA2,CDC16,CDC20,CDC23,CDC26,CDC27,CDK1,MAD2L1,NEK2,PSMA1,PSMA2,PSMA3,PSMA4,PSMA5,PSMA6,PSMA7,PSMA8,PSMB1,PSMB10,PSMB11,PSMB2,PSMB3,PSMB4,PSMB5,PSMB6,PSMB7,PSMB8,PSMB9,PSMC1,PSMC2,PSMC3,PSMC4,PSMC5,PSMC6,PSMD1,PSMD10,PSMD11,PSMD12,PSMD13,PSMD14,PSMD2,PSMD3,PSMD4,PSMD5,PSMD6,PSMD7,PSMD8,PSMD9,PSME1,PSME2,PSME3,PSM…
APC/C:Cdh1 mediated degradation of Cdc20 and other APC/C:Cdh1 targeted proteins in late mitosis/early G1	R-HSA-174178	CellCycle	72	70	1.87728	0.00460029	0.0494835	ANAPC1,ANAPC10,ANAPC11,ANAPC15,ANAPC16,ANAPC2,ANAPC4,ANAPC5,ANAPC7,AURKA,AURKB,CDC16,CDC20,CDC23,CDC26,CDC27,FZR1,PLK1,PSMA1,PSMA2,PSMA3,PSMA4,PSMA5,PSMA6,PSMA7,PSMA8,PSMB1,PSMB10,PSMB11,PSMB2,PSMB3,PSMB4,PSMB5,PSMB6,PSMB7,PSMB8,PSMB9,PSMC1,PSMC2,PSMC3,PSMC4,PSMC5,PSMC6,PSMD1,PSMD10,PSMD11,PSMD12,PSMD13,PSMD14,PSMD2,PSMD3,PSMD4,PSMD5,PSMD6,PSMD7,PSMD8,PSMD9,PSME1,PSME2,PSME3,PSME4,PSMF1,PTTG1,RPS…
AURKA Activation by TPX2	R-HSA-8854518	CellCycle	72	69	-1.11715	0.790401	0.945783	ACTR1A,AKAP9,ALMS1,AURKA,CCP110,CDK1,CDK5RAP2,CENPJ,CEP131,CEP135,CEP152,CEP164,CEP192,CEP250,CEP290,CEP41,CEP57,CEP63,CEP70,CEP72,CEP76,CEP78,CETN2,CKAP5,CLASP1,CNTRL,CSNK1D,CSNK1E,DCTN1,DCTN2,DCTN3,DYNC1H1,DYNC1I2,DYNLL1,FGFR1OP,HAUS1,HAUS2,HAUS3,HAUS4,HAUS5,HAUS6,HAUS7,HAUS8,HMMR,HSP90AA1,MAPRE1,NDE1,NEDD1,NEK2,NINL,ODF2,OFD1,PAFAH1B1,PCM1,PCNT,PLK1,PLK4,PPP2R1A,PRKACA,PRKAR2B,SDCCAG8,SFI1,SSN…
Cdc20:Phospho-APC/C mediated degradation of Cyclin A	R-HSA-174184	CellCycle	72	70	1.9778	0.00249157	0.0324082	ANAPC1,ANAPC10,ANAPC11,ANAPC15,ANAPC16,ANAPC2,ANAPC4,ANAPC5,ANAPC7,BUB1B,BUB3,CCNA1,CCNA2,CDC16,CDC20,CDC23,CDC26,CDC27,CDK1,MAD2L1,PSMA1,PSMA2,PSMA3,PSMA4,PSMA5,PSMA6,PSMA7,PSMA8,PSMB1,PSMB10,PSMB11,PSMB2,PSMB3,PSMB4,PSMB5,PSMB6,PSMB7,PSMB8,PSMB9,PSMC1,PSMC2,PSMC3,PSMC4,PSMC5,PSMC6,PSMD1,PSMD10,PSMD11,PSMD12,PSMD13,PSMD14,PSMD2,PSMD3,PSMD4,PSMD5,PSMD6,PSMD7,PSMD8,PSMD9,PSME1,PSME2,PSME3,PSME4,PS…
CDK-mediated phosphorylation and removal of Cdc6	R-HSA-69017	CellCycle	72	69	2.10246	0.000501981	0.0101042	ANAPC1,ANAPC10,ANAPC11,ANAPC15,ANAPC16,ANAPC2,ANAPC4,ANAPC5,ANAPC7,CCNA1,CCNA2,CCNE1,CCNE2,CDC16,CDC23,CDC26,CDC27,CDC6,CDK2,FZR1,PSMA1,PSMA2,PSMA3,PSMA4,PSMA5,PSMA6,PSMA7,PSMA8,PSMB1,PSMB10,PSMB11,PSMB2,PSMB3,PSMB4,PSMB5,PSMB6,PSMB7,PSMB8,PSMB9,PSMC1,PSMC2,PSMC3,PSMC4,PSMC5,PSMC6,PSMD1,PSMD10,PSMD11,PSMD12,PSMD13,PSMD14,PSMD2,PSMD3,PSMD4,PSMD5,PSMD6,PSMD7,PSMD8,PSMD9,PSME1,PSME2,PSME3,PSME4,PSMF…
Orc1 removal from chromatin	R-HSA-68949	CellCycle	71	68	1.86644	0.00458608	0.0494835	CCNA1,CCNA2,CDC6,CDK2,CDT1,CUL1,MCM2,MCM3,MCM4,MCM5,MCM6,MCM7,MCM8,ORC1,ORC2,ORC3,ORC4,ORC5,ORC6,PSMA1,PSMA2,PSMA3,PSMA4,PSMA5,PSMA6,PSMA7,PSMA8,PSMB1,PSMB10,PSMB11,PSMB2,PSMB3,PSMB4,PSMB5,PSMB6,PSMB7,PSMB8,PSMB9,PSMC1,PSMC2,PSMC3,PSMC4,PSMC5,PSMC6,PSMD1,PSMD10,PSMD11,PSMD12,PSMD13,PSMD14,PSMD2,PSMD3,PSMD4,PSMD5,PSMD6,PSMD7,PSMD8,PSMD9,PSME1,PSME2,PSME3,PSME4,PSMF1,RBX1,RPS27A,SEM1,SKP1,SKP2,UBA5…
Loss of Nlp from mitotic centrosomes	R-HSA-380259	CellCycle	69	66	-1.11731	0.761967	0.938565	ACTR1A,AKAP9,ALMS1,CCP110,CDK1,CDK5RAP2,CENPJ,CEP131,CEP135,CEP152,CEP164,CEP192,CEP250,CEP290,CEP41,CEP57,CEP63,CEP70,CEP72,CEP76,CEP78,CETN2,CKAP5,CLASP1,CNTRL,CSNK1D,CSNK1E,DCTN1,DCTN2,DCTN3,DYNC1H1,DYNC1I2,DYNLL1,FGFR1OP,HAUS1,HAUS2,HAUS3,HAUS4,HAUS5,HAUS6,HAUS7,HAUS8,HSP90AA1,MAPRE1,NDE1,NEDD1,NEK2,NINL,ODF2,OFD1,PAFAH1B1,PCM1,PCNT,PLK1,PLK4,PPP2R1A,PRKACA,PRKAR2B,SDCCAG8,SFI1,SSNA1,TUBA1A,T…
Loss of proteins required for interphase microtubule organization from the centrosome	R-HSA-380284	CellCycle	69	66	-1.11731	0.761967	0.938565	ACTR1A,AKAP9,ALMS1,CCP110,CDK1,CDK5RAP2,CENPJ,CEP131,CEP135,CEP152,CEP164,CEP192,CEP250,CEP290,CEP41,CEP57,CEP63,CEP70,CEP72,CEP76,CEP78,CETN2,CKAP5,CLASP1,CNTRL,CSNK1D,CSNK1E,DCTN1,DCTN2,DCTN3,DYNC1H1,DYNC1I2,DYNLL1,FGFR1OP,HAUS1,HAUS2,HAUS3,HAUS4,HAUS5,HAUS6,HAUS7,HAUS8,HSP90AA1,MAPRE1,NDE1,NEDD1,NEK2,NINL,ODF2,OFD1,PAFAH1B1,PCM1,PCNT,PLK1,PLK4,PPP2R1A,PRKACA,PRKAR2B,SDCCAG8,SFI1,SSNA1,TUBA1A,T…
Assembly of the pre-replicative complex	R-HSA-68867	CellCycle	68	65	1.80277	0.00746739	0.0716095	CDC6,CDT1,E2F1,E2F2,E2F3,GMNN,MCM2,MCM3,MCM4,MCM5,MCM6,MCM7,MCM8,ORC1,ORC2,ORC3,ORC4,ORC5,ORC6,PSMA1,PSMA2,PSMA3,PSMA4,PSMA5,PSMA6,PSMA7,PSMA8,PSMB1,PSMB10,PSMB11,PSMB2,PSMB3,PSMB4,PSMB5,PSMB6,PSMB7,PSMB8,PSMB9,PSMC1,PSMC2,PSMC3,PSMC4,PSMC5,PSMC6,PSMD1,PSMD10,PSMD11,PSMD12,PSMD13,PSMD14,PSMD2,PSMD3,PSMD4,PSMD5,PSMD6,PSMD7,PSMD8,PSMD9,PSME1,PSME2,PSME3,PSME4,PSMF1,RPS27A,SEM1,UBA52,UBB,UBC
G1/S DNA Damage Checkpoints	R-HSA-69615	CellCycle	68	64	1.88592	0.00191546	0.0266721	ATM,CCNA1,CCNA2,CCNE1,CCNE2,CDC25A,CDK2,CDKN1A,CDKN1B,CDKN2A,CHEK1,CHEK2,MDM2,MDM4,PCBP4,PHF20,PSMA1,PSMA2,PSMA3,PSMA4,PSMA5,PSMA6,PSMA7,PSMA8,PSMB1,PSMB10,PSMB11,PSMB2,PSMB3,PSMB4,PSMB5,PSMB6,PSMB7,PSMB8,PSMB9,PSMC1,PSMC2,PSMC3,PSMC4,PSMC5,PSMC6,PSMD1,PSMD10,PSMD11,PSMD12,PSMD13,PSMD14,PSMD2,PSMD3,PSMD4,PSMD5,PSMD6,PSMD7,PSMD8,PSMD9,PSME1,PSME2,PSME3,PSME4,PSMF1,RFWD2,RPS27A,SEM1,TP53,UBA52,UBB,…
APC/C:Cdc20 mediated degradation of Securin	R-HSA-174154	CellCycle	67	65	1.92053	0.00230556	0.0308369	ANAPC1,ANAPC10,ANAPC11,ANAPC15,ANAPC16,ANAPC2,ANAPC4,ANAPC5,ANAPC7,CDC16,CDC20,CDC23,CDC26,CDC27,PSMA1,PSMA2,PSMA3,PSMA4,PSMA5,PSMA6,PSMA7,PSMA8,PSMB1,PSMB10,PSMB11,PSMB2,PSMB3,PSMB4,PSMB5,PSMB6,PSMB7,PSMB8,PSMB9,PSMC1,PSMC2,PSMC3,PSMC4,PSMC5,PSMC6,PSMD1,PSMD10,PSMD11,PSMD12,PSMD13,PSMD14,PSMD2,PSMD3,PSMD4,PSMD5,PSMD6,PSMD7,PSMD8,PSMD9,PSME1,PSME2,PSME3,PSME4,PSMF1,PTTG1,RPS27A,SEM1,UBA52,UBB,UBC…
p53-Dependent G1 DNA Damage Response	R-HSA-69563	CellCycle	66	62	1.94676	0.00157955	0.0231023	ATM,CCNA1,CCNA2,CCNE1,CCNE2,CDK2,CDKN1A,CDKN1B,CDKN2A,CHEK2,MDM2,MDM4,PCBP4,PHF20,PSMA1,PSMA2,PSMA3,PSMA4,PSMA5,PSMA6,PSMA7,PSMA8,PSMB1,PSMB10,PSMB11,PSMB2,PSMB3,PSMB4,PSMB5,PSMB6,PSMB7,PSMB8,PSMB9,PSMC1,PSMC2,PSMC3,PSMC4,PSMC5,PSMC6,PSMD1,PSMD10,PSMD11,PSMD12,PSMD13,PSMD14,PSMD2,PSMD3,PSMD4,PSMD5,PSMD6,PSMD7,PSMD8,PSMD9,PSME1,PSME2,PSME3,PSME4,PSMF1,RFWD2,RPS27A,SEM1,TP53,UBA52,UBB,UBC,ZNF385A
p53-Dependent G1/S DNA damage checkpoint	R-HSA-69580	CellCycle	66	62	1.94676	0.00157955	0.0231023	ATM,CCNA1,CCNA2,CCNE1,CCNE2,CDK2,CDKN1A,CDKN1B,CDKN2A,CHEK2,MDM2,MDM4,PCBP4,PHF20,PSMA1,PSMA2,PSMA3,PSMA4,PSMA5,PSMA6,PSMA7,PSMA8,PSMB1,PSMB10,PSMB11,PSMB2,PSMB3,PSMB4,PSMB5,PSMB6,PSMB7,PSMB8,PSMB9,PSMC1,PSMC2,PSMC3,PSMC4,PSMC5,PSMC6,PSMD1,PSMD10,PSMD11,PSMD12,PSMD13,PSMD14,PSMD2,PSMD3,PSMD4,PSMD5,PSMD6,PSMD7,PSMD8,PSMD9,PSME1,PSME2,PSME3,PSME4,PSMF1,RFWD2,RPS27A,SEM1,TP53,UBA52,UBB,UBC,ZNF385A
Autodegradation of Cdh1 by Cdh1:APC/C	R-HSA-174084	CellCycle	63	62	2.00841	0.00127522	0.0205756	ANAPC1,ANAPC10,ANAPC11,ANAPC15,ANAPC16,ANAPC2,ANAPC4,ANAPC5,ANAPC7,CDC16,CDC23,CDC26,CDC27,FZR1,PSMA1,PSMA2,PSMA3,PSMA4,PSMA5,PSMA6,PSMA7,PSMB1,PSMB10,PSMB2,PSMB3,PSMB4,PSMB5,PSMB6,PSMB7,PSMB8,PSMB9,PSMC1,PSMC2,PSMC3,PSMC4,PSMC5,PSMC6,PSMD1,PSMD10,PSMD11,PSMD12,PSMD13,PSMD14,PSMD2,PSMD3,PSMD4,PSMD5,PSMD6,PSMD7,PSMD8,PSMD9,PSME1,PSME2,PSME3,PSMF1,RPS27A,SEM1,UBA52,UBB,UBC,UBE2C,UBE2D1,UBE2E1
Telomere Maintenance	R-HSA-157579	CellCycle	63	56	-1.28569	0.616952	0.886405	ACD,DKC1,DNA2,FEN1,H2AFB1,H2AFJ,H2AFV,H2AFX,H2AFZ,H2BFS,HIST1H2AB,HIST1H2AC,HIST1H2AD,HIST1H2AJ,HIST1H2BA,HIST1H2BB,HIST1H2BC,HIST1H2BD,HIST1H2BH,HIST1H2BJ,HIST1H2BK,HIST1H2BL,HIST1H2BM,HIST1H2BN,HIST1H2BO,HIST1H4A,HIST2H2AA3,HIST2H2AC,HIST2H2BE,HIST3H2BB,HIST3H3,LIG1,NHP2,PCNA,POLA1,POLA2,POLD1,POLD2,POLD3,POLD4,POLE,POLE2,POLE3,POLE4,POT1,PRIM1,PRIM2,RFC1,RFC2,RFC3,RFC4,RFC5,RPA1,RPA2,RPA3,RUVB…
Meiotic synapsis	R-HSA-1221632	CellCycle	60	50	-1.79803	0.0815592	0.390141	ACD,ATR,BRCA1,DIDO1,FKBP6,H2AFB1,H2AFJ,H2AFV,H2AFX,H2AFZ,H2BFS,HIST1H2AB,HIST1H2AC,HIST1H2AD,HIST1H2AJ,HIST1H2BA,HIST1H2BB,HIST1H2BC,HIST1H2BD,HIST1H2BH,HIST1H2BJ,HIST1H2BK,HIST1H2BL,HIST1H2BM,HIST1H2BN,HIST1H2BO,HIST1H4A,HIST2H2AA3,HIST2H2AC,HIST2H2BE,HIST3H2BB,HIST3H3,HSPA2,LMNA,LMNB1,POT1,RAD21,REC8,SMC1A,SMC1B,SMC3,STAG1,STAG2,STAG3,SUN1,SUN2,SYCE1,SYCE2,SYCE3,SYCP1,SYCP2,SYCP3,SYNE1,SYNE2,TE…
SCF(Skp2)-mediated degradation of p27/p21	R-HSA-187577	CellCycle	60	57	2.11671	3.86492e-06	0.00018273	CCNA1,CCNA2,CCND1,CCNE1,CCNE2,CDK2,CDK4,CDKN1A,CDKN1B,CKS1B,CUL1,PSMA1,PSMA2,PSMA3,PSMA4,PSMA5,PSMA6,PSMA7,PSMB1,PSMB10,PSMB2,PSMB3,PSMB4,PSMB5,PSMB6,PSMB7,PSMB8,PSMB9,PSMC1,PSMC2,PSMC3,PSMC4,PSMC5,PSMC6,PSMD1,PSMD10,PSMD11,PSMD12,PSMD13,PSMD14,PSMD2,PSMD3,PSMD4,PSMD5,PSMD6,PSMD7,PSMD8,PSMD9,PSME1,PSME2,PSME3,PSMF1,PTK6,RPS27A,SEM1,SKP1,SKP2,UBA52,UBB,UBC
The role of GTSE1 in G2/M progression after G2 checkpoint	R-HSA-8852276	CellCycle	60	56	2.28984	0.000455774	0.00945498	CCNB1,CCNB2,CDK1,CDKN1A,FKBPL,GTSE1,HSP90AA1,HSP90AB1,MAPRE1,PLK1,PSMA1,PSMA2,PSMA3,PSMA4,PSMA5,PSMA6,PSMA7,PSMA8,PSMB1,PSMB10,PSMB11,PSMB2,PSMB3,PSMB4,PSMB5,PSMB6,PSMB7,PSMB8,PSMB9,PSMC1,PSMC2,PSMC3,PSMC4,PSMC5,PSMC6,PSMD1,PSMD10,PSMD11,PSMD12,PSMD13,PSMD14,PSMD2,PSMD3,PSMD4,PSMD5,PSMD6,PSMD7,PSMD8,PSMD9,PSME1,PSME2,PSME3,PSME4,PSMF1,RPS27A,SEM1,TP53,UBA52,UBB,UBC
CDT1 association with the CDC6:ORC:origin complex	R-HSA-68827	CellCycle	59	56	1.94914	0.00202251	0.0277822	CDC6,CDT1,GMNN,MCM8,ORC1,ORC2,ORC3,ORC4,ORC5,ORC6,PSMA1,PSMA2,PSMA3,PSMA4,PSMA5,PSMA6,PSMA7,PSMA8,PSMB1,PSMB10,PSMB11,PSMB2,PSMB3,PSMB4,PSMB5,PSMB6,PSMB7,PSMB8,PSMB9,PSMC1,PSMC2,PSMC3,PSMC4,PSMC5,PSMC6,PSMD1,PSMD10,PSMD11,PSMD12,PSMD13,PSMD14,PSMD2,PSMD3,PSMD4,PSMD5,PSMD6,PSMD7,PSMD8,PSMD9,PSME1,PSME2,PSME3,PSME4,PSMF1,RPS27A,SEM1,UBA52,UBB,UBC
Stabilization of p53	R-HSA-69541	CellCycle	57	55	1.94491	0.00333484	0.0403556	ATM,CDKN2A,CHEK2,MDM2,MDM4,PHF20,PSMA1,PSMA2,PSMA3,PSMA4,PSMA5,PSMA6,PSMA7,PSMA8,PSMB1,PSMB10,PSMB11,PSMB2,PSMB3,PSMB4,PSMB5,PSMB6,PSMB7,PSMB8,PSMB9,PSMC1,PSMC2,PSMC3,PSMC4,PSMC5,PSMC6,PSMD1,PSMD10,PSMD11,PSMD12,PSMD13,PSMD14,PSMD2,PSMD3,PSMD4,PSMD5,PSMD6,PSMD7,PSMD8,PSMD9,PSME1,PSME2,PSME3,PSME4,PSMF1,RFWD2,RPS27A,SEM1,TP53,UBA52,UBB,UBC
Meiotic recombination	R-HSA-912446	CellCycle	56	47	1.22927	0.822259	0.961254	ATM,BLM,BRCA1,BRCA2,CDK2,CDK4,DMC1,H2AFB1,H2AFJ,H2AFV,H2AFX,H2AFZ,H2BFS,H3F3A,HIST1H2AB,HIST1H2AC,HIST1H2AD,HIST1H2AJ,HIST1H2BA,HIST1H2BB,HIST1H2BC,HIST1H2BD,HIST1H2BH,HIST1H2BJ,HIST1H2BK,HIST1H2BL,HIST1H2BM,HIST1H2BN,HIST1H2BO,HIST1H3A,HIST1H4A,HIST2H2AA3,HIST2H2AC,HIST2H2BE,HIST2H3A,HIST3H2BB,HIST3H3,MLH1,MLH3,MND1,MRE11,MSH4,MSH5,NBN,PRDM9,PSMC3IP,RAD50,RAD51,RAD51C,RBBP8,RPA1,RPA2,RPA3,SPO11,…
FBXL7 down-regulates AURKA during mitotic entry and in early mitosis	R-HSA-8854050	CellCycle	55	53	2.01831	0.00122095	0.0201804	AURKA,CUL1,FBXL18,FBXL7,PSMA1,PSMA2,PSMA3,PSMA4,PSMA5,PSMA6,PSMA7,PSMA8,PSMB1,PSMB10,PSMB11,PSMB2,PSMB3,PSMB4,PSMB5,PSMB6,PSMB7,PSMB8,PSMB9,PSMC1,PSMC2,PSMC3,PSMC4,PSMC5,PSMC6,PSMD1,PSMD10,PSMD11,PSMD12,PSMD13,PSMD14,PSMD2,PSMD3,PSMD4,PSMD5,PSMD6,PSMD7,PSMD8,PSMD9,PSME1,PSME2,PSME3,PSME4,PSMF1,RBX1,RPS27A,SEM1,SKP1,UBA52,UBB,UBC
SCF-beta-TrCP mediated degradation of Emi1	R-HSA-174113	CellCycle	55	53	2.14237	0.00169636	0.0242866	BTRC,CDC20,CUL1,FBXO5,FZR1,PSMA1,PSMA2,PSMA3,PSMA4,PSMA5,PSMA6,PSMA7,PSMA8,PSMB1,PSMB10,PSMB11,PSMB2,PSMB3,PSMB4,PSMB5,PSMB6,PSMB7,PSMB8,PSMB9,PSMC1,PSMC2,PSMC3,PSMC4,PSMC5,PSMC6,PSMD1,PSMD10,PSMD11,PSMD12,PSMD13,PSMD14,PSMD2,PSMD3,PSMD4,PSMD5,PSMD6,PSMD7,PSMD8,PSMD9,PSME1,PSME2,PSME3,PSME4,PSMF1,RPS27A,SEM1,SKP1,UBA52,UBB,UBC
Deposition of new CENPA-containing nucleosomes at the centromere	R-HSA-606279	CellCycle	54	43	-1.26901	0.487732	0.825462	APITD1,CENPA,CENPC,CENPH,CENPI,CENPK,CENPL,CENPM,CENPN,CENPO,CENPP,CENPQ,CENPT,CENPU,CENPW,H2AFB1,H2AFJ,H2AFV,H2AFX,H2AFZ,H2BFS,HIST1H2AB,HIST1H2AC,HIST1H2AD,HIST1H2AJ,HIST1H2BA,HIST1H2BB,HIST1H2BC,HIST1H2BD,HIST1H2BH,HIST1H2BJ,HIST1H2BK,HIST1H2BL,HIST1H2BM,HIST1H2BN,HIST1H2BO,HIST1H4A,HIST2H2AA3,HIST2H2AC,HIST2H2BE,HIST3H2BB,HJURP,ITGB3BP,KNL1,MIS18A,MIS18BP1,NPM1,OIP5,RBBP4,RBBP7,RSF1,RUVBL1,SM…
Nucleosome assembly	R-HSA-774815	CellCycle	54	43	-1.26901	0.487732	0.825462	APITD1,CENPA,CENPC,CENPH,CENPI,CENPK,CENPL,CENPM,CENPN,CENPO,CENPP,CENPQ,CENPT,CENPU,CENPW,H2AFB1,H2AFJ,H2AFV,H2AFX,H2AFZ,H2BFS,HIST1H2AB,HIST1H2AC,HIST1H2AD,HIST1H2AJ,HIST1H2BA,HIST1H2BB,HIST1H2BC,HIST1H2BD,HIST1H2BH,HIST1H2BJ,HIST1H2BK,HIST1H2BL,HIST1H2BM,HIST1H2BN,HIST1H2BO,HIST1H4A,HIST2H2AA3,HIST2H2AC,HIST2H2BE,HIST3H2BB,HJURP,ITGB3BP,KNL1,MIS18A,MIS18BP1,NPM1,OIP5,RBBP4,RBBP7,RSF1,RUVBL1,SM…
Nuclear Envelope Breakdown	R-HSA-2980766	CellCycle	53	51	1.53902	0.284883	0.674266	AAAS,BANF1,CCNB1,CCNB2,CDK1,CNEP1R1,CTDNEP1,EMD,LEMD2,LEMD3,LMNA,LMNB1,LPIN1,LPIN2,LPIN3,NDC1,NEK6,NEK7,NEK9,NUP107,NUP133,NUP153,NUP155,NUP160,NUP188,NUP205,NUP210,NUP214,NUP35,NUP37,NUP43,NUP50,NUP54,NUP58,NUP62,NUP85,NUP88,NUP93,NUP98,NUPL2,PLK1,POM121,POM121C,PRKCA,PRKCB,RAE1,RANBP2,SEC13,SEH1L,TMPO,TPR,VRK1,VRK2
p53-Independent DNA Damage Response	R-HSA-69610	CellCycle	53	51	2.09746	0.00028892	0.00611848	ATM,CDC25A,CHEK1,CHEK2,PSMA1,PSMA2,PSMA3,PSMA4,PSMA5,PSMA6,PSMA7,PSMA8,PSMB1,PSMB10,PSMB11,PSMB2,PSMB3,PSMB4,PSMB5,PSMB6,PSMB7,PSMB8,PSMB9,PSMC1,PSMC2,PSMC3,PSMC4,PSMC5,PSMC6,PSMD1,PSMD10,PSMD11,PSMD12,PSMD13,PSMD14,PSMD2,PSMD3,PSMD4,PSMD5,PSMD6,PSMD7,PSMD8,PSMD9,PSME1,PSME2,PSME3,PSME4,PSMF1,RPS27A,SEM1,UBA52,UBB,UBC
p53-Independent G1/S DNA damage checkpoint	R-HSA-69613	CellCycle	53	51	2.09746	0.00028892	0.00611848	ATM,CDC25A,CHEK1,CHEK2,PSMA1,PSMA2,PSMA3,PSMA4,PSMA5,PSMA6,PSMA7,PSMA8,PSMB1,PSMB10,PSMB11,PSMB2,PSMB3,PSMB4,PSMB5,PSMB6,PSMB7,PSMB8,PSMB9,PSMC1,PSMC2,PSMC3,PSMC4,PSMC5,PSMC6,PSMD1,PSMD10,PSMD11,PSMD12,PSMD13,PSMD14,PSMD2,PSMD3,PSMD4,PSMD5,PSMD6,PSMD7,PSMD8,PSMD9,PSME1,PSME2,PSME3,PSME4,PSMF1,RPS27A,SEM1,UBA52,UBB,UBC
Ubiquitin Mediated Degradation of Phosphorylated Cdc25A	R-HSA-69601	CellCycle	53	51	2.09746	0.00028892	0.00611848	ATM,CDC25A,CHEK1,CHEK2,PSMA1,PSMA2,PSMA3,PSMA4,PSMA5,PSMA6,PSMA7,PSMA8,PSMB1,PSMB10,PSMB11,PSMB2,PSMB3,PSMB4,PSMB5,PSMB6,PSMB7,PSMB8,PSMB9,PSMC1,PSMC2,PSMC3,PSMC4,PSMC5,PSMC6,PSMD1,PSMD10,PSMD11,PSMD12,PSMD13,PSMD14,PSMD2,PSMD3,PSMD4,PSMD5,PSMD6,PSMD7,PSMD8,PSMD9,PSME1,PSME2,PSME3,PSME4,PSMF1,RPS27A,SEM1,UBA52,UBB,UBC
Autodegradation of the E3 ubiquitin ligase COP1	R-HSA-349425	CellCycle	52	50	2.13941	0.00100217	0.0181912	ATM,PSMA1,PSMA2,PSMA3,PSMA4,PSMA5,PSMA6,PSMA7,PSMA8,PSMB1,PSMB10,PSMB11,PSMB2,PSMB3,PSMB4,PSMB5,PSMB6,PSMB7,PSMB8,PSMB9,PSMC1,PSMC2,PSMC3,PSMC4,PSMC5,PSMC6,PSMD1,PSMD10,PSMD11,PSMD12,PSMD13,PSMD14,PSMD2,PSMD3,PSMD4,PSMD5,PSMD6,PSMD7,PSMD8,PSMD9,PSME1,PSME2,PSME3,PSME4,PSMF1,RFWD2,RPS27A,SEM1,TP53,UBA52,UBB,UBC
Ubiquitin-dependent degradation of Cyclin D	R-HSA-75815	CellCycle	52	50	2.39235	9.05925e-07	5.11058e-05	CCND1,CDK4,GSK3B,PSMA1,PSMA2,PSMA3,PSMA4,PSMA5,PSMA6,PSMA7,PSMA8,PSMB1,PSMB10,PSMB11,PSMB2,PSMB3,PSMB4,PSMB5,PSMB6,PSMB7,PSMB8,PSMB9,PSMC1,PSMC2,PSMC3,PSMC4,PSMC5,PSMC6,PSMD1,PSMD10,PSMD11,PSMD12,PSMD13,PSMD14,PSMD2,PSMD3,PSMD4,PSMD5,PSMD6,PSMD7,PSMD8,PSMD9,PSME1,PSME2,PSME3,PSME4,PSMF1,RPS27A,SEM1,UBA52,UBB,UBC
Ubiquitin-dependent degradation of Cyclin D1	R-HSA-69229	CellCycle	52	50	2.39235	9.05925e-07	5.11058e-05	CCND1,CDK4,GSK3B,PSMA1,PSMA2,PSMA3,PSMA4,PSMA5,PSMA6,PSMA7,PSMA8,PSMB1,PSMB10,PSMB11,PSMB2,PSMB3,PSMB4,PSMB5,PSMB6,PSMB7,PSMB8,PSMB9,PSMC1,PSMC2,PSMC3,PSMC4,PSMC5,PSMC6,PSMD1,PSMD10,PSMD11,PSMD12,PSMD13,PSMD14,PSMD2,PSMD3,PSMD4,PSMD5,PSMD6,PSMD7,PSMD8,PSMD9,PSME1,PSME2,PSME3,PSME4,PSMF1,RPS27A,SEM1,UBA52,UBB,UBC
Cyclin D associated events in G1	R-HSA-69231	CellCycle	44	43	1.67128	0.00386065	0.0438474	ABL1,CCND1,CCND2,CCND3,CCNH,CDK4,CDK6,CDK7,CDKN1A,CDKN1B,CDKN1C,CDKN2A,CDKN2B,CDKN2C,CDKN2D,CKS1B,CUL1,E2F1,E2F2,E2F3,E2F4,E2F5,JAK2,LYN,MNAT1,PPP2CA,PPP2CB,PPP2R1A,PPP2R1B,PPP2R2A,PPP2R3B,PTK6,RB1,RBL1,RBL2,RPS27A,SKP1,SKP2,SRC,TFDP1,TFDP2,UBA52,UBB,UBC
G1 Phase	R-HSA-69236	CellCycle	44	43	1.67128	0.00386065	0.0438474	ABL1,CCND1,CCND2,CCND3,CCNH,CDK4,CDK6,CDK7,CDKN1A,CDKN1B,CDKN1C,CDKN2A,CDKN2B,CDKN2C,CDKN2D,CKS1B,CUL1,E2F1,E2F2,E2F3,E2F4,E2F5,JAK2,LYN,MNAT1,PPP2CA,PPP2CB,PPP2R1A,PPP2R1B,PPP2R2A,PPP2R3B,PTK6,RB1,RBL1,RBL2,RPS27A,SKP1,SKP2,SRC,TFDP1,TFDP2,UBA52,UBB,UBC
Condensation of Prophase Chromosomes	R-HSA-2299718	CellCycle	43	34	-1.35001	0.691584	0.911039	CCNB1,CDK1,H2AFB1,H2AFJ,H2AFV,H2AFX,H2AFZ,H2BFS,H3F3A,HIST1H2AB,HIST1H2AC,HIST1H2AD,HIST1H2AJ,HIST1H2BA,HIST1H2BB,HIST1H2BC,HIST1H2BD,HIST1H2BH,HIST1H2BJ,HIST1H2BK,HIST1H2BL,HIST1H2BM,HIST1H2BN,HIST1H2BO,HIST1H3A,HIST1H4A,HIST2H2AA3,HIST2H2AC,HIST2H2BE,HIST2H3A,HIST3H2BB,HIST3H3,KMT5A,MCPH1,NCAPD3,NCAPG2,NCAPH2,PHF8,PLK1,RB1,SET,SMC2,SMC4
Activation of ATR in response to replication stress	R-HSA-176187	CellCycle	37	35	1.2185	0.491617	0.829056	ATR,ATRIP,CDC25A,CDC25C,CDC45,CDC6,CDC7,CDK2,CHEK1,CLSPN,DBF4,HUS1,MCM10,MCM2,MCM3,MCM4,MCM5,MCM6,MCM7,MCM8,ORC1,ORC2,ORC3,ORC4,ORC5,ORC6,RAD1,RAD17,RAD9A,RAD9B,RFC2,RFC3,RFC4,RFC5,RPA1,RPA2,RPA3
Nuclear Pore Complex (NPC) Disassembly	R-HSA-3301854	CellCycle	36	34	2.09616	0.0507144	0.290406	AAAS,CCNB1,CCNB2,CDK1,NDC1,NEK6,NEK7,NEK9,NUP107,NUP133,NUP153,NUP155,NUP160,NUP188,NUP205,NUP210,NUP214,NUP35,NUP37,NUP43,NUP50,NUP54,NUP58,NUP62,NUP85,NUP88,NUP93,NUP98,NUPL2,POM121,POM121C,RAE1,RANBP2,SEC13,SEH1L,TPR
Activation of the pre-replicative complex	R-HSA-68962	CellCycle	33	31	1.14093	0.841469	0.963402	CDC45,CDC6,CDC7,CDK2,CDT1,DBF4,GMNN,MCM10,MCM2,MCM3,MCM4,MCM5,MCM6,MCM7,MCM8,ORC1,ORC2,ORC3,ORC4,ORC5,ORC6,POLA1,POLA2,POLE,POLE2,POLE3,POLE4,PRIM1,PRIM2,RPA1,RPA2,RPA3,RPA4
Packaging Of Telomere Ends	R-HSA-171306	CellCycle	33	27	-1.48213	0.362487	0.735564	ACD,H2AFB1,H2AFJ,H2AFV,H2AFX,H2AFZ,H2BFS,HIST1H2AB,HIST1H2AC,HIST1H2AD,HIST1H2AJ,HIST1H2BA,HIST1H2BB,HIST1H2BC,HIST1H2BD,HIST1H2BH,HIST1H2BJ,HIST1H2BK,HIST1H2BL,HIST1H2BM,HIST1H2BN,HIST1H2BO,HIST1H4A,HIST2H2AA3,HIST2H2AC,HIST2H2BE,HIST3H2BB,HIST3H3,POT1,TERF1,TERF2,TERF2IP,TINF2
DNA strand elongation	R-HSA-69190	CellCycle	32	31	1.35835	0.752917	0.938492	CDC45,DNA2,FEN1,GINS1,GINS2,GINS3,GINS4,LIG1,MCM2,MCM3,MCM4,MCM5,MCM6,MCM7,MCM8,PCNA,POLA1,POLA2,POLD1,POLD2,POLD3,POLD4,PRIM1,PRIM2,RFC1,RFC2,RFC3,RFC4,RFC5,RPA1,RPA2,RPA3
Extension of Telomeres	R-HSA-180786	CellCycle	30	29	1.42889	0.913987	0.989422	DKC1,DNA2,FEN1,LIG1,NHP2,PCNA,POLA1,POLA2,POLD1,POLD2,POLD3,POLD4,POLE,POLE2,POLE3,POLE4,PRIM1,PRIM2,RFC1,RFC2,RFC3,RFC4,RFC5,RPA1,RPA2,RPA3,RUVBL1,RUVBL2,TERT,WRAP53
Activation of E2F1 target genes at G1/S	R-HSA-539107	CellCycle	29	27	1.63852	0.345744	0.720439	CCNA1,CCNE1,CDC25A,CDC45,CDC6,CDK1,CDT1,DHFR,E2F1,E2F4,E2F5,E2F6,FBXO5,HDAC1,LIN37,LIN52,LIN54,LIN9,ORC1,PCNA,POLA1,RBBP4,RBL1,RBL2,RRM2,TFDP1,TFDP2,TK1,TYMS
G1/S-Specific Transcription	R-HSA-69205	CellCycle	29	27	1.63852	0.345744	0.720439	CCNA1,CCNE1,CDC25A,CDC45,CDC6,CDK1,CDT1,DHFR,E2F1,E2F4,E2F5,E2F6,FBXO5,HDAC1,LIN37,LIN52,LIN54,LIN9,ORC1,PCNA,POLA1,RBBP4,RBL1,RBL2,RRM2,TFDP1,TFDP2,TK1,TYMS
G0 and Early G1	R-HSA-1538133	CellCycle	27	25	1.643	0.703736	0.920062	CCNA1,CCNA2,CCNE1,CCNE2,CDC25A,CDC6,CDK1,CDK2,DYRK1A,E2F1,E2F4,E2F5,HDAC1,LIN37,LIN52,LIN54,LIN9,MAX,MYBL2,MYC,PCNA,RBBP4,RBL1,RBL2,TFDP1,TFDP2,TOP2A
APC-Cdc20 mediated degradation of Nek2A	R-HSA-179409	CellCycle	25	25	1.42014	0.775868	0.939452	ANAPC1,ANAPC10,ANAPC11,ANAPC15,ANAPC16,ANAPC2,ANAPC4,ANAPC5,ANAPC7,BUB1B,BUB3,CDC16,CDC20,CDC23,CDC26,CDC27,MAD2L1,NEK2,RPS27A,UBA52,UBB,UBC,UBE2C,UBE2D1,UBE2E1
Cyclin A/B1/B2 associated events during G2/M transition	R-HSA-69273	CellCycle	25	23	1.86231	0.136273	0.496986	CCNA1,CCNA2,CCNB1,CCNB2,CCNH,CDC25A,CDC25B,CDC25C,CDK1,CDK2,CDK7,FOXM1,LCMT1,MNAT1,PKMYT1,PLK1,PPME1,PPP2CA,PPP2CB,PPP2R1A,PPP2R1B,PPP2R2A,PPP2R3B,WEE1,XPO1
Telomere C-strand (Lagging Strand) Synthesis	R-HSA-174417	CellCycle	24	24	1.39915	0.84434	0.964893	DNA2,FEN1,LIG1,PCNA,POLA1,POLA2,POLD1,POLD2,POLD3,POLD4,POLE,POLE2,POLE3,POLE4,PRIM1,PRIM2,RFC1,RFC2,RFC3,RFC4,RFC5,RPA1,RPA2,RPA3
APC/C:Cdc20 mediated degradation of Cyclin B	R-HSA-174048	CellCycle	23	22	1.37806	0.535603	0.849424	ANAPC1,ANAPC10,ANAPC11,ANAPC15,ANAPC16,ANAPC2,ANAPC4,ANAPC5,ANAPC7,CCNB1,CDC16,CDC20,CDC23,CDC26,CDC27,CDK1,RPS27A,UBA52,UBB,UBC,UBE2C,UBE2D1,UBE2E1
E2F mediated regulation of DNA replication	R-HSA-113510	CellCycle	22	20	1.58425	0.747528	0.936667	CCNB1,CDK1,E2F1,MCM8,ORC1,ORC2,ORC3,ORC4,ORC5,ORC6,POLA1,POLA2,PPP2CA,PPP2CB,PPP2R1A,PPP2R1B,PPP2R3B,PRIM1,PRIM2,RB1,TFDP1,TFDP2
Inactivation of APC/C via direct inhibition of the APC/C complex	R-HSA-141430	CellCycle	20	20	1.64584	0.835272	0.963402	ANAPC1,ANAPC10,ANAPC11,ANAPC15,ANAPC16,ANAPC2,ANAPC4,ANAPC5,ANAPC7,BUB1B,BUB3,CDC16,CDC20,CDC23,CDC26,CDC27,MAD2L1,UBE2C,UBE2D1,UBE2E1
Inhibition of the proteolytic activity of APC/C required for the onset of anaphase by mitotic spindle checkpoint components	R-HSA-141405	CellCycle	20	20	1.64584	0.835272	0.963402	ANAPC1,ANAPC10,ANAPC11,ANAPC15,ANAPC16,ANAPC2,ANAPC4,ANAPC5,ANAPC7,BUB1B,BUB3,CDC16,CDC20,CDC23,CDC26,CDC27,MAD2L1,UBE2C,UBE2D1,UBE2E1
Lagging Strand Synthesis	R-HSA-69186	CellCycle	20	20	1.53025	0.937162	0.994208	DNA2,FEN1,LIG1,PCNA,POLA1,POLA2,POLD1,POLD2,POLD3,POLD4,PRIM1,PRIM2,RFC1,RFC2,RFC3,RFC4,RFC5,RPA1,RPA2,RPA3
Conversion from APC/C:Cdc20 to APC/C:Cdh1 in late anaphase	R-HSA-176407	CellCycle	19	19	1.44013	0.644384	0.897283	ANAPC1,ANAPC10,ANAPC11,ANAPC15,ANAPC16,ANAPC2,ANAPC4,ANAPC5,ANAPC7,CDC14A,CDC16,CDC20,CDC23,CDC26,CDC27,FZR1,UBE2C,UBE2D1,UBE2E1
Phosphorylation of the APC/C	R-HSA-176412	CellCycle	19	18	1.56002	0.745849	0.936667	ANAPC1,ANAPC10,ANAPC11,ANAPC15,ANAPC16,ANAPC2,ANAPC4,ANAPC5,ANAPC7,CCNB1,CDC16,CDC23,CDC26,CDC27,CDK1,PLK1,UBE2C,UBE2D1,UBE2E1
Transcription of E2F targets under negative control by DREAM complex	R-HSA-1362277	CellCycle	19	19	-1.63788	0.677138	0.904481	CDC25A,CDC6,E2F1,E2F4,E2F5,HDAC1,LIN37,LIN52,LIN54,LIN9,MAX,MYC,PCNA,RBBP4,RBL1,RBL2,TFDP1,TFDP2,TOP2A
Polo-like kinase mediated events	R-HSA-156711	CellCycle	16	13	-1.45622	0.748602	0.936667	CCNB1,CCNB2,CDC25A,CDC25C,CENPF,EP300,FOXM1,LIN37,LIN52,LIN54,LIN9,MYBL2,PKMYT1,PLK1,RBBP4,WEE1
Transcription of E2F targets under negative control by p107 (RBL1) and p130 (RBL2) in complex with HDAC1	R-HSA-1362300	CellCycle	16	15	-1.99984	0.750992	0.936667	CCNA2,CDK1,E2F1,E2F4,E2F5,HDAC1,LIN37,LIN52,LIN54,LIN9,MYBL2,RBBP4,RBL1,RBL2,TFDP1,TFDP2
Depolymerisation of the Nuclear Lamina	R-HSA-4419969	CellCycle	15	14	-1.44657	0.338621	0.717813	CCNB1,CDK1,CNEP1R1,CTDNEP1,EMD,LEMD2,LEMD3,LMNA,LMNB1,LPIN1,LPIN2,LPIN3,PRKCA,PRKCB,TMPO
Processive synthesis on the lagging strand	R-HSA-69183	CellCycle	15	15	1.6438	0.933149	0.994208	DNA2,FEN1,LIG1,PCNA,POLA1,POLA2,POLD1,POLD2,POLD3,POLD4,PRIM1,PRIM2,RPA1,RPA2,RPA3
Golgi Cisternae Pericentriolar Stack Reorganization	R-HSA-162658	CellCycle	14	13	-1.357	0.873712	0.974476	BLZF1,CCNB1,CCNB2,CDK1,GOLGA2,GORASP1,GORASP2,MAPK1,MAPK3,PLK1,RAB1A,RAB1B,RAB2A,USO1
Leading Strand Synthesis	R-HSA-69109	CellCycle	14	14	-1.75335	0.824409	0.961254	PCNA,POLA1,POLA2,POLD1,POLD2,POLD3,POLD4,PRIM1,PRIM2,RFC1,RFC2,RFC3,RFC4,RFC5
Mitotic Telophase/Cytokinesis	R-HSA-68884	CellCycle	14	13	-1.91566	0.531717	0.848484	KIF20A,KIF23,MAU2,NIPBL,NUDC,PDS5A,PDS5B,PLK1,RAD21,SMC1A,SMC3,STAG1,STAG2,WAPL
Polymerase switching	R-HSA-69091	CellCycle	14	14	-1.75335	0.824409	0.961254	PCNA,POLA1,POLA2,POLD1,POLD2,POLD3,POLD4,PRIM1,PRIM2,RFC1,RFC2,RFC3,RFC4,RFC5
Polymerase switching on the C-strand of the telomere	R-HSA-174411	CellCycle	14	14	-1.75335	0.824409	0.961254	PCNA,POLA1,POLA2,POLD1,POLD2,POLD3,POLD4,PRIM1,PRIM2,RFC1,RFC2,RFC3,RFC4,RFC5
Removal of the Flap Intermediate	R-HSA-69166	CellCycle	14	14	1.74019	0.911214	0.989154	DNA2,FEN1,PCNA,POLA1,POLA2,POLD1,POLD2,POLD3,POLD4,PRIM1,PRIM2,RPA1,RPA2,RPA3
Chk1/Chk2(Cds1) mediated inactivation of Cyclin B:Cdk1 complex	R-HSA-75035	CellCycle	13	10	2.23636	0.0243758	0.170883	CCNB1,CDC25C,CDK1,CHEK1,CHEK2,SFN,WEE1,YWHAB,YWHAE,YWHAG,YWHAH,YWHAQ,YWHAZ
Inhibition of replication initiation of damaged DNA by RB1/E2F1	R-HSA-113501	CellCycle	13	13	1.7845	0.440474	0.791268	E2F1,POLA1,POLA2,PPP2CA,PPP2CB,PPP2R1A,PPP2R1B,PPP2R3B,PRIM1,PRIM2,RB1,TFDP1,TFDP2
Initiation of Nuclear Envelope Reformation	R-HSA-2995383	CellCycle	13	13	1.59133	0.197778	0.598338	ANKLE2,BANF1,EMD,LEMD2,LEMD3,LMNA,LMNB1,PPP2CA,PPP2R1A,PPP2R2A,TMPO,VRK1,VRK2
Nuclear Envelope Reassembly	R-HSA-2995410	CellCycle	13	13	1.59133	0.197778	0.598338	ANKLE2,BANF1,EMD,LEMD2,LEMD3,LMNA,LMNB1,PPP2CA,PPP2R1A,PPP2R2A,TMPO,VRK1,VRK2
Unwinding of DNA	R-HSA-176974	CellCycle	12	11	1.93263	0.64302	0.896355	CDC45,GINS1,GINS2,GINS3,GINS4,MCM2,MCM3,MCM4,MCM5,MCM6,MCM7,MCM8
CDC6 association with the ORC:origin complex	R-HSA-68689	CellCycle	11	10	-1.3697	0.690518	0.910391	CDC6,E2F1,E2F2,E2F3,MCM8,ORC1,ORC2,ORC3,ORC4,ORC5,ORC6
Condensation of Prometaphase Chromosomes	R-HSA-2514853	CellCycle	11	10	2.07026	0.335768	0.717446	CCNB1,CCNB2,CDK1,CSNK2A1,CSNK2A2,CSNK2B,NCAPD2,NCAPG,NCAPH,SMC2,SMC4
Establishment of Sister Chromatid Cohesion	R-HSA-2468052	CellCycle	11	10	-1.4675	0.880355	0.97517	CDCA5,ESCO1,ESCO2,PDS5A,PDS5B,RAD21,SMC1A,SMC3,STAG1,STAG2,WAPL
Processive synthesis on the C-strand of the telomere	R-HSA-174414	CellCycle	11	11	1.71499	0.948369	0.994208	DNA2,FEN1,LIG1,PCNA,POLD1,POLD2,POLD3,POLD4,RPA1,RPA2,RPA3
Cohesin Loading onto Chromatin	R-HSA-2470946	CellCycle	10	9	-1.94219	0.877294	0.974934	MAU2,NIPBL,PDS5A,PDS5B,RAD21,SMC1A,SMC3,STAG1,STAG2,WAPL
MASTL Facilitates Mitotic Progression	R-HSA-2465910	CellCycle	10	9	2.85254	0.0249458	0.173681	ARPP19,CCNB1,CDK1,ENSA,MASTL,PPP2CA,PPP2CB,PPP2R1A,PPP2R1B,PPP2R2D
Removal of the Flap Intermediate from the C-strand	R-HSA-174437	CellCycle	10	10	1.83191	0.922335	0.993035	DNA2,FEN1,PCNA,POLD1,POLD2,POLD3,POLD4,RPA1,RPA2,RPA3
E2F-enabled inhibition of pre-replication complex formation	R-HSA-113507	CellCycle	9	7	-1.73692	0.614189	0.883414	CCNB1,CDK1,MCM8,ORC1,ORC2,ORC3,ORC4,ORC5,ORC6
DNA replication initiation	R-HSA-68952	CellCycle	8	8	1.71926	0.783672	0.942725	POLA1,POLA2,POLE,POLE2,POLE3,POLE4,PRIM1,PRIM2
Telomere C-strand synthesis initiation	R-HSA-174430	CellCycle	8	8	1.71926	0.783672	0.942725	POLA1,POLA2,POLE,POLE2,POLE3,POLE4,PRIM1,PRIM2
Activation of NIMA Kinases NEK9, NEK6, NEK7	R-HSA-2980767	CellCycle	7	6	2.98173	0.0944765	0.418176	CCNB1,CCNB2,CDK1,NEK6,NEK7,NEK9,PLK1
Clearance of Nuclear Envelope Membranes from Chromatin	R-HSA-2993913	CellCycle	7	7	1.88462	0.854878	0.966611	BANF1,EMD,LEMD2,LEMD3,TMPO,VRK1,VRK2
Assembly of the ORC complex at the origin of replication	R-HSA-68616	CellCycle	6	5	-1.55242	0.705152	0.920728	ORC1,ORC2,ORC3,ORC4,ORC5,ORC6
Phosphorylation of Emi1	R-HSA-176417	CellCycle	6	5	-1.95448	0.669545	0.902833	CCNB1,CDC20,CDK1,FBXO5,FZR1,PLK1
Telomere Extension By Telomerase	R-HSA-171319	CellCycle	6	5	-1.94583	0.857812	0.968249	DKC1,NHP2,RUVBL1,RUVBL2,TERT,WRAP53
G2 Phase	R-HSA-68911	CellCycle	5	5	3.51637	0.0765497	0.376818	CCNA1,CCNA2,CDK2,E2F1,E2F3
G2/M DNA replication checkpoint	R-HSA-69478	CellCycle	5	4	3.21711	0.250008	0.644169	CCNB1,CCNB2,CDK1,PKMYT1,WEE1
Phosphorylation of proteins involved in G1/S transition by active Cyclin E:Cdk2 complexes	R-HSA-69200	CellCycle	4	3	2.30313	0.0935863	0.416326	CCNE1,CCNE2,CDK2,RB1
Transcriptional activation of cell cycle inhibitor p21	R-HSA-69895	CellCycle	4	3	-2.30371	0.179642	0.573631	CDKN1A,PCBP4,TP53,ZNF385A
Transcriptional activation of p53 responsive genes	R-HSA-69560	CellCycle	4	3	-2.30371	0.179642	0.573631	CDKN1A,PCBP4,TP53,ZNF385A
Phosphorylation of proteins involved in the G2/M transition by Cyclin A:Cdc2 complexes	R-HSA-170145	CellCycle	3	3	2.25976	0.757815	0.938565	CCNA1,CCNA2,CDK1
Interaction between PHLDA1 and AURKA	R-HSA-8854521	CellCycle	2	2	2.96152	0.779508	0.941057	AURKA,PHLDA1
[truncated: 1,924 more rows]

## Sheet: Table S6
Interaction_ID	GeneSymbol	TranscriptID	MiRBaseAccession	miRNA_name	miRFamily	Seed_m8	MatureSequence	FamilyConservation	TotalNumConservedSites	NumberOfConserved8merSites	NumberOfConserved7mer_m8Sites	NumberOfConserved7mer_1aSites	TotalNumNonconservedSites	NumberOfNonconserved8merSites	NumberOfNonconserved7mer_m8Sites	NumberOfNonconserved7mer_1aSites	NumberOf6merSites	CumulativeWeightedContext__Score	miRTarBase_ID	Experiments	SupportType	References_PMID	clipExpNum	RBP	correlation
[truncated: 8,342 more rows]

[truncated: 4 more sheets: Table S7, Table S8, Table S9, Table S10]
